# Supplementary material for: Crystal structures and Hirshfeld surface analyses of (E)-1-[1-(4-tert-butyl­phen­yl)-2,2-di­chloro­ethen­yl]-2-phenyl­diazene, (E)-1-[1-(4-tert-butyl­phen­yl)-2,2-di­chloro­ethen­yl]-2-(4-methyl­phen­yl)diazene, (E)-1-[1-(4-tert-butyl­phen­yl)-2,2-di­chloro­ethen­yl]-2-(4-meth­oxy­phen­yl)diazene and (E)-1-[1-(4-tert-butyl­phen­yl)-2,2-di­chloro­ethen­yl]-2-(3-methyl­phen­yl)diazene
Source: Acta Crystallogr E Crystallogr Commun. 2023 Jun 13;79(Pt 7):637–43. doi: 10.1107/S205698902300511X (PMC10439426; doi:10.1107/S205698902300511X)
Supplement: Supplementary file 1 [file e-79-00637-sup1.cif]

##############################################################################
#                                                                            #
# This CIF contains the data in a paper accepted for publication in          #
# Acta Crystallographica Section E. It conforms to the requirements of       #
# Notes for Authors for Acta Crystallographica Section E, and has been       #
# peer reviewed under the auspices of the IUCr Commission on Journals.       #
#                                                                            #
# Full details of the Crystallographic Information File format               #
# are given in the paper "The Crystallographic Information File (CIF):       #
# a New Standard Archive File for Crystallography" by S. R. Hall, F. H.      #
# Allen and I. D. Brown [Acta Cryst. (1991), A47, 655-685].                  #
#                                                                            #
# The current version of the core CIF dictionary is obtainable from          #
# ftp://ftp.iucr.org/pub/cif_core.dic.                                       #
#                                                                            #
# Software is freely available for graphical display of the structure(s)     #
# in this CIF. For information consult the CIF software page                 #
# http://www.iucr.org/resources/cif/software.                                #
#                                                                            #
# This file may be used for bona fide research purposes within the           #
# scientific community so long as proper attribution is given to the journal # 
# article from which it was obtained.                                        #
#                                                                            #
##############################################################################
data_I
_audit_creation_method     'SHELXL-2018/3'
_chemical_name_systematic
;\
(<i>E</i>)-1-[1-(4-<i>tert</i>-Butylphenyl)-2,2-dichloroethenyl]-2-\
phenyldiazene
;
_chemical_name_common     ?
_chemical_formula_moiety     'C18 H18 Cl2 N2'
_chemical_formula_sum     'C18 H18 Cl2 N2'
_chemical_formula_iupac     'C18 H18 Cl2 N2'
_chemical_formula_weight     333.24
_chemical_melting_point     ?
_space_group_crystal_system     monoclinic
_space_group_name_H-M_alt     'C 2/c'
_space_group_name_Hall     '-C 2yc'
loop_
    _space_group_symop_operation_xyz
    'x, y, z'
    '-x, y, -z+1/2'
    'x+1/2, y+1/2, z'
    '-x+1/2, y+1/2, -z+1/2'
    '-x, -y, -z'
    'x, -y, z-1/2'
    '-x+1/2, -y+1/2, -z'
    'x+1/2, -y+1/2, z-1/2'
_cell_length_a     31.7847(8)
_cell_length_b     6.02890(10)
_cell_length_c     23.7220(6)
_cell_angle_alpha     90
_cell_angle_beta     132.669(4)
_cell_angle_gamma     90
_cell_volume     3342.4(2)
_cell_formula_units_Z     8
_cell_measurement_reflns_used     12999
_cell_measurement_theta_min     3.73
_cell_measurement_theta_max     77.25
_cell_measurement_temperature     100(2)
_exptl_crystal_description     prism
_exptl_crystal_colour     red
_exptl_crystal_size_max     0.230
_exptl_crystal_size_mid     0.180
_exptl_crystal_size_min     0.150
_exptl_crystal_density_diffrn     1.324
_exptl_crystal_density_meas     ?
_exptl_crystal_density_method     ?
_exptl_crystal_F_000     1392
_exptl_absorpt_coefficient_mu     3.460
_exptl_absorpt_correction_type     multi-scan
_exptl_absorpt_process_details
;
(<i>CrysAlisPro</i>; Rigaku OD, 2021)
;
_exptl_absorpt_correction_T_min     0.339
_exptl_absorpt_correction_T_max     0.580
_exptl_special_details     ?
_diffrn_ambient_temperature     100(2)
_diffrn_source     'micro-focus sealed X-ray tube'
_diffrn_radiation_type     CuK\a
_diffrn_radiation_wavelength     1.54184
_diffrn_measurement_device_type     'XtaLAB Synergy, Dualflex, HyPix'
_diffrn_measurement_method     '\f and \w'
_diffrn_detector_area_resol_mean     ?
_diffrn_reflns_number     25151
_diffrn_reflns_av_R_equivalents     0.0742
_diffrn_reflns_av_unetI/netI     0.0402
_diffrn_reflns_theta_min     3.743
_diffrn_reflns_theta_max     77.710
_diffrn_reflns_theta_full     67.684
_diffrn_measured_fraction_theta_max     0.992
_diffrn_measured_fraction_theta_full     0.999
_diffrn_reflns_limit_h_min     -40
_diffrn_reflns_limit_h_max     33
_diffrn_reflns_limit_k_min     -7
_diffrn_reflns_limit_k_max     7
_diffrn_reflns_limit_l_min     -30
_diffrn_reflns_limit_l_max     30
_diffrn_standards_number     0
_diffrn_standards_interval_count     0
_diffrn_standards_interval_time     0
_diffrn_standards_decay_%     0
_refine_special_details     ?
_reflns_number_total     3543
_reflns_number_gt     3242
_reflns_threshold_expression     'I > 2\s(I)'
_refine_ls_structure_factor_coef     Fsqd
_refine_ls_matrix_type     full
_refine_ls_R_factor_all     0.0406
_refine_ls_R_factor_gt     0.0381
_refine_ls_wR_factor_gt     0.1021
_refine_ls_wR_factor_ref     0.1050
_refine_ls_goodness_of_fit_ref     1.082
_refine_ls_restrained_S_all     1.082
_refine_ls_number_reflns     3543
_refine_ls_number_parameters     202
_refine_ls_number_restraints     0
_refine_ls_hydrogen_treatment     constr
_refine_ls_weighting_scheme     calc
_refine_ls_weighting_details
              'w=1/[\s^2^(Fo^2^)+(0.0617P)^2^+1.5568P] where P=(Fo^2^+2Fc^2^)/3'
_atom_sites_solution_hydrogens     geom
_atom_sites_solution_primary     ?
_atom_sites_solution_secondary     ?
_refine_ls_shift/su_max     0.001
_refine_ls_shift/su_mean     0.000
_refine_diff_density_max     0.344
_refine_diff_density_min     -0.355
_refine_ls_extinction_method     none
_refine_ls_extinction_coef     .
loop_
    _atom_type_symbol
    _atom_type_description
    _atom_type_scat_dispersion_real
    _atom_type_scat_dispersion_imag
    _atom_type_scat_source
    'C' 'C' 0.0181 0.0091
                         'International Tables Vol C Tables 4.2.6.8 and 6.1.1.4'
    'H' 'H' 0.0000 0.0000
                         'International Tables Vol C Tables 4.2.6.8 and 6.1.1.4'
    'Cl' 'Cl' 0.3639 0.7018
                         'International Tables Vol C Tables 4.2.6.8 and 6.1.1.4'
    'N' 'N' 0.0311 0.0180
                         'International Tables Vol C Tables 4.2.6.8 and 6.1.1.4'
_computing_data_collection
;
CrysAlisPro (Rigaku OD, 2021)
;
_computing_cell_refinement
;
CrysAlisPro (Rigaku OD, 2021)
;
_computing_data_reduction
;
CrysAlisPro (Rigaku OD, 2021)
;
_computing_structure_solution
;
<i>SHELXT2016/6</i> (Sheldrick, 2015a)
;
_computing_structure_refinement
;
<i>SHELXL2016/6</i> (Sheldrick, 2015b)
;
_computing_molecular_graphics
;
ORTEP-3 for Windows (Farrugia, 2012)
;
_computing_publication_material
;
PLATON (Spek, 2020)
;
loop_
    _atom_site_type_symbol
    _atom_site_label
    _atom_site_fract_x
    _atom_site_fract_y
    _atom_site_fract_z
    _atom_site_U_iso_or_equiv
    _atom_site_adp_type
    _atom_site_calc_flag
    _atom_site_occupancy
    _atom_site_disorder_assembly
    _atom_site_disorder_group
    C C1 0.41113(6) 0.3707(3) 0.34806(7) 0.0190(3) Uani d 1 . .
    C C2 0.44632(6) 0.2439(3) 0.34891(8) 0.0202(3) Uani d 1 . .
    C C3 0.40396(6) 0.3436(2) 0.40351(8) 0.0181(3) Uani d 1 . .
    C C4 0.42175(6) 0.5130(3) 0.45571(8) 0.0209(3) Uani d 1 . .
    H H4 0.439678 0.641238 0.456824 0.025 Uiso calc 1 . .
    C C5 0.41349(6) 0.4962(2) 0.50612(8) 0.0202(3) Uani d 1 . .
    H H5 0.426029 0.613327 0.541285 0.024 Uiso calc 1 . .
    C C6 0.38719(6) 0.3110(2) 0.50615(7) 0.0174(3) Uani d 1 . .
    C C7 0.37085(6) 0.1406(3) 0.45491(8) 0.0202(3) Uani d 1 . .
    H H7 0.353829 0.010531 0.454639 0.024 Uiso calc 1 . .
    C C8 0.37887(6) 0.1563(3) 0.40417(8) 0.0202(3) Uani d 1 . .
    H H8 0.367082 0.037981 0.369712 0.024 Uiso calc 1 . .
    C C9 0.37725(6) 0.2913(2) 0.56103(8) 0.0190(3) Uani d 1 . .
    C C10 0.37583(8) 0.5188(3) 0.58853(10) 0.0298(4) Uani d 1 . .
    H H10A 0.413067 0.591510 0.617926 0.045 Uiso calc 1 . .
    H H10B 0.367473 0.499800 0.621133 0.045 Uiso calc 1 . .
    H H10C 0.346043 0.610581 0.544116 0.045 Uiso calc 1 . .
    C C11 0.32022(7) 0.1755(3) 0.52144(9) 0.0276(3) Uani d 1 . .
    H H11A 0.289387 0.251751 0.473242 0.041 Uiso calc 1 . .
    H H11B 0.312533 0.179721 0.555056 0.041 Uiso calc 1 . .
    H H11C 0.322279 0.020866 0.510718 0.041 Uiso calc 1 . .
    C C12 0.42652(7) 0.1554(3) 0.63116(9) 0.0290(4) Uani d 1 . .
    H H12A 0.427998 0.009439 0.614365 0.044 Uiso calc 1 . .
    H H12B 0.420195 0.136703 0.665981 0.044 Uiso calc 1 . .
    H H12C 0.462777 0.233242 0.657860 0.044 Uiso calc 1 . .
    C C13 0.31598(6) 0.8111(3) 0.23028(8) 0.0190(3) Uani d 1 . .
    C C14 0.33920(6) 0.9139(3) 0.20375(8) 0.0223(3) Uani d 1 . .
    H H14 0.373214 0.858034 0.217910 0.027 Uiso calc 1 . .
    C C15 0.31215(7) 1.0977(3) 0.15666(9) 0.0263(3) Uani d 1 . .
    H H15 0.327976 1.169410 0.138947 0.032 Uiso calc 1 . .
    C C16 0.26201(7) 1.1785(3) 0.13505(8) 0.0258(3) Uani d 1 . .
    H H16 0.243926 1.305662 0.103079 0.031 Uiso calc 1 . .
    C C17 0.23826(6) 1.0734(3) 0.16015(8) 0.0260(3) Uani d 1 . .
    H H17 0.203476 1.126355 0.144314 0.031 Uiso calc 1 . .
    C C18 0.26553(6) 0.8909(3) 0.20839(8) 0.0231(3) Uani d 1 . .
    H H18 0.249845 0.820563 0.226471 0.028 Uiso calc 1 . .
    Cl Cl1 0.48464(2) 0.02700(6) 0.41131(2) 0.02358(12) Uani d 1 . .
    Cl Cl2 0.45673(2) 0.28133(7) 0.28705(2) 0.02385(12) Uani d 1 . .
    N N1 0.38241(5) 0.5414(2) 0.29193(7) 0.0193(3) Uani d 1 . .
    N N2 0.34302(5) 0.6330(2) 0.28416(6) 0.0199(3) Uani d 1 . .
loop_
    _atom_site_aniso_label
    _atom_site_aniso_U_11
    _atom_site_aniso_U_22
    _atom_site_aniso_U_33
    _atom_site_aniso_U_12
    _atom_site_aniso_U_13
    _atom_site_aniso_U_23
    C1 0.0203(6) 0.0199(7) 0.0164(6) -0.0021(5) 0.0123(5) -0.0010(5)
    C2 0.0205(7) 0.0230(7) 0.0170(6) -0.0001(5) 0.0127(5) 0.0002(5)
    C3 0.0195(6) 0.0190(7) 0.0164(6) 0.0016(5) 0.0123(5) 0.0006(5)
    C4 0.0251(7) 0.0194(7) 0.0208(6) -0.0038(5) 0.0165(6) -0.0018(6)
    C5 0.0245(7) 0.0186(7) 0.0184(6) -0.0035(5) 0.0149(6) -0.0044(5)
    C6 0.0193(6) 0.0179(7) 0.0161(6) 0.0022(5) 0.0124(5) 0.0014(5)
    C7 0.0245(7) 0.0177(7) 0.0214(6) -0.0027(5) 0.0168(6) -0.0021(5)
    C8 0.0246(7) 0.0179(7) 0.0198(6) -0.0018(5) 0.0157(6) -0.0039(5)
    C9 0.0256(7) 0.0175(7) 0.0190(6) 0.0018(5) 0.0171(6) 0.0012(5)
    C10 0.0499(10) 0.0213(8) 0.0375(8) 0.0005(7) 0.0373(8) -0.0022(7)
    C11 0.0296(8) 0.0337(9) 0.0284(7) -0.0040(7) 0.0232(7) -0.0027(7)
    C12 0.0323(8) 0.0366(9) 0.0246(7) 0.0103(7) 0.0218(7) 0.0099(7)
    C13 0.0204(6) 0.0203(7) 0.0154(6) -0.0014(5) 0.0118(5) -0.0025(5)
    C14 0.0238(7) 0.0233(7) 0.0223(6) 0.0001(6) 0.0167(6) -0.0008(6)
    C15 0.0295(8) 0.0250(8) 0.0261(7) -0.0028(6) 0.0196(6) 0.0012(6)
    C16 0.0282(8) 0.0217(8) 0.0198(6) 0.0029(6) 0.0133(6) 0.0017(6)
    C17 0.0223(7) 0.0308(8) 0.0216(7) 0.0048(6) 0.0136(6) -0.0002(6)
    C18 0.0218(7) 0.0291(8) 0.0197(6) -0.0007(6) 0.0145(6) -0.0021(6)
    Cl1 0.0259(2) 0.0243(2) 0.02326(19) 0.00553(13) 0.01777(16) 0.00450(13)
    Cl2 0.0253(2) 0.0312(2) 0.02177(19) 0.00330(13) 0.01869(16) 0.00240(13)
    N1 0.0210(6) 0.0201(6) 0.0174(5) -0.0001(5) 0.0132(5) -0.0006(5)
    N2 0.0212(6) 0.0217(6) 0.0181(5) -0.0003(5) 0.0138(5) -0.0009(5)
_geom_special_details
;
 All esds (except the esd in the dihedral angle between two l.s. planes)
 are estimated using the full covariance matrix.  The cell esds are taken
 into account individually in the estimation of esds in distances, angles
 and torsion angles; correlations between esds in cell parameters are only
 used when they are defined by crystal symmetry.  An approximate (isotropic)
 treatment of cell esds is used for estimating esds involving l.s. planes.
;
loop_
    _geom_bond_atom_site_label_1
    _geom_bond_atom_site_label_2
    _geom_bond_site_symmetry_2
    _geom_bond_distance
    _geom_bond_publ_flag
    C1 C2 . 1.344(2) ?
    C1 N1 . 1.4205(19) ?
    C1 C3 . 1.4886(19) ?
    C2 Cl1 . 1.7146(15) ?
    C2 Cl2 . 1.7240(15) ?
    C3 C8 . 1.388(2) ?
    C3 C4 . 1.396(2) ?
    C4 C5 . 1.391(2) ?
    C4 H4 . 0.9500 ?
    C5 C6 . 1.395(2) ?
    C5 H5 . 0.9500 ?
    C6 C7 . 1.396(2) ?
    C6 C9 . 1.5381(19) ?
    C7 C8 . 1.393(2) ?
    C7 H7 . 0.9500 ?
    C8 H8 . 0.9500 ?
    C9 C11 . 1.532(2) ?
    C9 C10 . 1.532(2) ?
    C9 C12 . 1.536(2) ?
    C10 H10A . 0.9800 ?
    C10 H10B . 0.9800 ?
    C10 H10C . 0.9800 ?
    C11 H11A . 0.9800 ?
    C11 H11B . 0.9800 ?
    C11 H11C . 0.9800 ?
    C12 H12A . 0.9800 ?
    C12 H12B . 0.9800 ?
    C12 H12C . 0.9800 ?
    C13 C18 . 1.394(2) ?
    C13 C14 . 1.398(2) ?
    C13 N2 . 1.4269(19) ?
    C14 C15 . 1.383(2) ?
    C14 H14 . 0.9500 ?
    C15 C16 . 1.390(2) ?
    C15 H15 . 0.9500 ?
    C16 C17 . 1.391(2) ?
    C16 H16 . 0.9500 ?
    C17 C18 . 1.388(2) ?
    C17 H17 . 0.9500 ?
    C18 H18 . 0.9500 ?
    N1 N2 . 1.2628(18) ?
loop_
    _geom_angle_atom_site_label_1
    _geom_angle_atom_site_label_2
    _geom_angle_atom_site_label_3
    _geom_angle_site_symmetry_1
    _geom_angle_site_symmetry_3
    _geom_angle
    _geom_angle_publ_flag
    C2 C1 N1 . . 115.21(13) ?
    C2 C1 C3 . . 123.29(13) ?
    N1 C1 C3 . . 121.45(13) ?
    C1 C2 Cl1 . . 122.94(12) ?
    C1 C2 Cl2 . . 123.42(12) ?
    Cl1 C2 Cl2 . . 113.64(9) ?
    C8 C3 C4 . . 118.41(13) ?
    C8 C3 C1 . . 122.15(13) ?
    C4 C3 C1 . . 119.42(13) ?
    C5 C4 C3 . . 120.69(14) ?
    C5 C4 H4 . . 119.7 ?
    C3 C4 H4 . . 119.7 ?
    C4 C5 C6 . . 121.41(13) ?
    C4 C5 H5 . . 119.3 ?
    C6 C5 H5 . . 119.3 ?
    C5 C6 C7 . . 117.28(13) ?
    C5 C6 C9 . . 121.94(13) ?
    C7 C6 C9 . . 120.78(13) ?
    C8 C7 C6 . . 121.63(14) ?
    C8 C7 H7 . . 119.2 ?
    C6 C7 H7 . . 119.2 ?
    C3 C8 C7 . . 120.55(13) ?
    C3 C8 H8 . . 119.7 ?
    C7 C8 H8 . . 119.7 ?
    C11 C9 C10 . . 107.75(13) ?
    C11 C9 C12 . . 109.54(13) ?
    C10 C9 C12 . . 108.60(13) ?
    C11 C9 C6 . . 110.65(12) ?
    C10 C9 C6 . . 111.93(12) ?
    C12 C9 C6 . . 108.33(12) ?
    C9 C10 H10A . . 109.5 ?
    C9 C10 H10B . . 109.5 ?
    H10A C10 H10B . . 109.5 ?
    C9 C10 H10C . . 109.5 ?
    H10A C10 H10C . . 109.5 ?
    H10B C10 H10C . . 109.5 ?
    C9 C11 H11A . . 109.5 ?
    C9 C11 H11B . . 109.5 ?
    H11A C11 H11B . . 109.5 ?
    C9 C11 H11C . . 109.5 ?
    H11A C11 H11C . . 109.5 ?
    H11B C11 H11C . . 109.5 ?
    C9 C12 H12A . . 109.5 ?
    C9 C12 H12B . . 109.5 ?
    H12A C12 H12B . . 109.5 ?
    C9 C12 H12C . . 109.5 ?
    H12A C12 H12C . . 109.5 ?
    H12B C12 H12C . . 109.5 ?
    C18 C13 C14 . . 120.28(14) ?
    C18 C13 N2 . . 115.83(13) ?
    C14 C13 N2 . . 123.75(13) ?
    C15 C14 C13 . . 119.32(14) ?
    C15 C14 H14 . . 120.3 ?
    C13 C14 H14 . . 120.3 ?
    C14 C15 C16 . . 120.54(15) ?
    C14 C15 H15 . . 119.7 ?
    C16 C15 H15 . . 119.7 ?
    C15 C16 C17 . . 120.12(15) ?
    C15 C16 H16 . . 119.9 ?
    C17 C16 H16 . . 119.9 ?
    C18 C17 C16 . . 119.81(14) ?
    C18 C17 H17 . . 120.1 ?
    C16 C17 H17 . . 120.1 ?
    C17 C18 C13 . . 119.91(14) ?
    C17 C18 H18 . . 120.0 ?
    C13 C18 H18 . . 120.0 ?
    N2 N1 C1 . . 113.43(12) ?
    N1 N2 C13 . . 113.31(12) ?
loop_
    _geom_torsion_atom_site_label_1
    _geom_torsion_atom_site_label_2
    _geom_torsion_atom_site_label_3
    _geom_torsion_atom_site_label_4
    _geom_torsion_site_symmetry_1
    _geom_torsion_site_symmetry_2
    _geom_torsion_site_symmetry_3
    _geom_torsion_site_symmetry_4
    _geom_torsion
    _geom_torsion_publ_flag
    N1 C1 C2 Cl1 . . . . -179.36(10) ?
    C3 C1 C2 Cl1 . . . . 3.2(2) ?
    N1 C1 C2 Cl2 . . . . -0.05(19) ?
    C3 C1 C2 Cl2 . . . . -177.52(11) ?
    C2 C1 C3 C8 . . . . -67.0(2) ?
    N1 C1 C3 C8 . . . . 115.67(16) ?
    C2 C1 C3 C4 . . . . 114.42(17) ?
    N1 C1 C3 C4 . . . . -62.90(18) ?
    C8 C3 C4 C5 . . . . -1.2(2) ?
    C1 C3 C4 C5 . . . . 177.40(13) ?
    C3 C4 C5 C6 . . . . -0.2(2) ?
    C4 C5 C6 C7 . . . . 1.7(2) ?
    C4 C5 C6 C9 . . . . -179.38(13) ?
    C5 C6 C7 C8 . . . . -1.8(2) ?
    C9 C6 C7 C8 . . . . 179.25(13) ?
    C4 C3 C8 C7 . . . . 1.1(2) ?
    C1 C3 C8 C7 . . . . -177.48(13) ?
    C6 C7 C8 C3 . . . . 0.4(2) ?
    C5 C6 C9 C11 . . . . 143.50(14) ?
    C7 C6 C9 C11 . . . . -37.58(18) ?
    C5 C6 C9 C10 . . . . 23.30(19) ?
    C7 C6 C9 C10 . . . . -157.77(14) ?
    C5 C6 C9 C12 . . . . -96.41(16) ?
    C7 C6 C9 C12 . . . . 82.52(17) ?
    C18 C13 C14 C15 . . . . 1.1(2) ?
    N2 C13 C14 C15 . . . . -174.40(14) ?
    C13 C14 C15 C16 . . . . -0.8(2) ?
    C14 C15 C16 C17 . . . . -0.6(2) ?
    C15 C16 C17 C18 . . . . 1.6(2) ?
    C16 C17 C18 C13 . . . . -1.3(2) ?
    C14 C13 C18 C17 . . . . -0.1(2) ?
    N2 C13 C18 C17 . . . . 175.75(13) ?
    C2 C1 N1 N2 . . . . 169.00(13) ?
    C3 C1 N1 N2 . . . . -13.47(19) ?
    C1 N1 N2 C13 . . . . 177.31(11) ?
    C18 C13 N2 N1 . . . . 168.30(13) ?
    C14 C13 N2 N1 . . . . -16.0(2) ?
loop_
    _geom_hbond_atom_site_label_D
    _geom_hbond_atom_site_label_H
    _geom_hbond_atom_site_label_A
    _geom_hbond_site_symmetry_A
    _geom_hbond_distance_DH
    _geom_hbond_distance_HA
    _geom_hbond_distance_DA
    _geom_hbond_angle_DHA
    _geom_hbond_publ_flag
    C17 H17 Cg1 4_555 0.95 2.95 3.476(2) 116 yes
_shelx_space_group_comment
;
The symmetry employed for this shelxl refinement is uniquely defined
by the following loop, which should always be used as a source of
symmetry information in preference to the above space-group names.
They are only intended as comments.
;
_shelx_estimated_absorpt_T_min     0.503
_shelx_estimated_absorpt_T_max     0.625
_shelx_hkl_file
;
   0   0  -1    0.37    0.19
   0   0  -1    1.11    0.24
   0   0  -2   89.08    6.23
   0   0  -2   97.31    6.27
   0   0  -2  109.29    6.17
   0   0  -3    0.10    0.62
   0   0  -3    0.31    0.36
   0   0  -3    0.85    0.52
   0   0  -4   22.70    2.68
   0   0  -4   23.92    2.14
   0   0  -4   22.88    2.46
   0   0  -4   23.14    2.31
   0   0  -5    0.66    0.65
   0   0  -5   -0.19    0.94
   0   0  -5    0.13    0.33
   0   0  -5    0.19    0.58
   0   0  -6  110.65    8.28
   0   0  -6  115.73    9.08
   0   0  -6  113.97    8.92
   0   0  -6  138.67    9.53
   0   0  -6  139.45    8.66
   0   0  -7   -0.29    0.90
   0   0  -7    0.19    0.35
   0   0  -7   -0.93    1.34
   0   0  -8   28.26    3.71
   0   0  -8   22.62    3.88
   0   0  -8   25.82    3.74
   0   0  -8   23.90    3.59
   0   0  -9   -0.41    1.29
   0   0  -9   -1.61    1.79
   0   0  -9    0.44    1.91
   0   0  -9    4.01    2.19
   0   0 -10  842.32   52.48
   0   0 -10  780.85   51.26
   0   0 -10  797.13   52.10
   0   0 -10  973.37   53.50
   0   0 -10  847.57   52.75
   0   0 -11   -0.56    2.13
   0   0 -11   -0.60    2.35
   0   0 -11    0.51    1.78
   0   0 -11   -0.45    1.05
   0   0 -12  106.10    9.24
   0   0 -12   95.90   11.02
   0   0 -12  114.90   11.16
   0   0 -12   96.87   10.82
   0   0 -12  108.78    9.68
   0   0 -12  106.98   11.89
   0   0 -12   74.38   10.38
   0   0 -12  106.54   11.20
   0   0 -12   97.38    9.19
   0   0 -12   92.41    9.48
   0   0 -12   89.08    9.88
   0   0 -12   86.71   10.29
   0   0 -12   97.23   10.40
   0   0 -12  110.14    9.87
   0   0 -12   98.86    9.89
   0   0 -12   95.59    9.29
   0   0 -13   -0.45    0.94
   0   0 -13    0.98    1.54
   0   0 -13    0.73    2.66
   0   0 -13    1.02    1.19
   0   0 -13   -2.53    3.42
   0   0 -13   -1.79    3.37
   0   0 -13   -0.88    4.12
   0   0 -13    2.36    2.02
   0   0 -13   -0.57    1.03
   0   0 -13   -0.63    1.14
   0   0 -13   -0.82    2.43
   0   0 -13    1.98    1.54
   0   0 -13    0.75    2.09
   0   0 -13   -0.80    2.37
   0   0 -13    0.52    1.22
   0   0 -13   -0.68    1.43
   0   0 -14 1389.65   82.43
   0   0 -14 1277.09   86.14
   0   0 -14 1324.71   85.50
   0   0 -14 1392.46   83.23
   0   0 -14 1312.50   82.88
   0   0 -14 1302.79   86.79
   0   0 -14 1514.10   86.83
   0   0 -14 1516.38   84.35
   0   0 -14 1273.22   83.06
   0   0 -14 1532.36   85.11
   0   0 -14 1255.49   84.14
   0   0 -14 1373.52   86.44
   0   0 -14 1364.51   87.13
   0   0 -14 1470.90   86.28
   0   0 -14 1021.48   85.19
   0   0 -14 1647.96   86.37
   0   0 -15    1.42    1.32
   0   0 -15   -1.65    2.76
   0   0 -15   -2.59    3.38
   0   0 -15    3.93    2.06
   0   0 -15    0.71    1.29
   0   0 -15    2.91    2.20
   0   0 -15   -3.88    4.30
   0   0 -15   -0.73    1.32
   0   0 -15    1.13    1.77
   0   0 -15   -0.89    2.63
   0   0 -15   -4.03    3.94
   0   0 -15    2.07    2.86
   0   0 -15   -0.76    1.59
   0   0 -16 1462.61   89.31
   0   0 -16 1536.15   95.15
   0   0 -16 1781.79   95.48
   0   0 -16 1589.66   93.78
   0   0 -16 1592.53   90.89
   0   0 -16 1744.49   92.87
   0   0 -16 1377.78   93.62
   0   0 -16 1333.11   91.18
   0   0 -16 1483.09   94.18
   0   0 -16 1612.42   91.77
   0   0 -16 1415.10   93.21
   0   0 -16 1434.56   94.55
   0   0 -16 1127.87   90.47
   0   0 -16 1583.24   90.72
   0   0 -16 1487.23   90.34
   0   0 -17   -0.84    3.63
   0   0 -17    2.73    1.81
   0   0 -17    1.38    1.45
   0   0 -17    1.36    1.60
   0   0 -17   -4.74    5.53
   0   0 -17    3.20    2.01
   0   0 -17    5.77    2.82
   0   0 -17   -0.54    1.61
   0   0 -17    1.60    1.94
   0   0 -17   -0.87    2.57
   0   0 -18    7.23    3.28
   0   0 -18    2.62    3.77
   0   0 -18    7.70    2.37
   0   0 -18    0.76    1.61
   0   0 -18    2.60    1.82
   0   0 -18   10.24    2.85
   0   0 -18    6.61    2.37
   0   0 -18    1.71    2.97
   0   0 -19    1.57    1.36
   0   0 -19   -0.49    1.03
   0   0 -19   -0.55    1.40
   0   0 -19   -2.08    2.31
   0   0 -19   -0.72    3.27
   0   0 -20  241.44   18.57
   0   0 -20  271.77   18.31
   0   0 -20  264.84   18.78
   0   0 -20  249.49   18.70
   0   0 -20  246.59   16.03
   0   0 -20  266.46   16.95
   0   0 -21   -0.41    1.62
   0   0 -21    0.38    0.49
   0   0 -21    0.53    0.83
   0   0 -21    0.39    1.52
   0   0 -22   29.14    3.12
   0   0 -22   22.72    2.93
   0  -2   0    5.24    0.81
   0  -2  -1   34.59    2.57
   0  -2  -2  822.54   47.48
   0   2  -2  809.81   47.51
   0   2  -2  775.66   47.45
   0  -2  -2  903.02   47.52
   0  -2  -3  657.43   36.98
   0   2  -3  650.50   36.99
   0   2  -3  670.45   36.97
   0  -2  -3  570.12   37.54
   0  -2  -3  636.58   36.84
   0  -2  -3  541.39   36.86
   0   2  -3  675.05   37.00
   0   2  -4  388.69   20.00
   0  -2  -4  363.91   19.82
   0  -2  -4  311.72   20.38
   0   2  -4  365.89   20.05
   0  -2  -4  362.13   20.00
   0   2  -4  405.57   21.14
   0  -2  -4  248.93   19.55
   0   2  -4  221.92   19.48
   0  -2  -5   -0.27    1.35
   0  -2  -5    0.37    0.51
   0   2  -5   -0.20    0.65
   0   2  -5   -0.21    1.07
   0  -2  -5    0.41    0.92
   0  -2  -6  241.34   15.14
   0   2  -6  225.33   15.02
   0  -2  -6  226.35   14.80
   0  -2  -6  226.20   14.71
   0   2  -6  204.18   14.64
   0  -2  -6  186.13   15.40
   0  -2  -7   34.86    4.02
   0   2  -7   33.00    4.02
   0  -2  -7   32.84    4.90
   0  -2  -7   40.15    4.05
   0   2  -7   29.01    4.67
   0  -2  -7   26.15    3.79
   0  -2  -7   40.51    4.44
   0   2  -7   31.79    4.17
   0   2  -7   29.91    3.95
   0   2  -8  119.91    9.39
   0  -2  -8  115.02    9.17
   0  -2  -8  110.96   10.57
   0   2  -8  113.75    9.49
   0  -2  -8  110.69    8.72
   0  -2  -8  117.31    9.58
   0  -2  -8  115.32    9.39
   0  -2  -8   93.26    9.10
   0   2  -8  111.67    9.32
   0   2  -8  135.80   10.90
   0   2  -9    0.97    1.61
   0  -2  -9   -0.46    1.91
   0   2  -9   -0.46    1.85
   0  -2  -9    0.44    1.51
   0   2  -9    1.31    1.29
   0  -2  -9   -0.58    2.26
   0   2  -9    1.28    1.34
   0  -2  -9    1.64    1.29
   0  -2  -9    0.66    0.69
   0  -2  -9    2.32    1.37
   0   2  -9    0.47    1.48
   0  -2 -10  137.91   15.53
   0   2 -10  176.34   14.53
   0  -2 -10  186.20   14.89
   0   2 -10  186.67   14.89
   0  -2 -10  191.76   14.84
   0  -2 -10  196.25   14.64
   0   2 -10  235.00   15.82
   0   2 -10  153.75   14.64
   0  -2 -10  155.63   13.75
   0   2 -10  174.05   14.71
   0  -2 -10  165.20   14.48
   0  -2 -10  215.94   13.97
   0   2 -10  186.62   14.69
   0  -2 -10  190.08   14.62
   0   2 -10  179.15   13.84
   0  -2 -10  170.83   14.49
   0  -2 -11  248.25   17.74
   0   2 -11  210.79   17.22
   0  -2 -11  275.62   17.91
   0   2 -11  207.57   16.09
   0  -2 -11  205.71   19.46
   0   2 -11  223.78   17.55
   0  -2 -11  247.75   17.95
   0  -2 -11  160.62   16.68
   0   2 -11  143.21   16.44
   0  -2 -11  195.12   17.64
   0   2 -11  203.80   17.94
   0   2 -11  219.00   18.53
   0  -2 -11  226.07   18.51
   0   2 -11  209.90   17.74
   0  -2 -11  234.87   17.06
   0   2 -11  212.20   16.67
   0  -2 -11  247.08   17.85
   0   2 -11  225.49   16.59
   0   2 -11  201.87   17.46
   0  -2 -11  242.45   16.34
   0  -2 -11  217.12   17.74
   0   2 -11  321.33   19.10
   0   2 -12  404.95   33.41
   0  -2 -12  467.93   33.84
   0   2 -12  505.73   33.90
   0  -2 -12  522.46   34.05
   0  -2 -12  506.25   33.58
   0   2 -12  471.45   33.37
   0  -2 -12  469.25   32.69
   0   2 -12  495.72   32.04
   0  -2 -12  505.22   36.26
   0   2 -12  438.81   33.90
   0  -2 -12  399.80   33.33
   0   2 -12  670.24   34.69
   0   2 -12  423.84   31.83
   0  -2 -12  496.07   32.46
   0  -2 -12  503.99   31.65
   0   2 -12  468.20   33.77
   0  -2 -12  454.47   33.53
   0  -2 -12  537.15   33.70
   0   2 -12  508.00   32.40
   0   2 -12  453.18   33.12
   0  -2 -12  479.03   33.21
   0   2 -13   22.38    4.07
   0   2 -13   20.20    5.72
   0   2 -13   18.76    4.82
   0  -2 -13    9.53    4.63
   0  -2 -13   36.75    6.05
   0   2 -13   27.14    4.42
   0  -2 -13   31.85    5.30
   0   2 -13   16.55    5.47
   0  -2 -13   19.20    5.46
   0  -2 -13   25.93    5.74
   0  -2 -13   30.30    7.93
   0   2 -13   25.18    6.06
   0  -2 -13   35.07    4.62
   0   2 -13   34.47    5.14
   0  -2 -13   30.94    4.94
   0  -2 -13   21.36    5.54
   0   2 -13   17.24    5.32
   0   2 -13   34.24    5.08
   0  -2 -13   21.66    4.57
   0   2 -13   28.81    5.44
   0  -2 -13   26.86    5.27
   0   2 -14  159.41   13.21
   0  -2 -14  153.35   15.40
   0   2 -14  161.93   15.93
   0   2 -14  140.32   15.81
   0  -2 -14  167.76   16.09
   0   2 -14  167.16   16.33
   0  -2 -14  189.79   14.85
   0   2 -14  207.47   16.02
   0   2 -14  150.92   13.86
   0  -2 -14  153.77   13.78
   0   2 -14  156.47   15.74
   0  -2 -14  157.72   15.61
   0  -2 -14  173.21   15.19
   0   2 -14  140.26   14.94
   0   2 -14  159.01   15.04
   0  -2 -14  186.42   16.18
   0  -2 -14  151.47   16.87
   0  -2 -14  179.54   15.22
   0   2 -14  156.69   13.95
   0   2 -14  170.14   13.95
   0   2 -15    3.60    1.87
   0  -2 -15    3.03    1.69
   0   2 -15    5.64    2.45
   0  -2 -15   -0.57    1.19
   0   2 -15    1.72    2.02
   0  -2 -15    0.83    1.94
   0  -2 -15    1.59    2.21
   0  -2 -15    2.16    2.00
   0   2 -15    5.22    2.47
   0   2 -15    1.65    1.93
   0   2 -15    4.52    3.00
   0  -2 -15    3.04    4.11
   0  -2 -15    3.43    2.69
   0   2 -15    6.27    3.25
   0  -2 -15    1.62    2.41
   0   2 -15    1.69    2.35
   0  -2 -15    6.12    2.47
   0   2 -15    3.44    2.00
   0   2 -15    3.52    1.74
   0   2 -15    5.97    2.21
   0   2 -16    5.91    2.45
   0  -2 -16    3.54    1.99
   0  -2 -16    8.12    2.56
   0   2 -16    8.14    3.12
   0   2 -16    7.36    2.99
   0  -2 -16    6.24    2.92
   0   2 -16    5.76    2.74
   0   2 -16    9.56    4.08
   0  -2 -16    3.28    2.74
   0  -2 -16    5.95    4.99
   0   2 -16    7.80    3.53
   0  -2 -16    5.45    3.28
   0   2 -16    4.07    3.43
   0   2 -16    9.26    2.70
   0  -2 -16   14.28    3.61
   0   2 -16    5.72    2.14
   0   2 -17    7.89    2.49
   0   2 -17    5.85    2.74
   0  -2 -17    6.90    2.73
   0  -2 -17   10.99    2.84
   0   2 -17    9.93    3.58
   0   2 -17    5.91    2.59
   0   2 -17    7.01    2.27
   0  -2 -17    1.47    2.20
   0   2 -17   10.21    3.60
   0  -2 -17    6.45    4.63
   0   2 -17   10.39    3.76
   0   2 -17    6.39    2.80
   0   2 -17    3.41    1.80
   0  -2 -17    0.70    3.60
   0   2 -17    6.60    3.53
   0  -2 -18  113.81   13.64
   0   2 -18  126.13   11.52
   0  -2 -18  128.96   11.54
   0  -2 -18  106.08   11.47
   0   2 -18  125.84   12.68
   0   2 -18  128.55   12.43
   0   2 -18  130.01   10.71
   0   2 -18  143.30   11.96
   0   2 -18  109.80   11.61
   0  -2 -18  137.18   11.37
   0   2 -18  110.91   11.70
   0  -2 -18  115.81   11.65
   0   2 -18  138.10   10.77
   0   2 -18  124.94   10.25
   0   2 -18  156.88   13.01
   0   2 -19   -0.57    1.67
   0  -2 -19    0.39    0.82
   0   2 -19    2.52    1.58
   0   2 -19    0.25    0.78
   0   2 -19   -2.09    2.23
   0   2 -19    0.31    0.84
   0   2 -19    1.30    1.28
   0   2 -19    0.98    1.45
   0   2 -20   15.14    2.92
   0  -2 -20   21.88    3.21
   0  -2 -20   20.10    4.34
   0   2 -20   17.68    2.30
   0  -2 -20   17.50    2.87
   0   2 -20   27.56    3.64
   0   2 -21    4.86    1.24
   0   2 -21    2.68    1.00
   0   4   0   95.31    8.71
   0   4   0  102.80   10.36
   0   4   0  103.10    9.78
   0   4   1  508.46   32.28
   0   4  -1  461.36   32.57
   0   4  -1  544.40   34.05
   0   4   1  511.13   33.71
   0   4   1  541.63   34.34
   0   4  -2  145.80   11.50
   0   4   2  119.54   11.51
   0   4  -2  113.15   11.12
   0   4   2  126.50   11.47
   0   4  -3   22.02    4.52
   0  -4  -3   30.80    4.54
   0   4  -3   30.79    4.83
   0   4   3   31.04    4.86
   0   4  -4   45.12    6.25
   0  -4  -4   30.78    4.99
   0   4   4   24.62    4.67
   0   4  -4   34.02    5.23
   0   4  -5   12.81    3.79
   0   4  -5   15.99    3.03
   0  -4  -5   13.21    3.68
   0   4  -5   17.09    3.79
   0   4   5   22.90    4.31
   0  -4  -6  140.53   13.82
   0   4  -6  167.10   14.44
   0   4   6  174.32   14.60
   0   4  -6  123.97   14.26
   0  -4  -6  169.84   12.94
   0  -4  -7   16.85    3.26
   0   4  -7   14.62    2.84
   0  -4  -7    9.25    3.53
   0   4  -7   18.31    4.21
   0   4  -7   15.26    4.53
   0  -4   7   15.98    3.41
   0  -4  -8   18.16    3.36
   0   4  -8   16.60    3.10
   0  -4  -8   12.03    4.01
   0  -4   8   14.96    3.45
   0   4  -8   12.79    4.10
   0   4  -8   12.55    3.82
   0   4  -9   42.21    5.41
   0  -4  -9   51.75    6.07
   0  -4   9   54.76    6.36
   0   4  -9   50.56    7.26
   0  -4 -10  177.78   13.82
   0   4 -10  164.56   13.22
   0   4 -10  162.82   13.71
   0  -4 -10  137.58   15.43
   0   4 -10  157.67   15.31
   0  -4  10  178.76   13.87
   0   4 -11   16.30    4.60
   0   4 -11   13.74    2.96
   0   4 -11   17.26    3.63
   0  -4 -11   14.87    3.18
   0  -4 -11   10.76    4.20
   0  -4  11   23.27    3.81
   0   4 -11    7.91    3.80
   0   4 -12   62.43    6.83
   0   4 -12   54.63    7.76
   0  -4 -12   75.09    7.55
   0   4 -12   69.33    7.69
   0   4 -12   64.59    8.80
   0   4 -12   47.92    8.28
   0  -4 -13    4.22    3.06
   0   4 -13   12.41    3.12
   0   4 -13    8.94    2.78
   0   4 -13    4.82    2.31
   0   4 -13    5.44    1.90
   0   4 -14   36.67    6.17
   0  -4 -14   32.09    6.32
   0   4 -14   33.38    5.55
   0   4 -14   34.19    5.11
   0   4 -14   33.70    4.89
   0   4 -15  259.45   18.79
   0   4 -15  244.40   17.58
   0   4  15  222.92   18.01
   0  -4 -15  203.90   18.54
   0   4 -15  223.37   18.22
   0  -4 -15  250.78   17.78
   0   4 -15  264.11   17.83
   0   4 -16    8.98    2.72
   0   4  16   10.73    2.34
   0  -4 -16    2.28    4.06
   0   4 -16   10.31    2.70
   0  -4 -16   11.97    2.54
   0   4 -16   12.88    2.79
   0   4 -17   68.30    6.18
   0   4 -17   83.93    7.42
   0   4  18    0.61    0.75
   0   4 -18    2.45    1.36
   0   4 -18    1.84    0.99
   0   6   0  363.43   26.13
   0   6   0  302.32   24.44
   0   6   1    0.68    2.57
   0   6  -1   -4.08    3.63
   0   6  -1   -0.57    1.34
   0   6  -2  368.91   29.04
   0   6   2  421.16   29.29
   0  -6   2  387.76   27.67
   0   6  -2  373.90   27.38
   0   6   3  342.87   27.06
   0   6   3  371.53   26.22
   0   6  -3  342.33   24.46
   0   6   4    7.74    2.97
   0   6   4    9.13    3.76
   0   6  -4    5.79    1.90
   0   6   5   24.24    4.78
   0   6   5   16.21    4.76
   0  -6   5   18.37    3.98
   0   6   6  135.40   12.82
   0   6   6  101.64   10.97
   0  -6   6  122.24   10.69
   0   6  -7    6.26    3.21
   0   6   7    3.97    2.94
   0   6   7    4.44    2.33
   0   6  -7    2.66    1.33
   0  -6   7    1.28    1.49
   0  -6   8   79.99    7.43
   0   6   8   85.10    9.13
   0   6   8   75.61    8.09
   0   6  -8   73.51    6.93
   0   6   9   10.54    3.61
   0   6  -9    6.02    2.96
   0   6   9    9.11    2.70
   0   6  -9    8.63    2.01
   0  -6   9    8.19    2.20
   0   6  10   74.23    7.96
   0   6  10   71.16    7.13
   0   6 -10   77.07    8.10
   0   6 -10   66.17    6.18
   0   6 -11   49.57    5.12
   0   6  11   58.98    5.35
   0   6 -11   46.78    5.92
   0   6  11   56.23    6.23
   0   6 -11   41.24    4.35
   0   6  12   37.40    4.66
   0   6 -12   40.39    4.05
   0   6  13   24.54    3.09
   0   6 -13   31.35    3.48
   1   1 -22   71.45    6.32
   1  -1 -22   73.11    6.34
   1   1 -22   79.89    6.60
   1  -1 -22   81.03    6.54
   1  -1 -22   73.30    6.98
   1   1 -22   69.23    5.69
   1   1 -21    0.52    0.63
   1   1 -21    0.68    0.94
   1  -1 -21   -2.97    3.60
   1  -1 -21   -3.28    2.78
   1   1 -21   -2.89    2.96
   1   1 -21   -1.76    2.06
   1   1 -21    0.33    0.91
   1  -1 -21   -1.87    2.10
   1  -1 -20  116.75   10.06
   1   1 -20  111.62    9.04
   1   1 -20  111.21   10.39
   1  -1 -20  117.22   12.57
   1   1 -20  116.59   11.36
   1  -1 -20  102.73   10.92
   1   1 -20  133.53   11.17
   1  -1 -20  125.17   10.90
   1   1 -20   99.16   10.80
   1  -1 -20  109.58   11.08
   1   1 -20   87.51    9.71
   1  -1 -20  149.35   10.65
   1   1 -19  171.44   13.45
   1   1 -19  157.99   13.14
   1  -1 -19  188.88   13.66
   1   1 -19  178.63   14.68
   1   1 -19  150.19   14.33
   1  -1 -19  181.06   15.90
   1   1 -19  171.63   15.83
   1  -1 -19  173.80   14.26
   1  -1 -19  171.12   15.99
   1   1 -19  153.73   15.66
   1  -1 -19  165.55   15.08
   1   1 -19  156.52   14.76
   1  -1 -19  203.84   14.91
   1   1 -19  201.98   15.40
   1   1 -18   17.83    3.57
   1   1 -18   18.76    3.59
   1  -1 -18   21.31    4.06
   1   1 -18   15.90    3.34
   1  -1 -18   22.03    3.82
   1   1 -18   11.34    3.66
   1   1 -18   13.39    3.93
   1  -1 -18   19.89    3.62
   1   1 -18    7.71    4.57
   1  -1 -18    6.64    4.26
   1   1 -18    8.32    5.08
   1  -1 -18    7.00    4.29
   1   1 -18   10.92    4.84
   1  -1 -18   26.50    4.66
   1   1 -18   21.89    4.56
   1  -1 -18   17.75    4.53
   1   1 -18    8.36    3.57
   1  -1 -17  186.55   15.82
   1   1 -17  196.47   15.66
   1   1 -17  199.02   15.72
   1  -1 -17  201.76   18.90
   1   1 -17  194.54   19.11
   1  -1 -17  238.76   17.27
   1  -1 -17  218.61   16.07
   1   1 -17  231.41   17.55
   1   1 -17  212.69   16.11
   1   1 -17  185.73   17.21
   1   1 -17  193.87   18.68
   1  -1 -17  143.89   17.11
   1  -1 -17  194.79   15.84
   1   1 -17  201.47   18.70
   1  -1 -17  193.42   18.28
   1   1 -17  184.40   18.33
   1  -1 -17  154.12   16.05
   1   1 -17  270.01   18.99
   1  -1 -17  154.03   17.24
   1   1 -17  207.95   18.08
   1  -1 -17  208.76   17.91
   1   1 -17  145.85   17.24
   1  -1 -16  111.43   12.63
   1   1 -16  113.77   12.97
   1   1 -16  138.58   11.61
   1  -1 -16  133.92   11.67
   1   1 -16  118.92   11.30
   1  -1 -16  126.79   14.17
   1   1 -16  146.89   15.36
   1  -1 -16  152.79   12.70
   1   1 -16  118.01   12.62
   1   1 -16  137.86   11.99
   1  -1 -16  133.41   11.68
   1  -1 -16   94.64   12.72
   1   1 -16  119.36   14.01
   1  -1 -16  130.19   11.82
   1   1 -16  107.87   12.30
   1   1 -16  122.64   14.34
   1   1 -16  123.67   14.21
   1  -1 -16  103.48   13.19
   1  -1 -16  139.50   12.95
   1  -1 -16  115.15   12.92
   1   1 -16  139.70   13.82
   1   1 -16   84.52   12.58
   1  -1 -16   78.47   12.41
   1  -1 -15  259.71   22.48
   1   1 -15  306.89   23.84
   1  -1 -15  285.72   21.32
   1   1 -15  340.33   21.55
   1   1 -15  293.13   21.00
   1   1 -15  276.60   23.73
   1   1 -15  289.17   24.53
   1  -1 -15  252.84   22.91
   1  -1 -15  262.81   23.55
   1  -1 -15  314.32   21.96
   1  -1 -15  276.81   20.94
   1   1 -15  385.45   23.79
   1   1 -15  298.25   21.54
   1   1 -15  274.02   22.81
   1  -1 -15  232.96   22.49
   1   1 -15  258.99   23.43
   1  -1 -15  260.50   21.10
   1  -1 -15  260.20   23.32
   1   1 -15  273.33   24.14
   1  -1 -15  224.13   21.38
   1   1 -15  322.68   24.46
   1  -1 -15  316.28   23.76
   1   1 -15  290.46   23.41
   1  -1 -15  261.02   23.10
   1  -1 -14   24.39    6.02
   1  -1 -14   37.73    6.45
   1   1 -14   44.67    6.98
   1  -1 -14   42.82    5.85
   1   1 -14   37.25    5.32
   1  -1 -14   48.86    6.29
   1   1 -14   24.04    6.37
   1  -1 -14   35.80    7.04
   1  -1 -14   48.87    7.54
   1   1 -14   35.94    7.04
   1  -1 -14   27.90    6.37
   1   1 -14   41.65    7.75
   1  -1 -14   56.04    6.65
   1   1 -14   32.48    5.87
   1  -1 -14   41.69    6.34
   1  -1 -14   40.51    5.63
   1  -1 -14   30.04    5.17
   1   1 -14   39.99    7.23
   1  -1 -14   43.26    7.32
   1   1 -14   34.04    5.45
   1   1 -14   44.69    5.89
   1  -1 -14   59.96    7.47
   1  -1 -14   44.64    7.21
   1   1 -14   42.89    7.07
   1   1 -14   45.60    7.42
   1  -1 -14   46.56    7.10
   1  -1 -13   23.14    4.93
   1  -1 -13    8.89    4.16
   1   1 -13   29.76    5.53
   1   1 -13   11.50    3.98
   1   1 -13   24.61    3.98
   1  -1 -13   32.30    4.82
   1  -1 -13   22.87    4.74
   1   1 -13   19.06    4.56
   1  -1 -13   30.64    5.91
   1  -1 -13   22.64    5.01
   1   1 -13   25.15    5.46
   1  -1 -13   22.57    3.92
   1  -1 -13   28.72    4.62
   1  -1 -13   17.31    4.75
   1  -1 -13   20.67    5.04
   1   1 -13   22.43    5.57
   1   1 -13   10.50    5.92
   1   1 -13   25.50    4.12
   1  -1 -13   32.98    4.70
   1   1 -13   20.82    4.49
   1  -1 -13   28.73    4.73
   1   1 -13   24.37    5.17
   1  -1 -13   16.63    4.38
   1  -1 -13   19.28    4.04
   1   1 -13   23.61    4.04
   1   1 -13   28.04    4.39
   1  -1 -13   29.27    4.92
   1  -1 -13   30.63    4.68
   1  -1 -12  651.01   45.55
   1  -1 -12  616.07   44.30
   1  -1 -12  669.95   44.47
   1   1 -12  608.56   44.45
   1  -1 -12  748.95   42.98
   1  -1 -12  686.95   41.59
   1  -1 -12  586.63   41.69
   1  -1 -12  705.93   43.11
   1   1 -12  695.56   43.28
   1   1 -12  622.11   42.07
   1  -1 -12  640.80   43.03
   1   1 -12  615.01   41.82
   1   1 -12  617.49   41.54
   1  -1 -12  726.99   43.17
   1  -1 -12  668.06   42.55
   1   1 -12  742.49   44.73
   1   1 -12  626.36   43.81
   1  -1 -12  746.27   44.66
   1  -1 -12  656.96   43.83
   1  -1 -12  722.31   45.04
   1  -1 -12  689.72   42.33
   1  -1 -12  662.09   43.41
   1   1 -12  670.29   43.91
   1  -1 -11   16.59    4.17
   1  -1 -11    4.58    3.07
   1  -1 -11   16.76    3.81
   1   1 -11   23.74    3.63
   1   1 -11   14.61    3.93
   1   1 -11   17.12    4.07
   1  -1 -11   15.57    3.47
   1   1 -11   19.41    3.94
   1  -1 -11   21.80    3.14
   1   1 -11   14.61    3.05
   1  -1 -10  117.11   10.62
   1   1 -10   89.45    8.24
   1   1 -10   77.10    7.95
   1  -1 -10   97.13    7.80
   1   1 -10   87.67    8.68
   1  -1 -10   93.06    8.68
   1  -1 -10   93.95    8.99
   1   1 -10  107.69    9.45
   1   1 -10   83.52    8.65
   1  -1 -10   71.63    8.38
   1  -1  -9  699.03   45.62
   1   1  -9  690.17   44.15
   1   1  -9  691.19   44.18
   1  -1  -9  704.02   43.49
   1   1  -9  701.38   44.63
   1  -1  -9  723.67   44.67
   1  -1  -9  720.83   44.97
   1   1  -9  763.58   45.13
   1   1  -9  716.76   44.93
   1  -1  -9  808.00   45.34
   1  -1  -8   11.47    1.92
   1   1  -8   10.73    2.05
   1   1  -8    8.00    2.13
   1   1  -8   16.31    2.92
   1   1  -8    7.29    2.10
   1  -1  -8    9.69    2.36
   1  -1  -8    5.19    1.93
   1  -1  -8   11.05    2.89
   1   1  -8   11.26    2.20
   1  -1  -8   13.30    2.36
   1   1  -7  141.77   12.30
   1  -1  -7  149.59   12.78
   1   1  -7  186.98   12.63
   1  -1  -7  179.28   12.52
   1  -1  -7  192.84   12.16
   1  -1  -7  203.56   12.95
   1   1  -7  196.22   12.89
   1   1  -6 1871.64  117.59
   1  -1  -6 2069.94  117.31
   1  -1  -6 2107.23  117.68
   1   1  -6 2060.13  117.66
   1   1  -5  689.19   37.10
   1  -1  -5  563.14   36.66
   1  -1  -5  638.91   36.96
   1   1  -5  606.52   36.93
   1   1  -4  425.51   26.35
   1  -1  -4  457.72   26.40
   1   1  -3  145.88    9.61
   1  -1  -3  163.17    9.66
   1  -1  -2  902.51   51.91
   1  -1  -1   16.13    1.11
  -1  -1   0    9.18    0.75
  -1   1   0   10.43    0.80
  -1  -1   0    9.33    0.78
  -1   1   0   10.07    0.79
  -1  -1   0   10.65    0.98
  -1  -1   0    8.55    0.77
  -1   1   0   10.82    0.83
  -1   1  -1 4635.26  270.57
  -1  -1  -1 4594.55  270.56
  -1   1  -1 4419.57  270.49
  -1  -1  -1 4480.43  270.49
  -1   1  -1 4526.77  270.54
  -1  -1  -1 4577.34  270.54
  -1  -1  -2 1544.85   83.99
  -1  -1  -2 1412.38   83.64
  -1   1  -2 1465.92   83.71
  -1   1  -2 1400.23   83.76
  -1  -1  -2 1290.15   83.64
  -1  -1  -3  463.94   27.26
  -1   1  -3  461.74   27.30
  -1  -1  -3  380.62   27.10
  -1  -1  -4 7243.35  422.61
  -1  -1  -4 7656.55  423.00
  -1   1  -4 7442.96  422.97
  -1   1  -4 7744.50  423.24
  -1  -1  -4 6974.51  423.00
  -1  -1  -5   95.10    7.67
  -1   1  -5  110.01    7.94
  -1  -1  -5  102.53    7.21
  -1   1  -5   97.99    8.05
  -1  -1  -5   98.00    7.58
  -1   1  -5   97.70    7.63
  -1  -1  -6   39.67    4.45
  -1   1  -6   45.26    4.62
  -1  -1  -6   40.41    3.83
  -1   1  -6   39.90    4.29
  -1  -1  -6   40.79    4.36
  -1   1  -6   43.05    4.60
  -1   1  -7  623.66   36.54
  -1   1  -7  578.88   36.54
  -1   1  -7  468.15   36.02
  -1  -1  -7  608.01   36.69
  -1  -1  -7  652.45   36.95
  -1  -1  -7  587.20   36.38
  -1   1  -7  554.24   36.23
  -1  -1  -7  585.58   35.38
  -1  -1  -7  642.39   37.44
  -1   1  -8   -0.41    1.99
  -1  -1  -8   -0.41    2.13
  -1   1  -8    1.68    1.32
  -1  -1  -8    1.63    1.54
  -1   1  -8   -0.38    1.33
  -1  -1  -8    0.38    1.37
  -1  -1  -8    0.25    0.45
  -1  -1  -8    2.68    2.20
  -1  -1  -9   -0.47    1.97
  -1  -1  -9   -0.49    2.33
  -1   1  -9   -1.46    2.15
  -1   1  -9    1.49    1.56
  -1   1  -9   -0.45    1.55
  -1  -1  -9    0.88    1.39
  -1  -1  -9    4.01    1.27
  -1  -1  -9    1.55    2.09
  -1  -1 -10  262.93   18.62
  -1   1 -10  242.55   18.26
  -1  -1 -10  246.63   19.04
  -1   1 -10  132.15   16.56
  -1   1 -10  272.31   18.70
  -1  -1 -10  139.15   16.87
  -1  -1 -10  252.72   18.29
  -1   1 -10  278.01   18.65
  -1  -1 -10  272.30   18.27
  -1  -1 -10  290.20   16.73
  -1   1 -11   14.33    3.79
  -1  -1 -11   12.75    3.71
  -1   1 -11    6.78    3.16
  -1  -1 -11   17.33    4.46
  -1   1 -11   13.57    2.90
  -1  -1 -11   15.47    3.23
  -1  -1 -11   19.37    4.63
  -1   1 -11   13.90    3.84
  -1  -1 -11    9.56    3.34
  -1   1 -11   13.88    3.85
  -1  -1 -11    9.38    3.08
  -1   1 -11    4.70    1.91
  -1  -1 -11   14.25    2.96
  -1  -1 -11    0.79    7.98
  -1  -1 -11   -0.72    3.84
  -1   1 -11    2.22    3.44
  -1  -1 -11   17.64    4.23
  -1   1 -11   11.84    3.89
  -1   1 -11   15.86    3.02
  -1   1 -11   15.69    3.38
  -1  -1 -11   12.59    3.10
  -1  -1 -11   20.13    3.46
  -1   1 -11   10.06    3.21
  -1  -1 -11   12.51    3.44
  -1  -1 -11   12.36    2.47
  -1  -1 -11   18.68    3.47
  -1   1 -11   11.71    2.81
  -1   1 -11   17.40    3.31
  -1  -1 -11   29.30    4.65
  -1  -1 -12    7.95    4.10
  -1   1 -12   12.58    4.33
  -1  -1 -12   16.96    4.17
  -1   1 -12   20.15    4.51
  -1   1 -12   21.44    3.78
  -1  -1 -12   16.72    3.44
  -1   1 -12   12.55    4.04
  -1  -1 -12   16.04    4.54
  -1   1 -12   24.04    4.96
  -1  -1 -12    8.63    3.30
  -1  -1 -12   15.70    3.29
  -1  -1 -12   18.89    3.79
  -1   1 -12   16.18    3.22
  -1  -1 -12   19.58    4.72
  -1  -1 -12   13.73    4.32
  -1   1 -12   16.21    4.37
  -1   1 -12   14.18    4.54
  -1   1 -12   12.55    4.04
  -1   1 -12   19.60    3.68
  -1   1 -12   13.83    2.96
  -1   1 -12   18.63    3.89
  -1  -1 -12   14.91    3.30
  -1  -1 -12   17.68    3.82
  -1  -1 -12   11.15    3.50
  -1  -1 -12   19.36    3.83
  -1   1 -12    9.17    3.41
  -1  -1 -12   16.92    3.48
  -1   1 -12   13.57    3.22
  -1  -1 -12   19.81    4.13
  -1   1 -12   18.13    3.72
  -1   1 -13    7.69    3.23
  -1  -1 -13    3.19    2.51
  -1  -1 -13    2.98    2.21
  -1   1 -13    1.65    1.94
  -1  -1 -13    5.01    2.19
  -1   1 -13    9.01    2.61
  -1   1 -13    1.74    3.97
  -1  -1 -13    1.68    4.48
  -1  -1 -13    2.20    2.18
  -1   1 -13   -0.77    2.91
  -1  -1 -13   12.35    2.91
  -1   1 -13    5.38    2.06
  -1  -1 -13    6.08    2.25
  -1  -1 -13    0.85    2.00
  -1   1 -13   -0.92    2.74
  -1  -1 -13    5.32    3.08
  -1   1 -13    8.13    4.26
  -1   1 -13    4.23    1.78
  -1   1 -13    5.76    2.20
  -1   1 -13    6.05    2.45
  -1  -1 -13    5.54    2.10
  -1  -1 -13    0.67    2.22
  -1   1 -13   -0.86    3.11
  -1  -1 -13    3.67    1.93
  -1   1 -13    2.29    1.80
  -1  -1 -13    1.65    2.88
  -1  -1 -13    1.43    1.31
  -1   1 -13    5.11    2.23
  -1   1 -13   17.23    3.56
  -1  -1 -13   10.93    2.77
  -1   1 -13    3.76    2.08
  -1  -1 -14   54.43    8.27
  -1   1 -14   55.82    8.62
  -1  -1 -14   66.94    7.78
  -1  -1 -14   72.04    7.85
  -1   1 -14   62.19    7.38
  -1  -1 -14   51.98    8.76
  -1   1 -14   37.31    8.55
  -1   1 -14   52.57    8.77
  -1  -1 -14   74.16    8.17
  -1   1 -14   55.58    7.50
  -1   1 -14   58.03    7.92
  -1  -1 -14   65.81    7.71
  -1   1 -14   58.22    7.52
  -1   1 -14   55.00    8.93
  -1  -1 -14   49.13    8.35
  -1  -1 -14   62.16    7.61
  -1   1 -14   60.93    8.30
  -1   1 -14   65.12    7.14
  -1  -1 -14   44.62    8.45
  -1   1 -14   49.33    8.81
  -1  -1 -14   40.44    7.40
  -1  -1 -14   60.36    8.52
  -1   1 -14   73.50    9.51
  -1   1 -14   65.07    9.23
  -1  -1 -14   77.18    9.87
  -1   1 -15  182.43   14.95
  -1   1 -15  205.26   15.25
  -1  -1 -15  174.56   14.95
  -1  -1 -15  178.24   17.71
  -1   1 -15  159.61   17.54
  -1  -1 -15  182.60   15.18
  -1   1 -15  194.35   15.44
  -1   1 -15  156.65   15.52
  -1  -1 -15  199.44   15.41
  -1   1 -15  144.77   16.80
  -1  -1 -15  169.18   15.02
  -1  -1 -15  179.34   17.53
  -1   1 -15  139.98   15.26
  -1   1 -15  179.26   14.15
  -1   1 -15  151.73   16.81
  -1  -1 -15  148.59   16.49
  -1   1 -15  206.24   18.87
  -1  -1 -15  205.07   16.94
  -1   1 -15  204.39   17.41
  -1  -1 -15  186.06   16.79
  -1  -1 -15  138.71   16.10
  -1   1 -15  131.62   16.13
  -1   1 -15  208.57   17.49
  -1   1 -16    1.66    1.53
  -1  -1 -16    0.56    1.31
  -1   1 -16   -2.00    5.01
  -1  -1 -16    2.48    1.84
  -1   1 -16    0.70    1.46
  -1  -1 -16    2.85    1.89
  -1   1 -16   -0.58    1.21
  -1   1 -16    2.35    2.01
  -1  -1 -16    9.98    2.82
  -1   1 -16    1.62    1.50
  -1   1 -16    1.78    1.23
  -1   1 -16   -0.83    3.37
  -1   1 -16    0.76    1.79
  -1  -1 -16    4.38    2.42
  -1   1 -16   -3.76    5.56
  -1  -1 -16   -2.69    5.06
  -1   1 -17  213.19   20.12
  -1  -1 -17  202.49   19.71
  -1   1 -17  243.81   20.15
  -1  -1 -17  244.86   19.93
  -1  -1 -17  245.94   18.60
  -1   1 -17  246.04   18.25
  -1  -1 -17  242.09   18.09
  -1   1 -17  268.19   19.63
  -1   1 -17  215.10   19.08
  -1  -1 -17  231.47   17.93
  -1   1 -17  248.31   20.49
  -1   1 -17  245.27   18.16
  -1   1 -17  240.64   18.03
  -1  -1 -17  190.84   17.45
  -1   1 -17  192.34   19.91
  -1  -1 -17  231.52   20.63
  -1  -1 -17  319.08   20.64
  -1   1 -17  280.73   20.20
  -1   1 -18  358.02   29.67
  -1  -1 -18  338.47   29.24
  -1  -1 -18  366.31   29.95
  -1   1 -18  395.38   30.54
  -1  -1 -18  411.94   28.40
  -1   1 -18  491.69   29.84
  -1  -1 -18  428.49   28.05
  -1   1 -18  430.87   28.07
  -1  -1 -18  416.02   27.73
  -1   1 -18  382.54   29.02
  -1   1 -18  433.32   30.13
  -1  -1 -18  430.30   29.84
  -1   1 -18  426.95   28.06
  -1   1 -18  415.97   27.87
  -1  -1 -18  519.17   30.13
  -1   1 -18  480.08   30.08
  -1  -1 -19   12.73    3.46
  -1   1 -19   12.88    3.37
  -1   1 -19   22.52    3.23
  -1   1 -19   12.68    3.07
  -1  -1 -19    9.52    4.79
  -1   1 -19   18.07    2.99
  -1  -1 -19    8.94    3.45
  -1   1 -19   11.65    3.54
  -1   1 -19   12.09    4.11
  -1  -1 -19    5.66    3.59
  -1   1 -19    9.31    2.96
  -1  -1 -19   21.02    3.63
  -1   1 -20   11.12    1.83
  -1   1 -20    9.78    2.25
  -1  -1 -20    7.96    3.66
  -1   1 -20    4.81    2.11
  -1  -1 -20    4.43    2.11
  -1   1 -20    0.41    2.65
  -1  -1 -20    1.21    2.30
  -1   1 -20    9.55    2.25
  -1  -1 -20   13.69    3.02
  -1   1 -20    3.50    1.92
  -1   1 -21   11.57    2.32
  -1  -1 -21   10.09    2.17
  -1   1 -21    9.19    2.23
  -1  -1 -21   10.42    2.28
  -1   1 -21   13.36    1.89
  -1   1 -21   14.88    2.04
  -1  -1 -21    4.50    2.47
   1   3 -20   -0.50    0.79
   1   3 -20    0.87    0.92
   1   3 -19    2.56    1.41
   1  -3 -19    0.98    0.97
   1   3 -19    0.45    1.32
   1   3 -19    1.47    1.38
   1   3 -19    0.45    0.67
   1  -3 -19   -2.49    3.65
   1   3 -19    0.43    1.27
   1   3 -18   -0.58    2.10
   1  -3 -18   -1.29    3.38
   1   3 -18    0.67    0.86
   1   3 -18    0.94    1.30
   1  -3 -18    0.42    0.88
   1   3 -18    2.20    1.41
   1  -3 -17   62.59    6.86
   1   3 -17   56.35    7.65
   1   3 -17   56.05    6.28
   1   3 -17   64.57    7.41
   1   3 -17   50.70    5.62
   1   3 -17   49.79    7.13
   1   3 -16   15.14    4.24
   1  -3 -16   28.65    4.58
   1   3 -16   19.67    4.91
   1  -3 -16   25.82    6.25
   1   3 -16   19.55    4.32
   1   3 -16   21.52    3.70
   1   3 -16   28.52    4.63
   1   3 -16   27.06    4.35
   1  -3 -15   94.12   12.75
   1   3 -15  100.78   12.05
   1  -3 -15  109.11   10.49
   1   3 -15  120.98   11.57
   1   3 -15  108.44   10.19
   1   3 -15   72.01   10.35
   1   3 -15  108.80   10.38
   1   3 -15  109.15    9.91
   1   3 -14  282.70   22.40
   1   3 -14  274.21   20.81
   1   3 -14  292.96   21.08
   1  -3 -14  225.13   22.47
   1   3 -14  279.23   21.90
   1   3 -14  314.06   20.99
   1  -3 -14  270.10   20.82
   1  -3 -14  271.16   24.04
   1  -3 -14  295.73   20.58
   1   3 -13  812.68   57.52
   1   3 -13  833.97   57.12
   1   3 -13  908.63   55.67
   1  -3 -13  962.71   55.37
   1   3 -13  968.81   55.49
   1  -3 -13  851.96   58.86
   1  -3 -13  878.25   55.44
   1   3 -13  850.35   55.42
   1  -3 -13  789.65   58.52
   1   3 -12   14.24    4.20
  -1  -3  12   20.45    3.44
   1  -3 -12   16.80    3.85
   1   3 -12   11.16    4.11
   1  -3 -12   22.70    5.65
   1   3 -12   14.69    3.30
   1   3 -12   19.48    3.58
   1  -3 -12    8.57    5.17
   1  -3 -12   21.00    3.63
   1   3 -11  504.62   34.64
   1   3 -11  550.79   34.48
  -1  -3  11  560.75   31.74
   1  -3 -11  576.31   32.39
   1   3 -11  514.96   32.83
   1   3 -11  512.83   31.82
   1  -3 -11  451.00   35.19
   1   3 -11  487.62   32.13
   1  -3 -11  423.02   34.37
   1   3 -10 1024.50   54.19
   1   3 -10  649.01   50.98
  -1  -3  10  921.34   50.43
   1   3 -10  838.25   50.70
   1  -3 -10  854.88   50.36
   1   3 -10  826.72   49.95
   1  -3 -10  717.41   52.89
   1  -3 -10  669.91   49.77
   1   3 -10  844.39   50.41
   1  -3 -10  813.98   53.27
   1  -3  -9    2.51    2.72
   1   3  -9   11.64    2.33
  -1  -3   9    6.33    2.01
   1   3  -9    3.14    1.51
   1  -3  -9    9.24    2.21
   1   3  -9    3.26    2.91
   1   3  -9    7.17    2.60
   1  -3  -9    4.93    1.80
   1  -3  -9    0.64    2.78
   1  -3  -8  246.05   16.19
   1   3  -8  203.21   17.40
   1  -3  -8  232.11   16.57
   1   3  -8  239.23   16.25
   1  -3  -8  220.96   18.51
   1   3  -7   39.20    3.89
   1  -3  -7   29.73    3.99
   1  -3  -7   26.12    3.61
   1  -3  -7   24.46    4.90
   1  -3  -6  366.44   25.74
   1   3  -6  389.33   25.94
   1  -3  -5   67.92    6.70
   1   3  -5   46.38    5.77
   1  -3  -4  450.92   28.46
  -1  -3   3  890.97   70.17
   1  -3  -3 1641.09   71.10
  -1  -3   2  127.41    9.55
  -1  -3   2  134.40    8.59
  -1  -3   1   48.78    4.79
  -1  -3   1   51.62    3.84
  -1  -3   0  150.87   10.97
  -1  -3   0  122.62    9.67
   1  -3   0  149.30    9.23
  -1  -3   0  150.74    9.38
  -1  -3  -1  671.35   40.22
  -1  -3  -2  533.56   37.34
  -1   3  -2  766.07   38.87
  -1  -3  -3 1755.33  117.33
  -1   3  -3 2441.01  118.97
  -1   3  -4   62.91    6.29
  -1  -3  -4   31.10    4.89
  -1   3  -5   25.13    4.73
  -1  -3  -5   26.33    4.66
  -1  -3  -6  145.64   12.43
  -1   3  -6  140.96    9.45
  -1  -3  -6  171.74   10.87
  -1   3  -6  136.93   12.26
  -1  -3  -7   79.46    7.48
  -1   3  -7   77.79    7.13
  -1  -3  -7   62.63    8.50
  -1  -3  -7   83.87    7.22
  -1   3  -7   85.56    8.66
  -1   3  -8   -1.09    1.89
   1  -3   8    0.39    0.99
  -1   3  -8    0.76    1.32
  -1   3  -8    0.77    0.69
  -1  -3  -8    0.62    2.50
  -1  -3  -8    1.83    2.30
  -1  -3  -8    0.36    1.42
  -1  -3  -8    0.80    0.84
  -1  -3  -9    0.85    3.39
  -1  -3  -9    9.41    4.02
  -1   3  -9    9.60    3.19
   1  -3   9   12.30    2.67
  -1   3  -9    5.89    2.70
  -1   3  -9   13.45    2.77
  -1   3  -9   14.93    2.97
  -1  -3  -9    9.74    3.82
  -1   3  -9    7.50    3.24
  -1  -3  -9   18.52    3.23
  -1  -3 -10   13.89    4.88
  -1   3 -10   11.78    3.54
   1  -3  10   13.07    2.67
  -1  -3 -10    5.80    3.53
  -1   3 -10   20.30    3.67
  -1   3 -10   12.87    2.82
  -1   3 -10    9.13    3.57
  -1  -3 -10    0.49    4.70
  -1  -3 -10   12.33    2.75
  -1   3 -10    3.65    3.28
  -1   3 -11  160.38   15.24
  -1  -3 -11  174.73   13.57
  -1   3 -11  178.48   14.26
  -1   3 -11  168.14   13.83
  -1   3 -11  200.46   16.47
  -1  -3 -11  171.88   13.95
  -1  -3 -11  150.64   16.33
  -1  -3 -11  142.99   15.70
  -1   3 -12  197.89   16.63
  -1   3 -12  144.07   15.45
  -1   3 -12  193.78   15.43
  -1   3 -12  188.83   15.07
  -1  -3 -12  179.78   14.21
  -1   3 -12  172.25   14.41
  -1  -3 -12  168.35   18.02
  -1  -3 -12  177.41   14.71
  -1  -3 -13   82.60    9.26
  -1   3 -13  102.11    9.90
  -1   3 -13   92.15   10.96
  -1   3 -13   88.49    9.14
  -1  -3 -13   90.06    8.74
  -1   3 -13   75.39    9.78
  -1   3 -13   94.36   10.74
  -1  -3 -13   89.57   12.43
  -1   3 -13   89.33    9.41
  -1  -3 -14    0.57    1.04
  -1   3 -14    0.81    1.20
  -1   3 -14    0.90    1.15
  -1   3 -14   -0.69    1.62
  -1   3 -14    0.83    2.47
  -1   3 -14    1.54    1.42
  -1   3 -14    0.57    1.32
  -1   3 -14    1.13    1.03
  -1  -3 -15    6.38    2.30
  -1   3 -15    3.90    2.37
  -1   3 -15    3.77    2.37
  -1   3 -15    2.68    1.40
  -1   3 -15    1.55    2.30
  -1  -3 -15    0.87    4.35
  -1   3 -15    3.74    1.71
  -1   3 -15    2.62    1.56
  -1   3 -15    5.85    2.30
  -1   3 -16  307.30   24.54
  -1  -3 -16  349.12   26.84
  -1   3 -16  320.68   22.66
  -1  -3 -16  373.55   23.78
  -1   3 -16  314.30   24.89
  -1   3 -16  348.65   24.57
  -1   3 -16  332.25   23.26
  -1   3 -17   13.65    3.34
  -1   3 -17   12.11    3.22
  -1  -3 -17   21.36    5.00
  -1   3 -17   12.60    2.46
  -1  -3 -17   17.97    3.13
  -1   3 -17   14.03    3.58
  -1   3 -17   15.17    3.63
  -1   3 -17   17.00    3.04
  -1  -3 -18    4.47    2.84
  -1   3 -18   11.02    2.51
  -1   3 -18   12.24    2.82
  -1   3 -18    7.25    2.08
  -1   3 -18    6.35    1.67
  -1  -3 -19   56.22    6.70
  -1   3 -19   81.17    6.47
  -1   3 -19   67.03    6.24
  -1   3 -19   73.03    6.65
   1   5 -17    1.98    0.79
  -1   5  16    1.89    1.39
   1   5 -16   -0.59    1.02
  -1   5  15   46.20    5.53
  -1   5  15   42.94    4.63
   1   5 -15   49.47    5.57
   1   5 -15   48.96    4.77
   1   5 -14   34.37    4.14
  -1   5  14   32.19    4.55
  -1   5  14   38.01    5.46
   1   5 -14   36.10    4.48
   1   5 -13    2.92    1.58
   1   5 -13    1.11    1.10
  -1   5  13    2.89    2.50
  -1   5  13    1.52    1.50
   1   5 -12  170.66   13.46
   1   5 -12  185.56   15.72
  -1   5  12  164.73   14.70
  -1   5  11   14.70    3.95
   1   5 -11    9.76    3.84
  -1  -5  11   11.27    2.76
   1   5 -11    8.55    2.34
  -1   5  10  176.06   14.98
   1   5 -10  139.98   14.59
  -1  -5  10  152.44   12.70
   1   5 -10  155.47   12.78
   1   5  -9   43.76    5.54
  -1  -5   9   44.91    5.85
  -1   5   9   35.84    6.39
   1   5  -9   40.89    6.99
   1  -5  -9   40.89    5.67
   1   5  -9   44.42    7.69
   1  -5  -8   12.54    3.15
   1   5  -8   11.75    4.09
  -1   5   8   15.81    4.11
  -1   5   8   13.44    4.20
  -1  -5   8    9.88    3.16
   1   5  -7   26.06    6.24
   1  -5  -7   44.40    5.92
  -1   5   7   37.74    6.42
  -1   5   7   41.57    7.15
  -1  -5   7   43.69    5.96
   1   5  -6   58.45    9.11
   1  -5  -6   59.11    7.31
  -1   5   6   55.93    8.11
  -1   5   6   87.10   10.10
  -1  -5   6   67.26    7.84
  -1   5   5   -0.72    2.00
  -1   5   5    2.38    2.99
   1   5  -5    0.50    0.90
   1   5  -5    0.79    2.19
   1   5  -4  390.47   27.25
  -1   5   4  390.73   27.37
  -1   5   4  360.02   27.39
   1   5  -4  373.98   25.33
   1   5  -4  282.72   26.67
  -1   5   3   -0.77    2.56
  -1   5   3    7.07    2.96
   1   5  -3    1.32    2.19
   1   5  -3    3.46    2.71
  -1   5   2   95.41   10.48
   1   5  -2  100.72   10.95
   1   5  -2   90.27   10.22
   1   5  -2   65.88    9.68
   1   5  -1  324.84   23.89
   1   5  -1  272.04   21.81
  -1   5   1  284.06   22.27
   1   5  -1  270.92   21.88
   1   5   0  113.56   10.96
   1   5   0  126.12   12.23
  -1   5   0  125.46   11.65
   1   5   0  112.52   10.48
   1   5   1    3.71    2.92
   1   5   1    3.28    2.92
  -1   5  -1    4.78    2.68
  -1   5  -1    3.14    2.56
   1   5   2   15.89    4.15
   1   5   2   19.57    4.89
  -1   5  -2   15.74    4.29
  -1   5  -2   16.23    4.58
  -1   5  -3    0.69    2.04
   1   5   3    1.34    1.98
   1   5   3    3.05    2.99
  -1   5  -3    4.42    1.83
  -1   5  -3    2.16    2.61
  -1   5  -4  199.53   16.69
   1   5   4  157.87   15.80
  -1   5  -4  165.87   16.15
   1   5   4  190.55   15.83
  -1   5  -4  171.66   16.69
  -1   5  -4  170.32   14.34
   1   5   5   13.54    3.74
   1   5   5    4.65    3.10
  -1   5  -5   13.83    4.15
  -1  -5  -5   12.21    2.98
  -1   5  -5   15.70    4.24
  -1   5  -5   11.35    2.81
  -1   5  -6   42.60    5.43
  -1   5  -6   41.48    7.09
   1   5   6   52.70    7.79
   1   5   6   46.71    7.00
  -1   5  -6   58.05    8.50
  -1  -5  -6   43.71    6.05
   1  -5   6   59.50    6.99
   1   5   7   56.16    7.86
   1   5   7   46.52    6.93
  -1   5  -7   39.97    6.82
  -1   5  -7   46.40    5.43
   1  -5   7   43.92    5.96
  -1   5  -7   40.75    7.35
  -1  -5  -7   44.98    5.99
   1  -5   8   17.86    3.58
  -1  -5  -8   13.86    3.12
   1   5   8   16.63    4.10
  -1   5  -8   18.07    4.69
   1   5   8   18.90    4.63
  -1   5  -8   10.51    4.07
   1   5   9   28.65    5.46
   1   5   9   18.79    4.50
  -1   5  -9   17.78    4.56
  -1   5  -9   20.34    3.82
   1  -5   9   21.02    3.76
   1   5  10    9.86    3.42
  -1   5 -10    6.15    3.27
  -1   5 -10   11.49    2.82
   1  -5  10   13.71    3.00
   1   5  11   -1.96    4.76
  -1   5 -11    3.83    3.07
   1   5  11    5.06    2.36
  -1   5 -11    5.83    1.95
   1  -5  11    4.52    1.80
  -1   5 -12  113.58   10.55
  -1   5 -12  121.19   10.34
   1   5  12  140.53   12.15
   1   5  12  125.49   11.11
  -1   5 -13    1.03    1.14
  -1   5 -13   -2.29    2.52
   1   5  13    0.50    1.94
  -1   5 -14  123.56   10.51
  -1   5 -14  132.41    9.89
  -1   5 -14  121.70    9.54
   1   5  14  124.46   10.40
  -1   5 -15  268.93   16.24
   1   5  15  260.70   16.58
  -1   5 -16   54.07    4.78
  -1   5 -16   51.43    4.59
  -1   7   9  139.25    9.78
  -1   7   8   29.73    3.33
  -1   7   8   24.43    3.46
   1   7  -8   27.97    3.66
  -1   7   7  150.42   10.62
  -1   7   7  129.81   10.89
  -1   7   6   16.32    2.73
  -1   7   6   14.77    2.71
  -1   7   6   18.44    3.34
  -1   7   5   15.75    2.76
  -1   7   5   12.80    2.64
  -1   7   5   15.51    3.33
  -1  -7   4    0.30    1.52
  -1   7   4    1.44    1.20
  -1   7   4    1.32    2.15
  -1   7   4    1.43    1.45
  -1  -7   3   22.72    3.37
  -1   7   3   25.72    3.70
  -1   7   3   19.35    3.98
  -1  -7   2   -0.31    1.27
   1   7  -2   -0.97    1.54
  -1   7   2   -1.45    1.70
   1   7  -2    3.74    2.49
  -1  -7   1    3.36    1.73
   1  -7  -1    4.60    1.68
   1   7  -1    2.02    1.14
  -1   7   1    3.80    1.50
   1   7  -1    2.84    2.28
   1  -7   0   31.91    4.36
  -1   7   0   35.83    4.32
   1   7   0   42.78    4.65
   1   7   0   40.75    5.62
   1  -7   1    3.23    1.55
  -1   7  -1    1.40    0.98
   1   7   1    2.06    1.30
   1   7   1    1.40    2.54
   1  -7   2   22.08    3.51
   1   7   2   21.72    4.37
  -1   7  -2   26.84    3.08
   1   7   2   27.34    3.74
   1   7   3  225.45   16.10
   1   7   3  197.85   14.85
   1   7   4    8.35    2.74
  -1   7  -4   14.07    3.10
   1   7   4   11.53    2.33
  -1   7  -4   11.82    1.81
   1   7   5    6.07    1.67
   1   7   5    6.80    2.22
  -1   7  -5    8.11    2.53
   1  -7   5    8.02    2.02
   1   7   6   52.81    5.23
  -1   7  -6   53.07    5.71
   1   7   6   52.68    5.66
   1  -7   6   63.49    5.37
  -1   7  -7   40.82    4.63
   1   7   7   51.95    4.85
   1   7   7   49.14    4.57
   1   7   8    2.29    0.84
   2   0 -23   -1.12    1.10
   2   0 -23   -1.47    1.10
   2   0 -22    6.59    2.18
   2   0 -22    3.88    1.93
   2   0 -21   -0.34    0.86
   2   0 -21   -1.18    2.83
   2   0 -21    0.54    2.26
   2   0 -21    1.00    1.04
   2   0 -21   -0.24    0.62
   2   0 -21    0.38    0.88
   2   0 -20   25.53    4.23
   2   0 -20   30.62    5.00
   2   0 -20   36.18    4.26
   2   0 -20   17.73    5.89
   2   0 -20   25.66    5.61
   2   0 -20   32.81    6.01
   2   0 -20   30.54    5.46
   2   0 -19    1.69    2.65
   2   0 -19    0.43    1.02
   2   0 -19   -0.58    1.49
   2   0 -19    3.10    1.94
   2   0 -19    1.70    3.32
   2   0 -19    0.47    1.30
   2   0 -19    0.75    1.76
   2   0 -18 1208.24   74.58
   2   0 -18 1160.74   70.12
   2   0 -18 1098.52   71.35
   2   0 -18 1302.41   74.32
   2   0 -18 1168.62   74.91
   2   0 -18 1357.74   76.03
   2   0 -18 1221.92   70.54
   2   0 -18 1229.73   72.43
   2   0 -18 1325.78   74.41
   2   0 -17    1.08    1.38
   2   0 -17    0.73    1.72
   2   0 -17   -0.53    1.57
   2   0 -17    2.08    2.18
   2   0 -17   -5.27    3.90
   2   0 -17   -4.17    4.08
   2   0 -17   -0.88    2.26
   2   0 -17    2.16    1.87
   2   0 -17    0.70    1.47
   2   0 -16  304.19   26.49
   2   0 -16  338.55   27.58
   2   0 -16  310.50   27.10
   2   0 -16  320.85   26.08
   2   0 -16  367.49   25.36
   2   0 -16  371.53   24.16
   2   0 -16  290.93   26.01
   2   0 -16  292.48   24.29
   2   0 -16  335.59   23.71
   2   0 -16  334.38   23.66
   2   0 -16  342.48   25.30
   2   0 -16  377.55   27.15
   2   0 -16  254.62   25.32
   2   0 -16  332.96   26.15
   2   0 -15   -0.83    1.74
   2   0 -15    1.56    1.33
   2   0 -15   -0.66    1.54
   2   0 -15    0.69    1.45
   2   0 -15    0.71    1.66
   2   0 -15   -1.79    3.98
   2   0 -15   -0.85    2.93
   2   0 -15   -0.52    1.34
   2   0 -15    1.58    1.23
   2   0 -14   67.31    8.84
   2   0 -14   68.90    9.57
   2   0 -14   63.53    9.57
   2   0 -14   64.97    8.38
   2   0 -14   59.89    7.06
   2   0 -14   70.31    8.14
   2   0 -14   70.94    8.87
   2   0 -14   71.00    7.58
   2   0 -14   64.58    7.33
   2   0 -14   72.07    9.15
   2   0 -14   72.24    9.03
   2   0 -14   51.61    7.45
   2   0 -13   -0.44    1.40
   2   0 -13   -0.55    0.81
   2   0 -13   -0.67    1.97
   2   0 -13    0.47    0.98
   2   0 -13   -0.71    2.23
   2   0 -13    1.75    1.73
   2   0 -13    1.86    1.19
   2   0 -13   -5.79    4.66
   2   0 -13   -2.49    3.24
   2   0 -13    1.41    1.48
   2   0 -12   14.30    3.88
   2   0 -12   10.11    3.65
   2   0 -12   16.82    3.78
   2   0 -12   15.57    3.81
   2   0 -11   -0.54    1.68
   2   0 -11    0.50    1.27
   2   0 -11    0.48    1.89
   2   0 -10  846.23   50.66
   2   0 -10  828.48   51.56
   2   0 -10  784.28   51.38
   2   0 -10  814.22   51.38
   2   0 -10  870.24   51.57
   2   0  -9    0.35    1.66
   2   0  -9    0.35    0.89
   2   0  -9    0.30    0.69
   2   0  -8 1113.44   67.50
   2   0  -8 1149.13   68.30
   2   0  -8 1179.52   68.42
   2   0  -8 1167.06   67.45
   2   0  -7    0.35    0.36
   2   0  -7    0.44    1.18
   2   0  -7   -0.23    0.69
   2   0  -7    0.14    0.62
   2   0  -6  300.18   20.56
   2   0  -6  288.53   20.39
   2   0  -5    1.12    0.74
   2   0  -5    1.76    1.02
   2   0  -4  870.96   50.19
   2   0  -3    0.36    0.22
   2   0  -2 1853.56  105.92
  -2   0   0 1253.11   71.94
  -2   0  -1    0.56    0.29
  -2   0  -1    0.70    0.41
  -2   0  -1    0.21    0.14
  -2   0  -2   13.86    1.66
  -2   0  -2   10.70    1.53
  -2   0  -2   12.61    1.53
  -2   0  -2   11.10    1.11
  -2   0  -3    0.17    0.73
  -2   0  -3   -0.16    1.07
  -2   0  -4   12.30    1.99
  -2   0  -4    9.95    1.68
  -2   0  -4    8.30    1.21
  -2   0  -4    8.09    1.86
  -2   0  -5   -0.27    0.79
  -2   0  -5    1.96    0.96
  -2   0  -5    0.43    0.40
  -2   0  -5    0.48    1.07
  -2   0  -6 2278.25  134.27
  -2   0  -6 2094.02  133.57
  -2   0  -6 2556.78  134.07
  -2   0  -7   -0.37    0.78
  -2   0  -7   -0.38    1.19
  -2   0  -7    0.70    0.90
  -2   0  -7    0.58    0.67
  -2   0  -7    1.67    1.60
  -2   0  -8  176.51   13.12
  -2   0  -8  147.83   12.47
  -2   0  -8  157.04   12.53
  -2   0  -8  158.48   11.93
  -2   0  -8  150.94   12.45
  -2   0  -9   -1.57    2.26
  -2   0  -9   -0.50    1.57
  -2   0  -9   -0.39    0.58
  -2   0  -9   -0.48    1.58
  -2   0  -9    2.68    1.48
  -2   0 -10  324.54   26.48
  -2   0 -10  401.88   27.20
  -2   0 -10  348.99   26.79
  -2   0 -10  395.98   26.93
  -2   0 -10  423.75   26.19
  -2   0 -11   -0.65    1.36
  -2   0 -11    0.69    1.25
  -2   0 -11    0.48    1.12
  -2   0 -11   -0.46    1.92
  -2   0 -11   -1.27    2.30
  -2   0 -11   -0.73    2.43
  -2   0 -11    0.73    1.70
  -2   0 -11   -0.77    3.85
  -2   0 -11   -2.33    2.93
  -2   0 -11    1.47    1.15
  -2   0 -11   -0.45    0.95
  -2   0 -11    1.17    1.37
  -2   0 -11    0.71    1.82
  -2   0 -11    0.61    1.10
  -2   0 -11   -0.50    0.92
  -2   0 -11    0.51    1.07
  -2   0 -12  109.05   11.00
  -2   0 -12   97.73   10.44
  -2   0 -12   86.39    8.73
  -2   0 -12   80.42    8.41
  -2   0 -12   78.23   10.25
  -2   0 -12   77.82    9.60
  -2   0 -12   78.30   10.58
  -2   0 -12   94.19   11.04
  -2   0 -12   96.09   10.94
  -2   0 -12   66.64    8.32
  -2   0 -12   85.44    8.57
  -2   0 -12   85.03    8.99
  -2   0 -12   86.71    9.49
  -2   0 -12   72.88    9.61
  -2   0 -12   76.69    9.28
  -2   0 -12   78.71    9.62
  -2   0 -12   94.51    9.38
  -2   0 -13   -0.80    3.12
  -2   0 -13    0.57    1.19
  -2   0 -13    0.62    1.29
  -2   0 -13   -1.19    1.40
  -2   0 -13    0.69    1.77
  -2   0 -13   -0.72    1.50
  -2   0 -13    0.52    1.09
  -2   0 -13    1.73    2.39
  -2   0 -13   -0.96    4.01
  -2   0 -13   -3.78    5.51
  -2   0 -13   -4.52    4.74
  -2   0 -13   -1.60    3.66
  -2   0 -13   -3.45    5.19
  -2   0 -13   -0.75    1.92
  -2   0 -14   49.59    6.43
  -2   0 -14   42.61    6.20
  -2   0 -14   47.40    6.58
  -2   0 -14   36.09    6.20
  -2   0 -14   54.60    6.93
  -2   0 -14   45.11    6.91
  -2   0 -14   41.74    7.91
  -2   0 -14   40.51    5.62
  -2   0 -14   30.25    6.94
  -2   0 -14   42.49    7.66
  -2   0 -14   41.81    7.85
  -2   0 -14   38.54    7.86
  -2   0 -14   47.25    7.11
  -2   0 -14   41.77    7.96
  -2   0 -14   37.53    6.94
  -2   0 -15   -0.59    1.24
  -2   0 -15   -0.65    1.37
  -2   0 -15    0.72    2.63
  -2   0 -15    1.24    1.45
  -2   0 -15    2.21    1.72
  -2   0 -15    0.57    1.47
  -2   0 -15   -0.91    2.34
  -2   0 -15   -1.04    4.35
  -2   0 -15    0.87    4.07
  -2   0 -15    0.77    1.62
  -2   0 -16  100.90    9.80
  -2   0 -16  112.03   10.41
  -2   0 -16   93.26   10.04
  -2   0 -16  121.86   11.60
  -2   0 -16   92.57    9.86
  -2   0 -16   92.60   10.46
  -2   0 -16   84.73    8.83
  -2   0 -16  130.37   11.97
  -2   0 -16   78.92   12.67
  -2   0 -16   90.91   12.19
  -2   0 -16   82.19   11.58
  -2   0 -16   92.98   11.25
  -2   0 -17   -0.90    3.66
  -2   0 -17   -0.88    4.25
  -2   0 -17    1.54    1.79
  -2   0 -17   -0.62    1.12
  -2   0 -17   -2.56    3.46
  -2   0 -17    0.67    1.56
  -2   0 -17    1.00    1.49
  -2   0 -17   -0.76    2.51
  -2   0 -18  455.69   33.33
  -2   0 -18  476.21   32.03
  -2   0 -18  466.51   30.52
  -2   0 -18  508.09   32.93
  -2   0 -18  437.26   33.15
  -2   0 -18  467.42   31.27
  -2   0 -18  420.85   32.53
  -2   0 -18  484.68   30.72
  -2   0 -19    2.19    1.27
  -2   0 -19    0.37    0.77
  -2   0 -19   -1.98    2.43
  -2   0 -19    0.87    1.12
  -2   0 -19   -1.16    1.72
  -2   0 -20   34.06    3.83
  -2   0 -20   22.29    3.71
  -2   0 -20   24.13    2.92
  -2   0 -20   27.03    4.05
  -2   0 -21   -0.88    1.10
   2   2 -22  223.98   14.91
   2  -2 -22  229.81   15.96
   2  -2 -21   -0.49    3.01
   2  -2 -21   -1.70    1.92
   2   2 -21    1.96    1.28
   2  -2 -21    0.29    1.48
   2   2 -21    0.36    0.85
   2  -2 -20   30.65    4.15
   2   2 -20   32.95    4.44
   2   2 -20   26.20    3.29
   2   2 -20   26.02    4.34
   2  -2 -20   23.61    4.25
   2   2 -20   32.45    5.29
   2  -2 -20   18.90    6.16
   2  -2 -20    9.75    3.79
   2   2 -20   23.74    4.04
   2   2 -20   34.23    4.67
   2   2 -19    2.81    1.38
   2   2 -19    1.56    1.18
   2  -2 -19    3.96    1.72
   2   2 -19    3.31    1.44
   2   2 -19    4.11    1.94
   2   2 -19    5.62    2.45
   2   2 -19   -0.61    3.13
   2  -2 -19   -2.92    3.41
   2   2 -19   -2.62    3.62
   2  -2 -19   -1.22    3.20
   2  -2 -19   -0.80    5.66
   2   2 -19    5.59    2.93
   2  -2 -19   -2.10    2.64
   2   2 -19    1.63    2.28
   2   2 -19    1.75    2.29
   2  -2 -18   16.91    3.60
   2   2 -18   20.34    4.25
   2   2 -18   18.02    3.36
   2   2 -18   12.33    3.71
   2  -2 -18   18.78    4.09
   2   2 -18   14.79    2.98
   2   2 -18   14.64    4.15
   2  -2 -18   19.59    4.43
   2   2 -18   16.10    4.15
   2  -2 -18   19.10    4.57
   2  -2 -18   20.01    6.01
   2   2 -18   11.22    4.12
   2   2 -18   12.51    4.03
   2   2 -18   13.86    2.97
   2   2 -17   74.06    8.00
   2   2 -17   73.98    7.75
   2  -2 -17   67.21    9.37
   2   2 -17   63.54    9.41
   2   2 -17   53.06    9.27
   2  -2 -17   80.62   11.18
   2  -2 -17   98.61    9.34
   2   2 -17   72.08    8.07
   2   2 -17   85.38    9.32
   2   2 -17   58.99    8.75
   2  -2 -17   72.26    9.45
   2   2 -17   67.49    9.51
   2   2 -17   74.82    9.24
   2  -2 -17   77.10    9.11
   2  -2 -17  103.97    9.64
   2   2 -16    1.55    2.30
   2   2 -16    2.56    1.52
   2   2 -16    1.95    1.53
   2  -2 -16    4.29    2.84
   2   2 -16    7.20    3.65
   2   2 -16    4.54    3.16
   2  -2 -16    1.02    5.42
   2  -2 -16    5.60    2.16
   2  -2 -16    3.79    1.97
   2   2 -16    3.42    1.90
   2  -2 -16    1.65    1.94
   2   2 -16    1.71    1.79
   2   2 -16    4.32    2.72
   2  -2 -16    6.86    2.45
   2   2 -16    5.92    2.18
   2  -2 -16    1.63    2.26
   2   2 -16   -0.85    2.96
   2  -2 -16    0.80    2.36
   2   2 -16   -0.75    2.23
   2  -2 -16    0.73    2.01
   2   2 -16    0.82    1.73
   2  -2 -15    1.26    1.74
   2   2 -15    0.54    1.27
   2   2 -15   -1.12    1.17
   2  -2 -15    1.01    3.80
   2  -2 -15   -1.71    3.90
   2  -2 -15    1.24    1.29
   2  -2 -15   -0.55    1.16
   2   2 -15   -0.68    1.59
   2  -2 -15   -0.71    1.06
   2   2 -15    0.76    1.38
   2   2 -15    1.02    1.07
   2  -2 -15   -0.85    2.82
   2  -2 -15   -2.17    2.93
   2  -2 -14  268.35   25.95
   2   2 -14  330.41   25.82
   2  -2 -14  325.55   25.34
   2   2 -14  357.47   23.68
   2  -2 -14  339.94   24.17
   2  -2 -14  312.18   27.01
   2   2 -14  361.80   26.60
   2  -2 -14  303.83   25.36
   2  -2 -14  356.98   23.19
   2  -2 -14  357.61   23.82
   2   2 -14  326.28   23.26
   2  -2 -14  323.23   25.17
   2   2 -14  328.44   25.45
   2   2 -14  346.33   23.12
   2  -2 -14  359.79   25.12
   2   2 -14  340.23   25.03
   2   2 -14  347.22   25.16
   2  -2 -14  373.13   25.31
   2   2 -14  207.73   23.52
   2  -2 -14  221.50   23.50
   2  -2 -13  319.11   28.57
   2  -2 -13  353.17   29.40
   2   2 -13  381.13   26.84
   2   2 -13  385.06   28.48
   2  -2 -13  380.15   28.23
   2   2 -13  397.95   27.46
   2   2 -13  428.94   28.10
   2  -2 -13  414.11   27.63
   2  -2 -13  514.73   29.22
   2   2 -13  404.47   25.69
   2  -2 -13  411.45   26.46
   2   2 -13  378.86   25.89
   2  -2 -13  457.14   26.16
   2   2 -13  410.01   28.12
   2  -2 -13  365.35   27.38
   2  -2 -13  339.78   27.34
   2   2 -13  354.56   27.98
   2   2 -13  398.64   27.43
   2  -2 -13  410.49   27.42
   2   2 -13  407.73   26.06
   2  -2 -12  221.32   17.10
   2   2 -12  229.69   17.37
   2   2 -12  226.76   15.87
   2  -2 -12  214.59   19.40
   2   2 -12  311.85   18.55
   2  -2 -12  218.85   18.28
   2   2 -12  204.33   18.08
   2   2 -12  220.51   17.81
   2   2 -12  238.02   16.51
   2  -2 -12  234.45   16.77
   2  -2 -12  243.13   16.21
   2   2 -12  202.33   17.38
   2  -2 -12  210.93   17.40
   2   2 -12  224.03   16.19
   2  -2 -12  194.82   16.49
   2   2 -12  193.56   17.64
   2  -2 -12  212.35   17.76
   2   2 -12  240.06   17.74
   2  -2 -12  139.06   16.06
   2  -2 -12  252.35   17.93
   2   2 -12  105.34   15.49
   2  -2 -11  308.06   25.10
   2   2 -11  313.93   23.05
   2  -2 -11  316.77   22.80
   2  -2 -11  302.64   22.87
   2   2 -11  301.18   21.87
   2   2 -11  326.55   23.41
   2  -2 -11  344.16   23.64
   2  -2 -11  343.88   23.44
   2   2 -11  350.55   23.73
   2  -2 -11  336.83   22.06
   2  -2 -11  312.66   22.47
   2   2 -11  238.19   22.69
   2  -2 -10   53.18    5.41
   2  -2 -10   45.15    5.49
   2   2 -10   42.02    5.48
   2   2 -10   61.76    6.93
   2  -2 -10   44.02    5.92
   2  -2 -10   55.11    6.19
   2   2 -10   38.12    5.61
   2   2 -10   43.41    5.69
   2  -2  -9  727.29   45.36
   2   2  -9  686.42   45.77
   2  -2  -9  735.74   45.87
   2  -2  -9  833.57   47.69
   2   2  -9  728.43   47.15
   2  -2  -9  736.25   46.28
   2   2  -9  695.71   46.13
   2   2  -9  740.88   46.24
   2  -2  -9  888.60   46.96
   2  -2  -8  341.44   20.76
   2  -2  -8  325.10   21.78
   2  -2  -8  334.95   20.84
   2   2  -8  332.29   20.96
   2   2  -8  341.00   21.75
   2   2  -8  315.89   21.06
   2  -2  -8  332.18   21.21
   2  -2  -8  308.44   21.13
   2  -2  -7  559.12   32.68
   2   2  -7  560.22   32.83
   2  -2  -7  556.97   32.81
   2   2  -7  446.62   32.68
   2   2  -7  511.72   32.49
   2  -2  -7  552.98   32.52
   2  -2  -7  508.75   33.04
   2  -2  -6  266.20   15.96
   2  -2  -6  253.93   16.70
   2   2  -6  258.16   16.03
   2   2  -6  290.28   16.41
   2  -2  -5  395.64   22.06
   2   2  -5  407.98   22.19
   2  -2  -5  335.22   22.02
   2   2  -5  306.16   22.00
   2   2  -4   12.98    1.50
   2  -2  -4   12.64    1.41
   2  -2  -4   12.17    1.55
   2   2  -4    8.18    1.34
   2   2  -3    1.72    0.48
   2   2  -3    1.96    0.51
  -2  -2   2 1258.05   71.98
  -2  -2   1  914.15   51.49
  -2  -2   1  863.30   51.08
  -2  -2   0   39.95    3.96
  -2  -2   0   56.84    3.86
  -2  -2  -1    0.54    0.28
  -2   2  -1    0.88    0.35
  -2  -2  -1    0.76    0.94
  -2   2  -1    0.77    0.75
  -2  -2  -1    0.29    0.23
  -2   2  -1    0.74    0.37
  -2   2  -2 1952.05  106.00
  -2  -2  -2 1957.26  105.95
  -2  -2  -2 1942.35  106.88
  -2   2  -2 1742.27  106.91
  -2   2  -2 1601.73  105.79
  -2  -2  -2 1888.10  105.96
  -2  -2  -3   43.71    3.59
  -2   2  -3   41.55    3.54
  -2  -2  -3   26.42    3.15
  -2   2  -3   38.86    3.46
  -2  -2  -3   31.24    3.97
  -2   2  -3   46.21    4.47
  -2   2  -4  459.81   28.38
  -2  -2  -4  478.53   28.41
  -2  -2  -4  434.54   28.40
  -2   2  -4  512.15   28.52
  -2  -2  -4  403.04   28.95
  -2   2  -4  486.83   28.27
  -2   2  -4  433.76   29.29
  -2   2  -5 1353.13   84.01
  -2  -2  -5 1619.02   84.27
  -2  -2  -5 1395.58   84.65
  -2  -2  -5 1397.38   83.58
  -2   2  -5 1426.68   83.71
  -2  -2  -5 1396.95   83.85
  -2   2  -5 1390.16   83.87
  -2  -2  -5 1451.43   83.68
  -2  -2  -6 1237.04   65.13
  -2   2  -6 1065.22   64.56
  -2   2  -6 1099.90   64.76
  -2  -2  -6 1008.53   64.40
  -2  -2  -6 1272.77   66.38
  -2   2  -6 1025.44   64.43
  -2  -2  -6 1069.68   64.41
  -2  -2  -6 1100.78   64.18
  -2  -2  -6 1023.12   64.61
  -2   2  -6 1016.58   64.65
  -2  -2  -7  632.66   38.42
  -2   2  -7  618.36   39.33
  -2  -2  -7  620.77   39.30
  -2   2  -7  590.85   38.94
  -2  -2  -7  620.73   39.03
  -2   2  -7  628.03   39.24
  -2  -2  -7  671.68   39.40
  -2  -2  -7  564.10   39.92
  -2   2  -7  635.81   39.09
  -2  -2  -7  608.96   38.84
  -2   2  -7  693.91   40.67
  -2   2  -8   28.85    4.36
  -2  -2  -8   29.45    4.47
  -2   2  -8   25.94    4.60
  -2   2  -8   25.20    4.06
  -2  -2  -8   26.61    4.07
  -2   2  -8   29.16    4.24
  -2  -2  -8   32.61    4.37
  -2  -2  -8   20.01    4.67
  -2  -2  -8   25.86    4.18
  -2  -2  -8   33.08    3.88
  -2   2  -8   27.76    4.44
  -2  -2  -9    5.61    3.00
  -2  -2  -9    6.63    2.59
  -2   2  -9    4.39    2.24
  -2   2  -9    6.35    1.78
  -2  -2  -9    7.89    2.29
  -2   2  -9    9.31    2.23
  -2   2  -9    7.89    2.77
  -2   2  -9    4.69    2.13
  -2   2  -9    7.34    2.19
  -2  -2  -9    3.10    2.31
  -2  -2  -9    3.88    1.71
  -2  -2  -9    0.70    6.11
  -2   2  -9   -0.53    2.32
  -2  -2  -9    6.46    1.95
  -2  -2  -9    7.00    2.47
  -2   2  -9    4.92    2.16
  -2  -2  -9    8.25    1.99
  -2  -2  -9    3.26    1.63
  -2  -2 -10   14.42    4.79
  -2   2 -10   15.23    4.98
  -2   2 -10   23.40    4.50
  -2  -2 -10   15.93    4.03
  -2  -2 -10   26.49    6.59
  -2   2 -10   24.33    4.77
  -2   2 -10   38.13    5.71
  -2  -2 -10   31.48    4.69
  -2   2 -10   19.44    4.70
  -2  -2 -10   28.46    5.47
  -2  -2 -10   31.82    4.08
  -2   2 -10   38.35    5.62
  -2  -2 -10   26.62    4.83
  -2  -2 -10   27.09    4.76
  -2   2 -10   36.40    5.54
  -2   2 -10   28.26    4.81
  -2   2 -10   21.38    3.94
  -2   2 -10   32.80    4.56
  -2  -2 -10   26.38    4.64
  -2  -2 -10   31.27    4.67
  -2   2 -10   30.35    4.39
  -2   2 -10   26.54    4.15
  -2   2 -11   10.88    2.80
  -2  -2 -11   15.02    3.55
  -2  -2 -11   13.31    4.08
  -2   2 -11   17.40    3.93
  -2   2 -11   14.77    4.17
  -2  -2 -11   14.16    3.73
  -2   2 -11    0.71    5.20
  -2  -2 -11    5.59    4.80
  -2  -2 -11   12.92    4.83
  -2  -2 -11   14.76    4.30
  -2   2 -11   15.06    4.53
  -2   2 -11   14.79    3.17
  -2  -2 -11   11.81    3.12
  -2  -2 -11   12.50    4.19
  -2   2 -11   13.40    4.18
  -2  -2 -11   18.95    3.22
  -2   2 -11   16.82    3.48
  -2  -2 -11   20.32    4.19
  -2   2 -11   14.16    3.27
  -2   2 -12  388.58   26.00
  -2  -2 -12  367.13   26.03
  -2  -2 -12  427.82   27.69
  -2   2 -12  233.37   25.59
  -2   2 -12  385.99   27.25
  -2  -2 -12  253.58   25.96
  -2  -2 -12  375.04   29.39
  -2  -2 -12  340.78   27.71
  -2   2 -12  389.21   28.63
  -2   2 -12  380.90   28.79
  -2   2 -12  436.41   26.33
  -2   2 -12  381.02   26.39
  -2  -2 -12  405.78   26.55
  -2  -2 -12  378.68   27.83
  -2   2 -12  335.25   27.39
  -2   2 -12  384.87   28.02
  -2   2 -12  355.25   25.57
  -2  -2 -12  356.02   27.52
  -2   2 -12  351.36   27.62
  -2  -2 -12  410.94   25.17
  -2  -2 -12  473.36   27.12
  -2  -2 -12  264.26   25.72
  -2   2 -12  401.27   26.35
  -2  -2 -13    4.01    2.16
  -2   2 -13    1.69    1.56
  -2  -2 -13   -0.84    3.42
  -2  -2 -13   -0.99    5.77
  -2   2 -13    1.76    2.26
  -2   2 -13   -1.75    3.66
  -2   2 -13    3.21    1.77
  -2  -2 -13    3.53    1.95
  -2   2 -13    3.56    2.11
  -2  -2 -13   -2.43    3.69
  -2   2 -13   -0.83    3.79
  -2   2 -13   13.48    3.02
  -2  -2 -13    0.78    3.54
  -2   2 -13   -1.45    2.62
  -2   2 -13   -2.38    3.42
  -2  -2 -13    0.71    2.67
  -2  -2 -13   -0.80    4.50
  -2   2 -13   -0.82    4.30
  -2  -2 -13    4.68    2.03
  -2   2 -13    0.60    1.39
  -2   2 -13    1.81    1.90
  -2  -2 -13    2.92    1.87
  -2   2 -14   33.40    5.32
  -2  -2 -14   33.77    5.41
  -2  -2 -14   34.49    7.85
  -2  -2 -14   29.77    6.05
  -2   2 -14   33.79    6.57
  -2   2 -14   39.07    7.00
  -2   2 -14   38.99    5.51
  -2  -2 -14   40.71    5.72
  -2  -2 -14   36.09    5.60
  -2   2 -14   45.94    7.02
  -2  -2 -14   42.26    6.52
  -2   2 -14   32.43    5.39
  -2   2 -14   34.41    5.70
  -2  -2 -14   35.28    6.29
  -2   2 -14   34.00    6.24
  -2  -2 -14   35.60    6.47
  -2   2 -14   39.78    6.36
  -2   2 -14   27.68    5.82
  -2  -2 -14   38.62    6.14
  -2   2 -14   50.95    7.54
  -2  -2 -14   30.57    6.06
  -2   2 -14   30.65    4.96
  -2   2 -15    6.01    3.37
  -2   2 -15    1.72    2.56
  -2  -2 -15    2.98    4.55
  -2  -2 -15    3.24    2.70
  -2  -2 -15    5.73    2.26
  -2   2 -15    6.23    2.82
  -2  -2 -15    9.69    2.88
  -2  -2 -15    6.95    2.92
  -2   2 -15    6.32    2.77
  -2   2 -15    0.80    4.04
  -2  -2 -15   -1.54    4.57
  -2   2 -15    7.05    2.42
  -2   2 -15    8.22    2.65
  -2   2 -15    8.67    2.45
  -2  -2 -15    5.48    2.60
  -2   2 -15    1.42    2.12
  -2   2 -16   39.47    4.65
  -2   2 -16   32.32    4.71
  -2   2 -16   33.46    5.62
  -2   2 -16   30.34    4.70
  -2   2 -16   33.12    6.24
  -2  -2 -16   24.99    6.69
  -2   2 -16   40.25    6.69
  -2  -2 -16   24.00    5.16
  -2  -2 -16   37.66    5.30
  -2   2 -16   27.90    5.47
  -2   2 -16   40.84    5.43
  -2  -2 -16   30.28    4.96
  -2   2 -16   30.52    5.71
  -2   2 -16   25.37    5.73
  -2  -2 -16   20.75    5.25
  -2   2 -16   47.59    7.08
  -2  -2 -16   43.30    6.05
  -2   2 -17   -0.38    1.13
  -2   2 -17   -0.82    1.14
  -2  -2 -17   -1.15    2.88
  -2   2 -17   -2.41    3.21
  -2   2 -17    0.65    2.54
  -2  -2 -17   -2.42    5.67
  -2   2 -17    2.73    2.67
  -2  -2 -17    2.41    1.67
  -2  -2 -17    0.46    1.07
  -2   2 -17    1.10    1.72
  -2   2 -17    1.30    1.44
  -2   2 -17    0.63    1.75
  -2   2 -17    0.62    1.59
  -2  -2 -17    1.03    1.08
  -2   2 -17    1.08    1.26
  -2  -2 -18  276.42   21.45
  -2  -2 -18  298.63   20.89
  -2   2 -18  363.13   22.31
  -2   2 -18  317.47   20.80
  -2   2 -18  341.85   22.58
  -2   2 -18  301.51   21.32
  -2   2 -18  311.82   20.60
  -2   2 -18  314.74   20.33
  -2  -2 -18  311.04   24.42
  -2  -2 -18  259.12   21.11
  -2   2 -18  334.47   22.66
  -2   2 -19   21.69    3.45
  -2  -2 -19   18.66    3.03
  -2  -2 -19   16.45    2.91
  -2   2 -19   25.19    3.69
  -2  -2 -19   15.99    4.07
  -2   2 -19   24.34    2.81
  -2   2 -20    2.81    1.07
  -2   2 -20    2.43    0.99
   2   4 -19  303.04   18.39
   2   4 -19  255.60   18.57
   2   4 -18    3.17    1.57
   2   4 -18    2.92    1.05
   2  -4 -18    1.22    0.91
   2   4 -18    2.92    1.33
  -2   4  18    2.91    1.20
   2  -4 -17   16.40    4.31
   2   4 -17   28.44    4.43
   2   4 -17   34.97    4.05
   2  -4 -17   36.66    4.50
  -2   4  17   32.19    4.43
   2   4 -17   31.10    4.63
   2   4 -16  180.37   13.40
   2   4 -16  148.99   11.73
   2  -4 -16  113.58   12.80
   2   4 -16  134.85   13.22
   2  -4 -16  150.08   12.16
   2   4 -16  123.60   12.33
   2   4 -16  151.84   11.77
   2   4 -15    4.59    2.38
   2  -4 -15   -1.96    4.65
   2   4 -15    2.32    1.47
   2   4 -15    5.06    1.99
   2   4 -14   42.03    5.54
   2   4 -14   32.76    5.79
   2  -4 -14   30.32    6.19
   2   4 -14   27.78    4.56
   2  -4 -13   89.24    8.67
   2   4 -13   78.69    8.59
   2   4 -13   95.10   10.81
   2   4 -13   78.01   10.02
   2  -4 -13   67.45    9.77
   2  -4 -12    8.44    3.80
   2   4 -12    4.72    2.18
   2  -4 -12   10.16    2.65
   2   4 -12    9.72    3.70
   2   4 -12   10.12    3.93
  -2  -4  12    9.32    2.67
   2   4 -11   31.64    4.85
   2   4 -11   30.49    6.56
   2   4 -11   37.94    6.62
   2  -4 -11   37.88    5.15
  -2  -4  11   34.73    5.05
   2  -4 -11   22.12    6.36
   2   4 -10  342.37   24.27
   2  -4 -10  363.63   24.72
   2  -4 -10  305.56   27.27
  -2  -4  10  376.10   24.93
   2  -4  -9  488.49   30.59
   2  -4  -9  388.45   32.53
   2   4  -9  376.43   32.31
  -2  -4   9  514.07   31.08
   2  -4  -8   25.11    4.13
   2  -4  -8   33.49    6.11
   2   4  -8   21.10    5.12
  -2  -4   8   22.07    4.26
   2  -4  -7   12.74    2.83
  -2  -4   7   17.61    3.55
   2   4  -7   15.17    4.23
   2  -4  -7   13.69    3.72
   2  -4  -6    1.90    1.86
  -2   4   6    0.63    1.87
   2   4  -6    1.71    1.68
   2   4  -6    1.85    1.58
  -2  -4   6   -0.37    0.55
   2   4  -5    7.08    2.57
  -2   4   5    6.00    2.68
   2   4  -5    3.32    2.18
   2  -4  -5    4.47    2.19
  -2  -4   4  158.43   12.17
   2   4  -4  139.44   12.36
   2   4  -4  126.65   12.48
  -2   4   4  149.80   12.77
   2   4  -4  171.73   12.74
   2  -4  -3   43.36    6.20
   2   4  -3   70.95    7.60
   2   4  -3   79.74    8.70
  -2   4   3   76.86    8.14
  -2  -4   3   80.43    7.62
   2   4  -3   93.71    7.93
  -2   4   3   42.25    5.77
   2   4  -2   77.02    8.53
   2   4  -2   86.83    8.36
  -2   4   2   91.68    8.74
   2   4  -1   39.83    5.87
   2   4  -1   35.32    4.92
  -2   4   1   34.70    5.18
  -2   4   1   19.72    3.94
   2   4   0 1706.22   91.33
   2   4   0 1284.53   89.59
  -2   4   0 1400.95   90.24
  -2   4   0 1689.53   90.21
  -2   4  -1  527.66   35.23
   2   4   1  580.69   35.62
   2   4   1  497.49   34.53
  -2   4  -1  533.11   35.59
  -2   4  -1  520.29   34.72
  -2   4  -2   38.08    5.42
  -2   4  -2   31.33    5.26
   2   4   2   33.42    4.97
   2   4   2   32.58    5.12
  -2   4  -2   22.74    4.64
  -2   4  -3    1.34    1.05
  -2   4  -3    2.31    2.10
  -2   4  -3    4.46    2.41
   2   4   3    3.62    1.96
  -2   4  -3    5.28    2.61
  -2  -4  -4  166.20   14.72
  -2   4  -4  192.03   14.56
   2   4   4  223.79   15.96
  -2   4  -4  204.04   16.25
  -2   4  -4  148.37   15.35
  -2   4  -5  127.84   12.24
   2   4   5  118.97   11.58
  -2  -4  -5  111.66   11.31
  -2   4  -5  125.23   10.83
  -2  -4  -5  136.16   11.08
  -2   4  -5  134.64   13.20
  -2   4  -6  125.49   13.00
   2   4   6  140.79   13.18
  -2  -4  -6  145.74   12.16
  -2  -4  -6  127.86   12.81
  -2  -4  -7  402.84   26.15
  -2   4  -7  363.48   25.33
   2  -4   7  374.34   26.02
  -2   4  -7  387.23   28.72
  -2  -4  -7  329.55   26.86
  -2   4  -7  413.65   27.99
  -2   4  -8   58.11    7.17
  -2  -4  -8   45.16    5.99
  -2   4  -8   48.98    6.10
   2  -4   8   60.68    6.68
  -2   4  -8   72.02    9.06
  -2  -4  -8   42.93    7.00
  -2   4  -8   53.41    7.57
  -2   4  -9   70.31    7.33
  -2   4  -9   66.55    8.12
  -2  -4  -9   79.11    7.74
  -2   4  -9   51.30    7.93
  -2   4  -9   60.27    7.32
   2  -4   9   64.71    7.13
  -2   4 -10   40.89    5.50
  -2   4 -10   35.08    5.84
  -2  -4 -10   33.31    4.91
  -2   4 -10   40.74    6.65
  -2   4 -10   43.16    5.86
   2  -4  10   39.80    5.14
   2  -4  11  142.26   12.47
  -2   4 -11  172.32   14.16
  -2   4 -11  167.20   13.54
  -2   4 -11  161.78   14.69
  -2  -4 -11  170.26   13.47
  -2   4 -11  150.05   15.26
  -2   4 -12    1.31    1.54
  -2   4 -12    3.66    1.86
  -2   4 -12    1.41    2.09
  -2  -4 -12    4.15    3.24
  -2   4 -12    6.24    2.52
  -2   4 -12    1.62    1.39
  -2  -4 -13   62.05    6.81
  -2   4 -13   61.20    7.07
  -2   4 -13   51.01    6.89
  -2   4 -13   47.05    5.80
   2   4  13   62.89    7.49
  -2   4 -13   61.51    6.29
  -2  -4 -13   37.35    6.83
  -2   4 -13   61.60    6.89
  -2   4 -14  208.94   17.40
  -2   4 -14  228.03   16.20
  -2   4 -14  264.82   18.56
  -2   4 -14  240.98   17.36
  -2  -4 -14  233.26   16.86
  -2  -4 -14  198.40   17.81
  -2   4 -14  238.94   17.31
  -2   4 -15  299.96   19.73
  -2   4 -15  305.26   20.91
  -2  -4 -15  245.99   19.96
  -2   4 -16  300.79   20.99
  -2   4 -16  363.03   22.33
  -2   4 -17   11.24    2.03
  -2   4 -17    4.56    1.14
  -2   6  14   30.74    3.52
   2   6 -14   31.15    3.49
  -2   6  13   77.49    6.22
  -2   6  13   75.91    7.13
   2   6 -13   76.81    5.98
  -2   6  12   92.71    8.77
   2   6 -12   96.45    9.11
  -2   6  12   96.77    8.22
   2   6 -12   91.75    7.68
   2   6 -11  175.89   13.85
  -2   6  11  151.91   13.17
  -2   6  11  157.14   12.70
  -2   6  10   -0.47    1.40
  -2   6  10    0.55    2.17
  -2  -6  10    0.34    1.14
   2   6 -10   -0.54    0.63
  -2   6   9    0.53    1.76
  -2   6   9   -0.62    2.42
  -2  -6   9    3.48    1.81
   2   6  -9    0.61    0.79
  -2   6   8   43.15    6.32
  -2   6   8   45.52    7.08
  -2  -6   8   45.18    5.61
   2   6  -8   44.38    4.92
  -2  -6   7  129.11   11.27
  -2   6   7  140.26   13.36
  -2   6   7  117.28   11.92
  -2   6   6    0.75    3.13
  -2   6   6    0.66    2.18
  -2   6   5   81.61   10.04
  -2   6   5   79.38    9.39
   2   6  -4    2.32    1.54
  -2  -6   4    2.10    2.34
  -2   6   4    2.81    2.55
   2   6  -4    6.36    3.84
   2   6  -3  392.42   26.66
  -2  -6   3  358.57   26.63
   2   6  -3  384.41   28.86
  -2   6   3  416.31   28.92
   2   6  -2   83.98    9.09
  -2  -6   2  104.41    9.88
   2   6  -2   99.45   11.40
  -2   6   2   91.08   10.81
   2   6  -2   92.45   10.42
  -2   6   1    4.29    2.04
  -2  -6   1    5.73    2.57
   2   6  -1    2.24    4.83
   2   6  -1    1.91    2.75
  -2   6   1    3.58    3.10
  -2   6   0   37.92    5.60
  -2  -6   0   24.75    4.67
   2   6   0   35.48    6.90
  -2   6   0   41.91    6.74
   2   6   0   44.84    6.44
  -2   6  -1    9.74    2.90
  -2  -6  -1    5.31    2.34
   2   6   1    9.35    3.28
   2   6   1    0.76    4.42
  -2   6  -1    4.91    3.38
  -2   6  -2    5.83    2.17
  -2  -6  -2    3.17    2.03
   2   6   2    3.00    3.15
   2   6   2    7.94    2.94
  -2   6  -3   99.13    9.58
   2  -6   3   96.54   10.06
   2   6   3  132.12   12.72
   2   6   3  117.54   11.06
  -2   6  -3   91.44   10.93
  -2   6  -4   79.16    8.02
   2   6   4   86.54    9.29
  -2   6  -4   87.59    9.90
   2   6   4   83.06   10.02
   2  -6   4   98.54    9.31
   2   6   5   20.36    4.86
  -2   6  -5   21.81    4.90
   2   6   5   23.52    4.26
   2  -6   5   19.59    3.75
   2   6   6   10.27    3.69
   2   6   6   11.84    3.26
  -2   6  -6   14.66    4.00
   2  -6   6   12.40    3.05
  -2   6  -7    0.57    2.08
   2   6   7    0.95    1.79
   2   6   7    2.39    2.58
   2  -6   7   -0.38    1.33
  -2   6  -7    0.39    0.99
   2   6   8    0.83    1.37
   2   6   8    0.55    2.14
  -2   6  -8   -0.53    1.98
   2  -6   8    0.34    1.27
  -2   6  -8    1.06    0.98
  -2   6  -9   27.15    3.49
   2   6   9   21.28    4.20
  -2   6  -9   23.29    4.23
   2  -6   9   21.05    3.22
  -2   6 -10   82.67    7.06
   2   6  10   84.93    8.29
  -2   6 -10   92.54    7.74
  -2   6 -11   13.57    1.99
  -2   6 -11   16.75    2.57
   2   6  11   13.54    2.78
  -2   6 -12   13.91    2.24
   3   1 -23   41.93    4.51
   3  -1 -23   50.66    4.67
   3   1 -23   44.35    4.63
   3  -1 -23   42.74    4.43
   3  -1 -23   53.38    5.38
   3   1 -22  130.30   10.34
   3  -1 -22  131.14   11.48
   3   1 -22  101.49   10.09
   3  -1 -22  107.79   10.23
   3   1 -22  126.11    9.77
   3   1 -22  129.26    9.61
   3   1 -22  113.62   10.38
   3  -1 -22  136.68   10.91
   3   1 -21    0.25    0.77
   3  -1 -21   -0.43    1.10
   3  -1 -21   -1.19    2.49
   3  -1 -21    0.66    4.19
   3   1 -21   -0.61    2.46
   3   1 -21    4.17    1.94
   3   1 -21    0.43    1.27
   3   1 -21    0.51    1.76
   3   1 -20    1.15    1.06
   3   1 -20    1.55    1.43
   3   1 -20    0.70    1.04
   3  -1 -20    1.05    1.35
   3   1 -20    2.96    1.86
   3   1 -20   -2.15    3.60
   3  -1 -20   -1.42    3.40
   3   1 -20    0.72    2.25
   3  -1 -20    3.30    1.71
   3   1 -20    2.21    1.63
   3   1 -20   -0.64    3.13
   3  -1 -20   -0.63    2.89
   3   1 -19    5.88    4.32
   3  -1 -19   13.89    4.76
   3   1 -19    8.06    4.23
   3   1 -19   17.14    4.72
   3   1 -19    9.03    2.97
   3   1 -19   11.24    2.74
   3   1 -19   17.47    3.83
   3  -1 -19   13.36    2.88
   3   1 -19    7.46    3.54
   3  -1 -19    8.80    3.57
   3  -1 -19    2.47    4.17
   3   1 -19    5.04    3.88
   3   1 -19   13.61    2.95
   3  -1 -19    6.91    2.55
   3   1 -19   20.22    4.25
   3  -1 -18    7.57    4.13
   3   1 -18    8.85    4.64
   3   1 -18   19.26    4.97
   3   1 -18    2.46    6.68
   3  -1 -18   16.96    3.42
   3   1 -18   -2.81    5.74
   3  -1 -18   -1.82    5.65
   3   1 -18   12.19    3.61
   3   1 -18   17.13    3.82
   3   1 -18   12.70    2.91
   3  -1 -18   10.65    2.79
   3   1 -18    2.69    4.13
   3   1 -18   15.63    4.51
   3  -1 -18    0.87    4.43
   3  -1 -18   10.41    3.79
   3   1 -18   11.82    2.84
   3   1 -18   15.43    3.30
   3   1 -18    7.40    4.97
   3  -1 -18    2.69    4.73
   3  -1 -18   11.23    3.51
   3   1 -18   10.91    3.56
   3   1 -18   22.30    4.62
   3  -1 -18   16.02    3.66
   3   1 -17   15.53    4.76
   3  -1 -17   27.83    6.00
   3   1 -17   33.10    4.88
   3  -1 -17   34.39    5.42
   3   1 -17   23.62    4.29
   3  -1 -17   23.13    6.23
   3   1 -17   24.99    6.84
   3   1 -17   32.76    7.19
   3   1 -17   22.40    6.49
   3   1 -17   27.72    6.03
   3  -1 -17   27.38    6.49
   3  -1 -17   27.34    4.63
   3  -1 -17   18.46    5.58
   3   1 -17   29.47    5.67
   3   1 -17   13.43    5.24
   3   1 -17   26.88    4.45
   3   1 -17   37.54    5.82
   3  -1 -17   26.67    4.45
   3   1 -17   30.66    5.36
   3  -1 -17   36.53    6.67
   3   1 -17   20.53    5.43
   3  -1 -17   17.83    5.94
   3   1 -17   32.28    6.99
   3  -1 -17   32.06    5.53
   3   1 -16   26.17    5.89
   3  -1 -16   39.06    6.61
   3   1 -16   32.76    4.85
   3  -1 -16   39.76    5.67
   3  -1 -16   24.88    5.76
   3  -1 -16   21.01    5.89
   3   1 -16   11.44    5.25
   3   1 -16   31.79    4.77
   3   1 -16   27.17    6.10
   3   1 -16   26.37    6.58
   3  -1 -16   34.78    6.55
   3   1 -16   29.30    6.95
   3  -1 -16   27.94    6.35
   3  -1 -16   28.68    6.08
   3  -1 -16   26.26    4.66
   3   1 -16   31.84    6.70
   3  -1 -16   28.53    4.64
   3   1 -16   41.89    6.22
   3   1 -16   32.10    5.49
   3   1 -16   21.33    5.23
   3  -1 -16   35.27    6.52
   3  -1 -16   38.51    6.93
   3   1 -16   31.86    6.39
   3   1 -16   29.55    4.79
   3  -1 -16   19.19    4.57
   3   1 -15  200.41   18.96
   3  -1 -15  231.27   18.67
   3   1 -15  222.77   18.95
   3   1 -15  202.35   16.14
   3  -1 -15  251.54   17.86
   3   1 -15  222.60   16.54
   3  -1 -15  207.07   19.54
   3  -1 -15  217.20   19.78
   3   1 -15  230.21   19.57
   3  -1 -15  224.59   19.20
   3   1 -15  224.32   20.17
   3  -1 -15  186.21   16.52
   3   1 -15  219.69   16.62
   3  -1 -15  217.19   16.59
   3   1 -15  199.20   17.75
   3   1 -15  247.28   18.13
   3  -1 -15  141.70   17.35
   3  -1 -15  226.03   18.74
   3   1 -15  159.84   17.95
   3   1 -15  211.23   18.85
   3  -1 -15  223.70   17.53
   3   1 -14  317.68   26.30
   3  -1 -14  307.95   25.85
   3  -1 -14  350.07   26.09
   3   1 -14  305.89   22.92
   3  -1 -14  364.28   24.71
   3   1 -14  371.74   24.97
   3   1 -14  299.30   22.88
   3  -1 -14  354.10   24.29
   3  -1 -14  326.70   23.23
   3   1 -14  318.70   25.91
   3   1 -14  332.45   25.29
   3  -1 -14  311.43   24.69
   3   1 -14  321.58   22.88
   3  -1 -14  381.96   24.65
   3  -1 -14  297.14   25.36
   3  -1 -14  295.86   24.91
   3   1 -14  355.70   26.04
   3  -1 -14  368.96   25.83
   3   1 -14  295.85   25.20
   3   1 -14  381.14   24.68
   3  -1 -13  869.97   58.95
   3   1 -13  911.94   57.94
   3  -1 -13  888.70   58.13
   3  -1 -13  903.69   57.43
   3   1 -13  870.75   58.40
   3   1 -13  881.24   57.33
   3   1 -13  922.03   57.61
   3  -1 -13  974.19   57.59
   3  -1 -13  884.10   57.10
   3  -1 -13  977.10   56.37
   3   1 -13  824.72   54.62
   3  -1 -13  964.14   56.12
   3  -1 -13  830.83   55.72
   3   1 -13  804.59   54.72
   3  -1 -13  864.84   57.38
   3  -1 -13  880.33   55.70
   3   1 -13  928.09   56.28
   3   1 -13  829.61   54.74
   3  -1 -13  821.93   54.86
   3   1 -13  904.25   57.08
   3  -1 -13  896.92   56.73
   3   1 -13  955.95   56.11
   3  -1 -13  905.87   54.83
   3   1 -13 1039.15   55.33
   3  -1 -12  783.70   44.41
   3   1 -12  698.31   41.18
   3  -1 -12  657.33   42.43
   3   1 -12  614.36   42.27
   3   1 -12  608.32   41.44
   3  -1 -12  625.58   40.64
   3   1 -12  625.19   42.68
   3  -1 -12  622.90   42.43
   3   1 -12  686.08   43.22
   3  -1 -12  690.07   43.18
   3   1 -11  652.72   39.92
   3  -1 -11  646.80   39.11
   3  -1 -11  649.54   40.47
   3   1 -11  631.89   40.44
   3   1 -11  685.20   39.71
   3  -1 -11  708.20   41.71
   3  -1 -11  663.75   40.81
   3  -1 -11  553.06   40.30
   3   1 -11  665.71   40.96
   3   1 -10  140.41   11.13
   3  -1 -10  145.13   10.68
   3   1 -10  141.07   11.59
   3  -1 -10  144.19   11.45
   3  -1 -10  169.08   12.73
   3   1 -10  138.39   11.17
   3   1 -10  115.94   10.77
   3   1 -10  158.67   12.10
   3  -1 -10  174.19   12.31
   3   1 -10  139.98   11.73
   3  -1 -10  138.89   11.74
   3  -1  -9  294.96   17.68
   3   1  -9  268.49   18.18
   3  -1  -9  275.78   18.16
   3  -1  -9  263.42   18.68
   3   1  -9  268.47   18.19
   3   1  -9  243.10   17.73
   3   1  -9  246.88   17.70
   3  -1  -8    9.94    1.93
   3   1  -8   16.83    2.47
   3   1  -8   16.65    2.38
   3  -1  -8    7.16    2.32
   3   1  -8    6.11    1.81
   3   1  -7   91.26    6.70
   3  -1  -7   76.42    6.33
   3   1  -7   66.27    5.94
   3   1  -7   74.69    6.10
   3   1  -6 2513.95  136.73
   3  -1  -6 2263.96  137.14
   3   1  -6 2304.23  137.29
   3   1  -5 1953.74  105.23
   3  -1  -5 1652.01  105.62
  -3   1   4  130.12    7.51
   3   1  -4  123.86    7.67
  -3   1   3    1.09    0.40
  -3   1   2  818.22   55.42
  -3  -1   2  949.95   55.48
  -3   1   1  172.34   10.26
  -3  -1   1  163.91   10.17
  -3  -1   1  176.52   10.49
  -3   1   1  181.86   10.27
  -3  -1   1  150.20   10.16
  -3   1   1  132.02   10.35
  -3  -1   1  190.73   10.28
  -3   1   1  174.22   10.31
  -3  -1   1  182.03   10.33
  -3  -1   0  343.99   19.59
  -3   1   0  387.29   19.70
  -3  -1   0  335.96   19.59
  -3   1   0  337.41   19.60
  -3  -1   0  313.84   19.58
  -3  -1   0  358.57   19.86
  -3   1   0  284.48   19.50
  -3  -1   0  332.30   19.58
  -3   1   0  276.54   19.76
  -3  -1  -1 9928.35  525.29
  -3   1  -1 9176.43  525.19
  -3  -1  -1 8900.37  525.39
  -3   1  -1 9551.25  525.22
  -3  -1  -1 9999.00  525.16
  -3   1  -1 9598.77  525.24
  -3  -1  -1 9591.51  525.24
  -3   1  -2    2.72    0.89
  -3  -1  -2    2.12    0.82
  -3  -1  -2    2.67    0.95
  -3   1  -2    3.00    0.93
  -3   1  -2    1.98    0.69
  -3  -1  -2    2.23    0.76
  -3   1  -2    0.37    0.91
  -3  -1  -2    3.00    0.92
  -3  -1  -2    1.65    1.22
  -3  -1  -3 4587.16  274.08
  -3  -1  -3 4868.09  274.88
  -3   1  -3 4628.48  274.81
  -3   1  -3 5089.71  274.95
  -3  -1  -3 4781.01  274.77
  -3  -1  -3 4856.88  274.65
  -3   1  -3 4855.03  274.69
  -3   1  -4 1043.78   64.40
  -3  -1  -4 1125.78   63.52
  -3  -1  -4 1048.90   64.36
  -3  -1  -4 1048.70   64.14
  -3   1  -4 1111.59   64.30
  -3  -1  -4  977.28   64.29
  -3   1  -4 1276.91   64.81
  -3  -1  -5  392.78   24.76
  -3  -1  -5  415.29   23.64
  -3   1  -5  401.18   24.87
  -3   1  -5  395.81   24.61
  -3  -1  -5  416.38   24.61
  -3   1  -5  350.00   24.51
  -3   1  -5  407.70   24.68
  -3   1  -6  445.41   27.42
  -3  -1  -6  401.28   26.04
  -3   1  -6  428.41   27.68
  -3  -1  -6  415.03   27.54
  -3  -1  -6  414.39   27.35
  -3   1  -6  432.05   27.53
  -3  -1  -6  413.90   27.47
  -3   1  -6  512.05   28.13
  -3  -1  -6  447.75   27.46
  -3   1  -6  412.43   27.29
  -3   1  -6  393.02   26.73
  -3  -1  -7  169.44   12.85
  -3   1  -7  149.43   12.56
  -3   1  -7  189.25   12.96
  -3  -1  -7  195.04   13.50
  -3  -1  -7  158.19   12.84
  -3   1  -7  177.42   13.22
  -3   1  -7  169.47   12.95
  -3  -1  -7  141.90   13.05
  -3  -1  -7  163.90   11.52
  -3   1  -7  164.59   13.04
  -3  -1  -7  157.39   12.91
  -3   1  -7  155.69   12.24
  -3   1  -8   17.48    3.40
  -3  -1  -8   18.00    3.44
  -3  -1  -8   16.70    2.48
  -3  -1  -8    6.80    2.46
  -3   1  -8   15.58    3.20
  -3   1  -8   15.96    3.45
  -3  -1  -8   15.19    3.18
  -3   1  -8   13.89    3.03
  -3  -1  -8   11.18    2.84
  -3  -1  -8   12.13    3.60
  -3   1  -8   11.76    2.64
  -3  -1  -9   17.95    3.89
  -3   1  -9   19.15    4.04
  -3  -1  -9   22.17    4.14
  -3  -1  -9   19.01    4.04
  -3   1  -9   24.50    4.54
  -3   1  -9   19.94    3.85
  -3   1  -9   20.37    3.70
  -3  -1  -9   26.74    3.87
  -3  -1  -9   22.96    3.30
  -3   1  -9   23.89    4.22
  -3  -1  -9   25.21    4.39
  -3  -1  -9   23.03    4.69
  -3   1 -10  631.08   37.87
  -3  -1 -10  548.23   38.56
  -3   1 -10  575.29   38.52
  -3  -1 -10  615.80   38.85
  -3   1 -10  527.07   37.11
  -3   1 -10  573.96   38.92
  -3  -1 -10  642.69   39.44
  -3   1 -10  559.20   38.37
  -3  -1 -10  621.11   38.93
  -3  -1 -10  573.21   37.32
  -3   1 -10  603.04   37.62
  -3   1 -10  534.88   38.99
  -3  -1 -10  577.83   39.25
  -3  -1 -10  604.98   40.53
  -3   1 -10  491.06   38.44
  -3  -1 -10  529.93   39.09
  -3   1 -10  568.84   39.58
  -3   1 -10  514.02   39.00
  -3  -1 -10  581.00   39.69
  -3   1 -10  600.09   37.31
  -3   1 -10  574.76   36.88
  -3  -1 -10  542.45   37.30
  -3   1 -10  622.35   38.04
  -3   1 -10  603.82   37.90
  -3  -1 -10  663.65   37.90
  -3   1 -10  662.80   38.18
  -3   1 -10  577.38   39.06
  -3  -1 -10  568.96   38.93
  -3  -1 -10  555.79   37.75
  -3   1 -10  499.45   38.01
  -3  -1 -11   45.08    7.00
  -3   1 -11   61.66    7.00
  -3   1 -11   42.61    6.82
  -3  -1 -11   52.81    7.24
  -3  -1 -11   49.74    6.35
  -3   1 -11   47.50    6.42
  -3  -1 -11   61.19    6.83
  -3   1 -11   56.20    7.02
  -3   1 -11   55.61    6.57
  -3  -1 -11   55.15    7.76
  -3   1 -11   52.17    7.74
  -3   1 -11   58.62    8.18
  -3  -1 -11   40.63    7.73
  -3  -1 -11   62.34    8.60
  -3   1 -11   60.99    8.43
  -3   1 -11   46.44    7.64
  -3   1 -11   66.14    7.09
  -3   1 -11   47.93    6.01
  -3  -1 -11   58.63    6.91
  -3   1 -11   56.76    6.97
  -3   1 -11   64.16    7.32
  -3   1 -11   43.24    6.89
  -3  -1 -11   60.03    7.66
  -3  -1 -11   37.22    6.82
  -3   1 -11   39.14    6.77
  -3   1 -11   49.79    7.14
  -3  -1 -11   55.72    7.05
  -3  -1 -11   54.50    7.60
  -3   1 -11   55.38    7.79
  -3   1 -12  141.58   12.60
  -3  -1 -12  138.33   14.32
  -3   1 -12  111.27   13.53
  -3   1 -12  117.01   14.07
  -3   1 -12  118.20   14.03
  -3  -1 -12  125.28   14.29
  -3   1 -12  165.84   15.26
  -3   1 -12  146.60   12.78
  -3   1 -12  151.91   12.39
  -3   1 -12  113.00   12.97
  -3   1 -12  151.20   13.21
  -3  -1 -12  156.56   13.18
  -3  -1 -12  109.21   12.80
  -3  -1 -12  132.64   13.98
  -3  -1 -12  120.46   12.51
  -3   1 -12  153.10   14.85
  -3   1 -12  127.98   13.51
  -3   1 -12  159.55   13.12
  -3  -1 -12  170.97   14.58
  -3  -1 -12  145.23   12.47
  -3   1 -12  159.78   12.79
  -3  -1 -12  148.30   14.43
  -3   1 -12  119.19   13.40
  -3  -1 -12  134.60   13.31
  -3   1 -12  138.41   13.76
  -3  -1 -12  166.74   13.14
  -3   1 -12  144.61   13.01
  -3   1 -13   12.37    3.23
  -3  -1 -13   10.17    2.96
  -3  -1 -13    2.65    3.61
  -3   1 -13    1.83    3.73
  -3   1 -13    1.75    3.91
  -3   1 -13    7.97    3.61
  -3   1 -13    8.75    3.69
  -3  -1 -13    4.67    2.79
  -3   1 -13    4.73    1.94
  -3   1 -13   15.13    3.52
  -3   1 -13   14.93    3.74
  -3  -1 -13    7.39    2.61
  -3  -1 -13    1.79    2.84
  -3  -1 -13    7.86    2.68
  -3   1 -13    0.93    2.94
  -3   1 -13    6.41    2.68
  -3  -1 -13    9.35    3.38
  -3   1 -13    7.53    2.81
  -3   1 -13   11.29    3.80
  -3  -1 -13    6.86    3.13
  -3   1 -13    2.65    2.65
  -3  -1 -13   10.16    3.68
  -3   1 -13    8.82    2.67
  -3  -1 -13   10.12    2.79
  -3  -1 -13   10.25    2.85
  -3   1 -14   57.91    7.01
  -3   1 -14   48.43    9.09
  -3   1 -14   62.49    9.17
  -3   1 -14   45.31    8.52
  -3  -1 -14   71.95   10.06
  -3  -1 -14   46.39    6.72
  -3   1 -14   51.92    7.89
  -3   1 -14   59.90    7.72
  -3  -1 -14   62.32    7.62
  -3  -1 -14   51.45    8.51
  -3   1 -14   54.95    8.81
  -3  -1 -14   61.78    7.71
  -3   1 -14   48.01    7.68
  -3   1 -14   53.88    9.05
  -3  -1 -14   54.35    8.92
  -3   1 -14   46.04    8.13
  -3  -1 -14   70.84    9.50
  -3   1 -14   65.29    8.83
  -3  -1 -14   60.35    8.49
  -3   1 -14   66.81    7.82
  -3   1 -14   54.27    8.14
  -3  -1 -14   64.97    8.84
  -3   1 -15  408.90   25.90
  -3  -1 -15  386.93   28.91
  -3   1 -15  372.34   28.23
  -3  -1 -15  398.30   28.37
  -3   1 -15  401.93   29.50
  -3   1 -15  316.33   28.22
  -3  -1 -15  328.58   28.03
  -3   1 -15  329.97   28.92
  -3  -1 -15  365.38   29.18
  -3   1 -15  332.20   28.30
  -3  -1 -15  410.47   26.93
  -3   1 -15  386.03   26.77
  -3  -1 -15  393.27   26.76
  -3   1 -15  410.27   27.87
  -3  -1 -15  334.98   28.45
  -3  -1 -15  364.60   26.43
  -3   1 -15  315.85   28.31
  -3   1 -15  323.85   27.10
  -3   1 -15  435.47   30.29
  -3  -1 -15  369.65   26.21
  -3   1 -15  344.21   26.01
  -3   1 -15  312.95   25.46
  -3  -1 -15  420.25   28.50
  -3   1 -15  427.75   28.95
  -3   1 -16   79.54    8.08
  -3   1 -16  110.44   11.44
  -3   1 -16   76.61    8.52
  -3  -1 -16   89.73    9.10
  -3   1 -16   76.56    8.61
  -3   1 -16  100.46   10.84
  -3  -1 -16   80.49    9.79
  -3   1 -16   79.57    9.55
  -3  -1 -16   93.56    9.32
  -3   1 -16   81.77    8.90
  -3   1 -16   92.77   10.16
  -3  -1 -16   95.12    9.16
  -3  -1 -16   84.19    8.88
  -3   1 -16   62.44   10.27
  -3   1 -16   88.98   10.77
  -3  -1 -16   79.90   10.73
  -3  -1 -16  106.77   10.59
  -3   1 -16  108.46   10.74
  -3   1 -16   80.92   10.84
  -3  -1 -16   70.07   10.26
  -3   1 -17  108.48    9.57
  -3   1 -17   95.78    9.35
  -3  -1 -17   99.70   10.42
  -3   1 -17   98.49   10.68
  -3   1 -17  111.50    9.81
  -3  -1 -17  111.30    9.83
  -3   1 -17  115.90   10.63
  -3  -1 -17   99.64    9.24
  -3   1 -17  119.90   11.10
  -3  -1 -17   99.22    9.60
  -3  -1 -17   99.17   11.39
  -3   1 -17   86.34   10.98
  -3   1 -17  110.03   10.86
  -3  -1 -17  115.13   10.76
  -3  -1 -17   94.68   10.96
  -3   1 -17   87.38   10.78
  -3  -1 -18   76.62    8.08
  -3   1 -18   90.54    8.94
  -3  -1 -18   79.48    7.58
  -3   1 -18   80.65    7.54
  -3  -1 -18   79.04    8.81
  -3   1 -18   77.62    8.87
  -3   1 -18   83.83    8.66
  -3  -1 -18   82.69    8.54
  -3   1 -18   92.37    8.74
  -3  -1 -18   88.54    9.32
  -3   1 -18   69.34    8.71
  -3   1 -18   92.35    7.76
  -3   1 -19  252.88   16.90
  -3   1 -19  217.39   16.93
  -3  -1 -19  210.70   16.81
  -3  -1 -19  228.93   18.25
  -3  -1 -19  235.85   17.30
  -3   1 -19  226.75   17.21
  -3   1 -19  237.26   15.80
  -3   1 -20   -0.42    0.62
  -3   1 -20    0.19    0.52
  -3  -1 -20   -1.16    1.89
   3  -3 -21   87.59    8.23
   3   3 -21   84.80    7.01
   3   3 -21  100.72    7.70
   3  -3 -20    3.35    1.32
   3  -3 -20   -0.98    3.03
   3   3 -20    4.02    1.79
   3   3 -20    4.09    1.64
   3   3 -20    2.74    1.73
   3   3 -19   10.58    3.22
   3  -3 -19    2.53    2.83
   3   3 -19    5.77    2.05
   3   3 -19    5.19    1.55
   3  -3 -19    7.24    2.16
   3  -3 -18  141.07   12.30
   3  -3 -18  136.59   15.00
   3   3 -18  129.77   13.01
   3   3 -18  135.80   11.50
   3   3 -18  161.35   13.20
   3   3 -17    1.21    1.79
   3   3 -17    0.75    1.57
   3  -3 -17    1.68    1.55
   3   3 -17    1.59    2.04
   3  -3 -17   -4.23    4.60
   3   3 -17    0.91    1.26
   3   3 -16  135.94   12.01
   3   3 -16  139.72   12.93
   3  -3 -16  137.69   14.98
   3  -3 -16  171.22   13.49
   3   3 -16  147.92   12.56
   3  -3 -15  145.88   12.27
   3   3 -15  143.75   12.39
   3   3 -15  138.44   12.45
   3  -3 -15  137.97   14.82
   3  -3 -15  121.72   14.78
   3   3 -15  127.94   13.38
   3   3 -15  164.37   14.10
   3   3 -14  105.15   12.16
   3   3 -14  121.23   11.12
   3   3 -14  133.84   11.39
   3  -3 -14   98.36   13.10
   3  -3 -14  117.46   11.14
   3  -3 -14  116.52   13.75
   3   3 -14  122.51   12.64
   3  -3 -14  119.55   10.83
   3   3 -13    8.73    2.50
   3  -3 -13   11.79    5.01
   3  -3 -13    4.40    5.85
   3  -3 -13    3.14    2.55
   3   3 -13    9.58    3.31
   3  -3 -13   10.84    2.67
   3   3 -13    7.93    3.49
   3   3 -12  112.10   10.96
  -3  -3  12  102.89    8.66
   3   3 -12   83.49    8.96
   3  -3 -12   98.97    8.85
   3  -3 -12   78.22   11.05
   3  -3 -12   92.80   11.44
   3   3 -12  102.91    9.02
   3  -3 -11   12.65    3.45
   3   3 -11   17.38    3.20
   3  -3 -11   18.08    5.20
   3   3 -11   14.95    3.22
   3  -3 -11   24.10    5.69
   3  -3 -11   17.43    3.25
  -3  -3  11   17.26    3.25
   3   3 -11   24.84    5.11
   3   3 -10  112.45   11.72
  -3  -3  10  121.93    9.71
   3  -3 -10  111.96    9.45
   3   3 -10  106.78    9.33
   3  -3 -10   71.63    8.66
   3  -3 -10  111.54   11.62
   3  -3 -10  108.03    8.84
   3  -3 -10   88.00   10.61
   3   3 -10  107.68    9.20
   3   3  -9    0.34    1.00
   3  -3  -9    3.57    1.44
   3  -3  -9    1.28    0.95
  -3  -3   9    2.82    1.40
   3  -3  -9    1.39    0.83
   3  -3  -9    2.63    2.21
   3  -3  -8  260.48   19.11
   3   3  -8  329.47   19.56
   3  -3  -8  310.43   21.64
   3  -3  -7  741.66   50.57
  -3  -3   7  805.36   50.46
   3  -3  -6 1130.37   75.58
  -3  -3   6 1451.75   76.42
  -3   3   5  270.57   18.96
  -3  -3   5  416.06   21.65
  -3   3   4  207.55   12.91
  -3  -3   4  173.24   13.67
  -3  -3   3   17.75    2.33
  -3   3   3   14.62    2.24
  -3  -3   3   14.90    2.60
  -3  -3   2   80.75    6.12
  -3   3   2   82.09    6.51
  -3  -3   2   67.94    6.70
  -3  -3   1    3.62    0.92
  -3  -3   1    2.22    1.01
  -3   3   1    3.98    1.50
  -3  -3   0 1595.41   84.50
  -3  -3   0 1487.01   82.68
  -3   3  -1   34.91    4.20
  -3  -3  -1   19.99    3.29
  -3   3  -2   19.65    3.89
  -3  -3  -2   22.08    3.64
  -3   3  -3   23.29    4.53
  -3  -3  -3   27.10    4.40
  -3   3  -4    2.01    1.82
  -3  -3  -4    0.40    1.51
  -3   3  -5  218.75   15.31
  -3  -3  -5  268.76   16.64
  -3  -3  -5  165.41   17.08
  -3  -3  -5  276.72   15.74
  -3   3  -5  196.36   17.67
  -3   3  -6   55.40    6.63
  -3  -3  -6   41.63    6.50
  -3  -3  -6   53.39    5.53
  -3   3  -6   44.89    5.01
  -3  -3  -6   39.27    4.87
  -3   3  -6   60.20    7.32
  -3   3  -6   57.77    6.61
  -3   3  -6   47.66    5.36
  -3   3  -7  154.22   12.69
   3  -3   7  149.31   11.13
  -3  -3  -7   94.79   11.96
  -3   3  -7  124.99   10.98
  -3  -3  -7  142.56   10.88
  -3   3  -7  117.82   11.96
  -3   3  -7  133.61   11.01
  -3  -3  -7  114.92   11.99
  -3  -3  -7  142.75   10.91
  -3   3  -7  131.97   10.77
  -3   3  -8   52.28    6.95
   3  -3   8   54.20    5.72
  -3   3  -8   43.51    5.53
  -3  -3  -8   43.28    5.60
  -3  -3  -8   50.06    7.38
  -3  -3  -8   50.99    7.45
  -3   3  -8   44.43    5.65
  -3  -3  -8   55.97    5.92
  -3   3  -9  506.06   37.00
  -3  -3  -9  511.13   34.92
  -3   3  -9  529.26   35.97
  -3   3  -9  546.69   36.05
  -3  -3  -9  589.17   36.15
  -3  -3  -9  490.36   37.71
  -3   3  -9  610.12   36.14
  -3  -3  -9  504.73   38.16
  -3   3 -10  223.52   20.54
  -3  -3 -10  274.12   19.02
  -3   3 -10  264.26   19.88
  -3  -3 -10  249.67   19.22
  -3  -3 -10  275.10   22.75
  -3   3 -10  248.76   19.41
  -3   3 -10  250.54   20.84
  -3  -3 -11  120.09   10.25
  -3   3 -11  112.16   12.15
  -3  -3 -11  119.53   10.79
  -3  -3 -11   97.17   13.23
  -3   3 -11  126.92   11.81
  -3   3 -11  105.75   10.87
  -3   3 -11  113.21   10.82
  -3   3 -12    4.02    2.38
  -3   3 -12    3.29    1.82
  -3  -3 -12    3.83    1.49
  -3  -3 -12    3.41    1.89
  -3   3 -12    0.67    3.94
  -3   3 -12    0.84    1.97
  -3  -3 -12    0.92    5.19
  -3   3 -12    3.06    2.03
  -3   3 -12    1.17    1.38
  -3  -3 -13   52.44    6.36
  -3   3 -13   49.81    7.56
  -3   3 -13   33.59    5.28
  -3   3 -13   49.24    6.51
  -3   3 -13   54.95    7.40
  -3   3 -13   32.93    5.44
  -3   3 -13   51.07    7.73
  -3  -3 -13   33.77    8.07
  -3   3 -13   38.06    5.78
  -3  -3 -14   87.00    8.36
  -3   3 -14   68.63    8.01
  -3   3 -14   58.09    8.31
  -3   3 -14   77.83    9.38
  -3   3 -14   74.60    7.90
  -3   3 -14   71.95    7.36
  -3  -3 -14   63.73    9.91
  -3   3 -14   75.58    9.36
  -3   3 -14   73.08    8.23
  -3   3 -15   67.24    8.53
  -3   3 -15   75.08    7.60
  -3   3 -15   67.87    6.91
  -3   3 -15   79.58    9.23
  -3  -3 -15   78.97    7.79
  -3   3 -15   85.69    9.01
  -3   3 -15   89.36    8.46
  -3  -3 -15   78.21   10.54
  -3   3 -16  357.26   24.98
  -3  -3 -16  429.68   27.43
  -3   3 -16  330.01   24.67
  -3   3 -16  430.90   24.43
  -3   3 -16  284.74   22.08
  -3   3 -16  395.91   23.55
  -3   3 -17   62.44    6.71
  -3   3 -17   96.02    7.92
  -3  -3 -17   64.02    7.83
  -3   3 -17   79.77    7.09
  -3   3 -17   69.14    6.20
  -3   3 -17   49.40    5.22
  -3  -3 -18   12.58    3.10
  -3   3 -18   14.33    2.42
  -3   3 -18   11.90    1.77
  -3   3 -18   14.50    2.62
  -3   3 -18   17.75    2.62
   3   5 -18   23.36    2.87
  -3   5  17   11.35    2.36
   3   5 -17   11.96    2.20
  -3   5  16   11.65    2.86
  -3   5  16    8.75    2.13
   3   5 -16    6.50    1.44
   3   5 -16    7.61    2.20
   3  -5 -16   11.16    2.13
   3   5 -15   40.84    4.45
   3   5 -15   47.60    4.93
  -3   5  15   53.87    6.32
  -3   5  15   46.45    5.70
   3   5 -14   21.72    3.40
   3   5 -14   14.99    2.74
  -3   5  14   23.58    4.29
   3   5 -13   27.91    4.04
   3   5 -13   25.08    4.03
  -3   5  13   26.51    4.86
   3   5 -12  234.23   16.64
  -3  -5  12  218.75   16.58
  -3   5  12  215.76   18.28
  -3  -5  11    2.82    1.91
  -3   5  11    0.70    2.06
   3   5 -11    0.43    1.12
   3  -5 -10    2.65    1.47
  -3  -5  10    3.03    1.98
   3   5 -10    0.89    1.14
   3   5 -10    0.83    1.94
  -3   5  10    4.38    2.86
  -3  -5   9  103.16    9.89
  -3   5   9   97.81   11.12
   3  -5  -9  117.89   10.51
  -3  -5   8    1.09    1.72
  -3   5   8    2.29    2.40
  -3   5   8    3.24    3.06
   3   5  -8   -0.85    2.19
   3  -5  -8    2.26    1.32
   3   5  -7   -0.83    2.76
  -3  -5   7    0.55    1.84
  -3   5   7   -4.05    3.17
  -3   5   7    0.77    2.27
   3   5  -7    0.72    2.38
   3   5  -6  290.99   20.97
  -3   5   6  287.30   21.15
   3   5  -5   35.69    5.13
   3   5  -5   49.22    7.23
   3   5  -5   41.48    6.35
  -3   5   5   38.42    6.49
   3   5  -5   45.37    7.09
   3   5  -4    1.27    1.77
   3   5  -4    5.69    3.07
  -3   5   4    2.23    2.58
   3   5  -4    2.06    2.59
  -3   5   3  155.83   14.60
   3   5  -3  147.10   14.61
   3   5  -3  173.77   14.39
   3   5  -3  132.88   13.83
  -3   5   2  137.30   13.81
   3   5  -2  156.08   14.54
   3   5  -2  146.62   13.58
   3   5  -2  144.70   13.32
   3   5  -1  424.38   29.44
   3   5  -1  347.98   27.68
  -3   5   1  412.22   29.22
   3   5  -1  412.67   27.86
  -3   5   0   49.05    7.03
   3   5   0   26.46    5.09
  -3   5   0   46.37    7.12
   3   5   0   43.83    7.06
  -3   5   0   20.70    4.96
   3   5   0   33.22    5.02
  -3   5  -1   25.42    4.65
  -3   5  -1   20.76    5.20
   3   5   1   27.53    5.78
  -3   5  -1   11.34    4.14
   3   5   1   27.08    5.20
  -3   5  -1   37.97    5.96
  -3   5  -2  106.83   10.61
  -3   5  -2  116.37   12.03
  -3   5  -2  102.11   11.75
   3   5   2  121.39   12.35
   3   5   2  126.87   11.56
  -3   5  -2   93.02   11.00
  -3   5  -3  102.86    9.84
  -3   5  -3   74.91   10.01
   3   5   3   93.83   10.06
   3   5   3   93.57   10.90
  -3   5  -3  103.26   11.21
  -3   5  -3   95.11   10.85
   3   5   4  536.60   34.92
  -3   5  -4  525.87   35.76
   3   5   4  485.24   35.30
  -3  -5  -4  549.00   34.15
  -3   5  -4  409.16   34.79
  -3   5  -4  511.63   33.66
   3  -5   5   99.49   10.17
  -3  -5  -5  107.06   10.41
  -3   5  -5  105.26   11.66
   3   5   5  113.53   11.35
   3   5   5  121.40   12.19
  -3   5  -5  124.53   10.60
  -3   5  -5  113.56   10.12
  -3   5  -5  113.65   12.34
  -3   5  -6   30.57    6.26
  -3  -5  -6   40.10    5.60
  -3   5  -6   41.42    5.34
   3   5   6   47.22    7.13
   3   5   6   45.43    6.54
  -3   5  -6   41.95    6.86
   3  -5   6   42.65    5.80
   3  -5   7   68.47    7.32
  -3   5  -7   65.29    9.00
   3   5   7   69.77    8.37
   3   5   7   69.40    8.74
  -3   5  -7   52.01    8.04
  -3  -5  -7   76.85    7.77
  -3   5  -7   53.55    6.45
  -3   5  -8   43.63    5.97
   3   5   8   67.42    8.29
  -3   5  -8   49.43    7.30
   3   5   8   54.21    7.07
   3  -5   8   46.85    5.87
  -3   5  -8   45.41    5.57
  -3   5  -9  118.26   10.89
   3   5   9  119.20   11.62
   3   5   9  136.55   12.81
  -3   5  -9  112.54   11.99
   3  -5   9  127.50   10.44
  -3   5  -9  119.55   10.19
  -3   5 -10   51.76    6.06
  -3   5 -10   46.61    6.68
   3   5  10   56.62    7.39
   3   5  10   48.62    6.18
   3  -5  10   38.10    4.78
  -3   5 -10   45.72    5.14
  -3   5 -11    2.13    1.61
  -3   5 -11    1.40    1.55
   3   5  11    1.16    2.10
  -3   5 -12   77.13    7.50
  -3   5 -12   76.90    7.80
  -3   5 -13   32.45    3.86
   3   5  13   26.86    3.95
  -3   5 -13   28.12    3.80
  -3   5 -13   30.14    4.34
  -3   5 -14   53.98    5.53
  -3   5 -14   57.72    5.06
  -3   5 -15   25.51    2.85
  -3   7  10   93.80    7.19
  -3   7   9   41.52    4.52
  -3   7   8   92.83    7.45
  -3   7   8   89.77    7.94
  -3   7   8   92.14    7.55
  -3   7   7   10.54    2.65
  -3   7   7    7.64    2.07
  -3   7   7    7.18    1.85
  -3   7   6    5.09    1.86
   3   7  -6    4.85    2.17
  -3   7   6    4.12    1.55
   3   7  -5   88.12    8.30
  -3   7   5   87.53    7.94
  -3  -7   5   74.32    6.89
  -3   7   5   71.67    7.25
  -3   7   4    0.81    1.34
   3   7  -4    2.65    2.12
  -3  -7   4    0.59    1.08
  -3   7   4   -1.49    1.51
   3   7  -3   10.82    3.07
  -3  -7   3   10.03    2.43
  -3   7   3    8.53    2.19
   3   7  -2  146.88   12.17
   3  -7  -2  136.16   10.66
  -3   7   2  127.05   10.70
   3   7  -2  142.02   10.04
   3  -7  -1   -0.97    1.36
   3   7  -1   -0.28    0.66
  -3   7   1    0.67    0.99
  -3   7   0   57.91    6.79
   3   7   0   60.63    6.88
   3  -7   0   65.09    6.18
  -3   7   0   52.91    5.55
   3   7   0   61.13    5.83
  -3   7  -1   28.28    4.47
   3   7   1   31.97    4.67
   3   7   1   25.77    3.57
  -3   7  -1   27.21    3.31
  -3   7  -2   61.67    6.61
   3   7   2   60.04    6.55
   3   7   2   55.10    5.69
  -3   7  -3   76.64    6.20
   3  -7   3   75.51    6.75
   3   7   3   77.05    7.43
  -3   7  -3   79.33    7.49
   3   7   3   62.54    6.37
  -3   7  -4    7.60    1.47
   3   7   4    8.49    1.86
   3  -7   4    9.57    2.12
   3   7   4    9.01    2.49
  -3   7  -4    6.83    2.25
   3   7   5    0.25    0.74
   3  -7   5   -0.23    1.29
   3   7   5    0.57    1.23
   3   7   6   69.64    5.70
   3   7   6   64.27    5.73
   3   7   7    0.33    0.45
   4   0 -24   20.53    2.66
   4   0 -24   19.56    2.48
   4   0 -23   -1.14    1.59
   4   0 -22    1.64    2.36
   4   0 -22    2.71    1.27
   4   0 -22    1.73    1.82
   4   0 -22    1.96    1.36
   4   0 -22    4.44    1.49
   4   0 -21   -3.49    3.19
   4   0 -21    1.77    1.39
   4   0 -21   -0.46    1.07
   4   0 -21   -1.87    2.77
   4   0 -21    0.88    0.92
   4   0 -20   40.05    4.91
   4   0 -20   36.05    5.74
   4   0 -20   42.26    7.16
   4   0 -20   41.80    5.85
   4   0 -20   45.64    7.70
   4   0 -20   30.39    6.78
   4   0 -20   46.68    6.28
   4   0 -20   44.35    6.87
   4   0 -19    0.50    1.37
   4   0 -19    0.64    0.95
   4   0 -19    0.88    1.22
   4   0 -19   -0.65    1.18
   4   0 -19   -0.92    3.98
   4   0 -19   -0.98    3.69
   4   0 -19    2.49    2.75
   4   0 -19   -3.31    2.87
   4   0 -19   -0.65    1.36
   4   0 -18 1473.42   84.56
   4   0 -18 1350.89   88.99
   4   0 -18 1484.01   88.06
   4   0 -18 1294.40   85.44
   4   0 -18 1297.11   87.86
   4   0 -18 1383.41   83.87
   4   0 -18 1591.17   86.28
   4   0 -18 1605.56   86.60
   4   0 -18 1398.53   88.78
   4   0 -18 1308.98   88.04
   4   0 -18 1522.98   88.41
   4   0 -18 1170.37   87.25
   4   0 -18 1222.01   85.23
   4   0 -17   -0.86    1.80
   4   0 -17   -0.52    1.23
   4   0 -17   -0.53    1.47
   4   0 -17    2.57    2.54
   4   0 -17   -1.04    3.07
   4   0 -17   -5.01    5.55
   4   0 -17    0.70    1.46
   4   0 -17   -0.96    2.25
   4   0 -17   -0.49    0.89
   4   0 -17   -0.66    1.37
   4   0 -17    0.67    1.56
   4   0 -17   -1.96    3.84
   4   0 -17   -1.77    2.62
   4   0 -17    0.94    1.97
   4   0 -17    1.40    1.64
   4   0 -16   18.88    4.64
   4   0 -16   14.48    3.25
   4   0 -16   27.06    5.58
   4   0 -16   16.69    6.57
   4   0 -16   15.06    5.02
   4   0 -16   19.18    4.23
   4   0 -16   23.17    4.40
   4   0 -16   13.51    3.13
   4   0 -16   22.11    4.29
   4   0 -16    8.10    4.21
   4   0 -16   12.90    4.23
   4   0 -16   14.63    3.46
   4   0 -16   21.07    4.43
   4   0 -15   -0.50    1.05
   4   0 -15   -0.94    1.70
   4   0 -15   -3.72    3.51
   4   0 -15    0.76    1.60
   4   0 -15    0.64    1.16
   4   0 -15   -0.46    0.68
   4   0 -15    0.58    1.05
   4   0 -15    0.58    1.05
   4   0 -15    1.00    1.05
   4   0 -15   -0.63    1.99
   4   0 -15    0.76    1.38
   4   0 -15    0.81    1.69
   4   0 -15   -0.83    1.93
   4   0 -14  384.85   27.36
   4   0 -14  374.72   26.90
   4   0 -14  351.65   24.60
   4   0 -14  391.00   25.12
   4   0 -14  406.07   25.54
   4   0 -14  332.07   25.83
   4   0 -14  337.05   27.37
   4   0 -14  330.08   26.45
   4   0 -14  365.12   28.12
   4   0 -14  359.63   26.43
   4   0 -14  306.56   23.84
   4   0 -14  374.36   25.49
   4   0 -13   -0.75    1.75
   4   0 -13   -0.46    0.68
   4   0 -13   -1.11    1.84
   4   0 -13    0.64    1.16
   4   0 -13   -0.65    2.03
   4   0 -13    0.59    1.39
   4   0 -12    2.43    1.27
   4   0 -12    0.50    2.08
   4   0 -12    1.11    1.53
   4   0 -12    0.55    1.00
   4   0 -12    1.02    1.30
   4   0 -11    0.35    0.52
   4   0 -11   -0.43    1.27
   4   0 -11    0.42    1.64
   4   0 -10  101.22    7.95
   4   0 -10   95.80    8.25
   4   0 -10   90.42    8.12
   4   0 -10   82.09    6.92
   4   0  -9    0.61    0.90
   4   0  -9   -0.16    0.73
   4   0  -9    0.27    1.33
   4   0  -8  373.53   25.02
   4   0  -8  402.91   24.56
   4   0  -7    0.64    0.70
   4   0  -7    0.47    0.41
   4   0  -6 1637.07   94.52
   4   0  -5    0.20    0.26
   4   0  -4 2926.89  167.42
   4   0  -3    0.10    0.15
   4   0  -2  338.47   19.52
  -4   0   1    0.18    0.30
  -4   0   0 2315.42  133.02
  -4   0  -1    0.43    0.59
  -4   0  -2 8012.38  464.01
  -4   0  -2 8236.95  464.20
  -4   0  -3    0.21    0.49
  -4   0  -3    0.68    0.75
  -4   0  -3    0.23    0.49
  -4   0  -3    1.13    0.85
  -4   0  -4   92.38    7.71
  -4   0  -4   86.03    7.46
  -4   0  -4  111.33    8.18
  -4   0  -5   -0.34    1.07
  -4   0  -5    1.22    1.01
  -4   0  -5    1.60    1.06
  -4   0  -5    0.67    1.04
  -4   0  -6 1072.11   64.53
  -4   0  -6 1066.08   65.78
  -4   0  -6 1108.07   65.41
  -4   0  -6 1042.96   65.54
  -4   0  -6 1137.74   65.63
  -4   0  -7   -0.34    0.71
  -4   0  -7    0.47    1.10
  -4   0  -7    4.62    1.87
  -4   0  -7    0.91    1.35
  -4   0  -7    3.02    1.43
  -4   0  -8  226.51   16.22
  -4   0  -8  214.31   17.08
  -4   0  -8  229.90   17.12
  -4   0  -8  232.69   17.04
  -4   0  -8  203.33   17.05
  -4   0  -9    0.64    1.50
  -4   0  -9    0.56    1.02
  -4   0  -9    0.60    1.26
  -4   0  -9   -0.45    0.81
  -4   0  -9    0.68    1.23
  -4   0  -9   -0.45    1.06
  -4   0  -9   -0.45    0.82
  -4   0  -9    0.48    1.00
  -4   0  -9   -0.45    0.67
  -4   0  -9   -0.56    1.30
  -4   0  -9    0.62    1.31
  -4   0 -10   58.14    7.48
  -4   0 -10   41.69    5.89
  -4   0 -10   47.20    6.89
  -4   0 -10   42.15    6.35
  -4   0 -10   48.22    6.03
  -4   0 -10   43.10    6.31
  -4   0 -10   42.07    6.68
  -4   0 -10   41.13    6.97
  -4   0 -10   35.35    6.50
  -4   0 -10   42.50    5.56
  -4   0 -10   45.45    5.87
  -4   0 -10   42.19    5.81
  -4   0 -10   44.17    6.11
  -4   0 -10   38.43    5.44
  -4   0 -10   35.74    6.11
  -4   0 -10   44.21    6.38
  -4   0 -11    0.81    1.70
  -4   0 -11   -0.54    2.72
  -4   0 -11    0.86    2.69
  -4   0 -11    0.86    1.56
  -4   0 -11    1.67    1.65
  -4   0 -11   -0.52    0.76
  -4   0 -11    0.72    1.31
  -4   0 -11   -0.59    0.87
  -4   0 -11   -0.81    1.89
  -4   0 -11   -0.68    1.23
  -4   0 -11    0.55    1.16
  -4   0 -11   -0.71    1.83
  -4   0 -11    1.55    1.81
  -4   0 -11    0.57    1.19
  -4   0 -12  121.87   16.07
  -4   0 -12  205.50   17.49
  -4   0 -12  198.90   18.95
  -4   0 -12  154.53   17.25
  -4   0 -12  187.07   15.49
  -4   0 -12  207.57   16.70
  -4   0 -12  214.70   16.72
  -4   0 -12  201.30   18.29
  -4   0 -12  168.43   16.23
  -4   0 -12  215.48   16.15
  -4   0 -12  227.36   18.23
  -4   0 -12  187.78   17.91
  -4   0 -12  187.49   15.80
  -4   0 -12  211.48   16.41
  -4   0 -13    0.62    1.30
  -4   0 -13    1.28    1.50
  -4   0 -13    1.94    1.79
  -4   0 -13   -0.96    1.42
  -4   0 -13   -0.75    1.37
  -4   0 -13   -0.58    1.83
  -4   0 -13    0.58    1.05
  -4   0 -13    1.00    2.35
  -4   0 -13    2.02    2.98
  -4   0 -13    0.95    2.43
  -4   0 -13   -0.92    1.92
  -4   0 -13    0.84    1.75
  -4   0 -13    0.79    1.85
  -4   0 -14   49.54    6.99
  -4   0 -14   47.65    6.70
  -4   0 -14   58.74    7.38
  -4   0 -14   63.54    7.77
  -4   0 -14   49.07    8.83
  -4   0 -14   55.06    7.80
  -4   0 -14   57.74    6.94
  -4   0 -14   66.70    8.65
  -4   0 -14   54.15    9.02
  -4   0 -14   61.85   10.12
  -4   0 -14   48.72    8.13
  -4   0 -14   33.95    7.99
  -4   0 -14   57.00    9.60
  -4   0 -15    0.93    2.38
  -4   0 -15   -0.75    1.91
  -4   0 -15    1.81    1.79
  -4   0 -15   -0.83    2.44
  -4   0 -15   -0.51    1.08
  -4   0 -15    1.13    1.87
  -4   0 -15    2.81    2.08
  -4   0 -15    1.76    1.84
  -4   0 -15   -0.99    3.88
  -4   0 -15   -2.95    2.73
  -4   0 -16  248.35   22.36
  -4   0 -16  287.52   21.63
  -4   0 -16  278.69   20.32
  -4   0 -16  268.51   21.68
  -4   0 -16  216.48   21.48
  -4   0 -16  271.58   20.83
  -4   0 -16  257.00   22.96
  -4   0 -16  301.19   20.43
  -4   0 -16  288.09   20.49
  -4   0 -17   -2.22    2.68
  -4   0 -17   -0.57    1.58
  -4   0 -17   -0.88    1.30
  -4   0 -17   -0.43    1.35
  -4   0 -17    0.73    2.85
  -4   0 -17   -0.69    2.91
  -4   0 -17   -0.62    1.30
  -4   0 -17    2.02    1.40
  -4   0 -18   74.45    8.13
  -4   0 -18   94.57    7.98
  -4   0 -18   92.20    8.86
  -4   0 -18   82.71    9.26
  -4   0 -18   94.57    9.50
  -4   0 -18  101.79    8.14
  -4   0 -18   75.30    8.71
  -4   0 -18   88.83    8.08
  -4   0 -19    0.43    0.67
  -4   0 -19    0.36    1.14
  -4   0 -19    0.39    0.91
  -4   0 -19   -0.42    0.59
  -4   0 -19   -1.19    1.17
   4   2 -23    0.39    0.58
   4  -2 -23   -1.98    2.38
   4  -2 -22   42.28    6.53
   4  -2 -22   53.40    5.33
   4   2 -22   53.22    5.37
   4  -2 -22   53.05    5.26
   4   2 -22   64.58    6.09
   4  -2 -21   91.42    8.01
   4   2 -21   97.13    8.07
   4   2 -21   84.60    8.36
   4  -2 -21   74.30    8.00
   4  -2 -21   70.90    9.99
   4  -2 -21   77.43    8.20
   4   2 -21   74.63    7.67
   4   2 -21   60.05    7.21
   4  -2 -20  137.95   10.96
   4   2 -20  128.78   10.67
   4   2 -20  120.21    9.26
   4   2 -20   96.33   10.55
   4  -2 -20  114.87   11.14
   4   2 -20  115.88   11.52
   4   2 -20  117.25   10.88
   4  -2 -20  126.36   13.17
   4  -2 -20   91.39   10.47
   4   2 -20   88.09   10.46
   4  -2 -20   99.39   10.11
   4   2 -20  114.73   10.67
   4   2 -19   10.22    3.10
   4  -2 -19    9.27    2.93
   4   2 -19    7.87    3.03
   4  -2 -19   11.60    4.88
   4  -2 -19    4.34    2.66
   4   2 -19    7.71    3.26
   4   2 -19    6.82    2.06
   4   2 -19   17.00    3.64
   4   2 -19    8.44    2.21
   4   2 -19    7.91    3.23
   4  -2 -19    4.83    2.74
   4   2 -18    4.83    2.81
   4  -2 -18    6.17    2.92
   4  -2 -18    7.29    3.18
   4   2 -18    6.02    3.13
   4  -2 -18   11.68    5.20
   4   2 -18    3.69    1.76
   4   2 -18    6.90    2.47
   4  -2 -18    0.69    1.63
   4   2 -18    2.86    1.99
   4   2 -18    5.30    2.08
   4   2 -18    5.57    2.65
   4   2 -17   -0.45    0.82
   4  -2 -17    1.01    5.42
   4   2 -17   -1.82    3.29
   4  -2 -17   -1.71    2.69
   4   2 -17   -0.99    1.93
   4  -2 -17    1.13    1.18
   4   2 -17   -0.66    1.19
   4  -2 -17   -0.73    2.75
   4   2 -17   -1.50    2.49
   4  -2 -17   -1.58    2.02
   4   2 -17   -0.82    2.27
   4   2 -17    0.47    0.99
   4  -2 -17   -0.81    1.90
   4   2 -17   -0.85    2.81
   4  -2 -17   -0.72    1.06
   4   2 -17   -0.77    1.62
   4  -2 -17   -0.83    2.30
   4   2 -17    0.86    1.55
   4  -2 -17   -0.82    1.71
   4   2 -16   64.67    9.27
   4  -2 -16   75.43   10.78
   4  -2 -16   60.21    8.73
   4  -2 -16   78.39    8.17
   4   2 -16   69.30    7.48
   4   2 -16   57.30    7.68
   4   2 -16   58.83    6.96
   4  -2 -16   76.09    7.91
   4  -2 -16   49.56    8.27
   4   2 -16   70.56    8.77
   4  -2 -16   70.25    8.68
   4   2 -16   28.52    6.91
   4   2 -16   57.84    6.84
   4  -2 -16   59.64    8.91
   4   2 -16   49.48    8.39
   4   2 -16   64.94    8.53
   4  -2 -16   68.66    8.48
   4  -2 -16   41.51    8.44
   4  -2 -16   47.53    8.00
   4   2 -16   63.13    9.01
   4  -2 -15    0.86    3.00
   4   2 -15    4.38    2.30
   4  -2 -15    4.09    2.26
   4   2 -15    4.11    1.66
   4  -2 -15    0.79    4.14
   4   2 -15   -0.82    4.13
   4  -2 -15   -3.33    4.36
   4   2 -15   -0.88    4.41
   4  -2 -15  -10.86    7.66
   4  -2 -15    1.51    1.18
   4   2 -15    0.80    3.37
   4   2 -15   -1.56    3.75
   4  -2 -15    2.85    2.24
   4   2 -15    4.34    2.27
   4   2 -15    2.05    1.52
   4  -2 -15    3.40    1.68
   4   2 -15    1.96    1.36
   4  -2 -15    5.99    2.28
   4  -2 -14  180.33   18.39
   4  -2 -14  223.62   17.73
   4  -2 -14  229.80   18.05
   4   2 -14  221.40   17.98
   4   2 -14  195.71   17.35
   4   2 -14  189.62   15.23
   4   2 -14  192.20   16.66
   4  -2 -14  205.61   16.22
   4   2 -14  208.19   15.89
   4  -2 -14  208.78   15.88
   4  -2 -14  200.55   18.03
   4   2 -14  215.79   18.78
   4  -2 -14  227.71   20.32
   4  -2 -14  209.23   17.11
   4   2 -14  198.25   17.16
   4   2 -14  198.85   15.77
   4  -2 -14  207.28   16.48
   4  -2 -13  282.40   23.82
   4   2 -13  303.83   21.59
   4   2 -13  286.67   20.50
   4  -2 -13  289.96   20.88
   4  -2 -13  328.43   20.84
   4  -2 -13  308.78   22.17
   4   2 -13  298.13   22.14
   4  -2 -13  332.55   22.91
   4   2 -13  219.33   21.09
   4  -2 -13  301.21   23.04
   4   2 -13  303.97   23.31
   4  -2 -13  334.18   24.89
   4  -2 -13  192.26   19.78
   4   2 -13  302.22   20.50
   4   2 -13  299.68   22.09
   4  -2 -13  341.39   22.18
   4  -2 -12 1309.91   86.71
   4   2 -12 1392.41   86.44
   4  -2 -12 1543.84   88.05
   4   2 -12 1360.97   87.76
   4  -2 -12 1480.56   86.81
   4   2 -12 1614.02   89.01
   4  -2 -12 1593.64   88.73
   4   2 -12 1467.46   88.36
   4  -2 -12 1313.34   87.85
   4  -2 -12 1668.46   91.86
   4   2 -12 1488.23   88.08
   4  -2 -11  420.29   27.54
   4  -2 -11  456.39   28.55
   4   2 -11  378.18   28.10
   4   2 -11  413.17   28.79
   4   2 -11  431.52   28.88
   4  -2 -11  436.73   28.97
   4   2 -11  412.86   28.74
   4  -2 -11  471.87   29.16
   4  -2 -10  319.73   22.47
   4  -2 -10  414.85   23.69
   4   2 -10  343.95   23.23
   4   2 -10  266.38   22.73
   4   2 -10  349.64   23.56
   4  -2 -10  362.83   23.62
   4  -2 -10  299.54   23.03
   4   2 -10  475.39   24.70
   4  -2  -9  867.32   51.78
   4   2  -9  788.98   51.63
   4   2  -9  788.04   51.88
   4  -2  -9  882.83   52.08
   4   2  -9  893.35   52.18
   4  -2  -9  815.37   51.97
   4   2  -9  754.55   51.70
   4   2  -8    8.76    2.16
   4  -2  -8   14.71    3.08
   4  -2  -8    9.58    1.89
   4   2  -8   11.33    2.06
   4   2  -7 1152.45   70.96
   4  -2  -7 1270.81   71.03
   4   2  -6  943.63   43.31
   4  -2  -6  965.98   43.13
   4  -2  -5    4.69    0.90
  -4   2   5    2.53    0.76
  -4   2   4   52.14    4.20
  -4   2   4   49.15    4.13
  -4   2   3  289.57   16.00
  -4  -2   3  301.56   16.96
  -4  -2   3  264.72   15.92
  -4   2   3  285.83   15.92
  -4  -2   2  501.89   30.49
  -4   2   2  593.27   30.38
  -4  -2   2  557.04   31.36
  -4  -2   1   36.77    3.11
  -4   2   1   29.98    3.29
  -4   2   1   32.07    2.47
  -4  -2   1   35.02    2.58
  -4  -2   0    1.27    0.93
  -4  -2   0    1.16    0.51
  -4   2   0    1.45    0.55
  -4  -2   0    1.91    0.52
  -4  -2   0    2.54    0.70
  -4   2   0    1.12    1.02
  -4  -2  -1  100.06    7.12
  -4   2  -1  110.00    7.28
  -4  -2  -1  114.21    8.28
  -4  -2  -1  107.31    7.22
  -4   2  -1  105.02    7.22
  -4   2  -1   93.59    8.18
  -4  -2  -2  956.63   59.84
  -4   2  -2 1011.15   59.95
  -4  -2  -2 1186.82   61.20
  -4   2  -2 1096.65   59.98
  -4  -2  -2 1103.23   59.99
  -4   2  -3  385.19   24.35
  -4  -2  -3  398.51   24.42
  -4  -2  -3  389.04   25.22
  -4   2  -3  420.40   24.44
  -4  -2  -3  404.50   24.46
  -4   2  -3  325.96   24.97
  -4  -2  -4 1415.14   89.11
  -4  -2  -4 1494.00   88.78
  -4   2  -4 1491.54   89.26
  -4  -2  -4 1382.39   89.70
  -4   2  -4 1585.25   89.30
  -4  -2  -4 1607.31   89.30
  -4   2  -4 1724.88   90.66
  -4  -2  -5 2449.20  128.24
  -4   2  -5 2100.68  126.95
  -4  -2  -5 2250.06  126.82
  -4   2  -5 2098.65  126.64
  -4  -2  -5 2340.06  127.28
  -4   2  -5 2363.14  127.37
  -4  -2  -5 2324.04  126.30
  -4  -2  -6   24.63    4.40
  -4  -2  -6   20.60    3.55
  -4   2  -6   16.58    3.30
  -4   2  -6   30.14    3.99
  -4  -2  -6   21.33    3.34
  -4  -2  -6   25.85    3.25
  -4   2  -6   29.91    4.16
  -4  -2  -6   25.95    3.92
  -4   2  -7   95.21    8.94
  -4  -2  -7  105.21    7.83
  -4  -2  -7   91.16    8.79
  -4   2  -7   88.18    9.27
  -4  -2  -7   86.32   10.03
  -4  -2  -7   89.75    8.37
  -4  -2  -7   73.24    8.45
  -4   2  -7   72.97    8.44
  -4   2  -7   93.78    8.62
  -4  -2  -8   75.41    9.12
  -4  -2  -8   88.47    9.85
  -4   2  -8   50.82    7.44
  -4  -2  -8   47.28    7.30
  -4   2  -8   71.20    7.68
  -4  -2  -8   77.57    7.91
  -4   2  -8   82.80    8.76
  -4   2  -8   86.54    7.72
  -4   2  -8   63.94    7.83
  -4  -2  -8   58.96    7.10
  -4  -2  -8   90.78    7.15
  -4   2  -8   98.93    9.05
  -4  -2  -8   72.39    8.02
  -4   2  -8   72.12    7.44
  -4  -2  -8   76.14    8.48
  -4  -2  -8   73.18    7.53
  -4   2  -8   79.00    7.53
  -4  -2  -9   78.65    9.83
  -4   2  -9   72.94    7.67
  -4  -2  -9   78.97    8.05
  -4  -2  -9   87.71    8.66
  -4   2  -9   76.88    8.57
  -4  -2  -9   75.02    8.49
  -4   2  -9   73.62    8.16
  -4   2  -9   73.59    8.78
  -4  -2  -9   80.74    8.91
  -4  -2  -9   66.14    8.50
  -4   2  -9   66.84    8.58
  -4   2  -9   56.76    7.84
  -4   2  -9   70.56    8.13
  -4  -2  -9   74.45    7.97
  -4   2  -9   71.91    8.57
  -4  -2  -9   77.05    8.77
  -4  -2  -9   89.67    7.38
  -4   2  -9   63.93    8.37
  -4  -2  -9   91.18    9.36
  -4   2  -9   79.85    8.04
  -4   2  -9   56.33    7.19
  -4  -2 -10  238.53   16.92
  -4   2 -10  236.65   16.64
  -4  -2 -10  240.36   18.01
  -4   2 -10  157.38   16.43
  -4  -2 -10  230.32   17.39
  -4   2 -10  227.16   17.30
  -4  -2 -10  196.02   17.72
  -4   2 -10  226.99   18.38
  -4   2 -10  240.80   19.11
  -4   2 -10  224.31   16.16
  -4   2 -10  193.67   16.26
  -4  -2 -10  214.39   16.64
  -4   2 -10  228.78   17.14
  -4   2 -10  224.93   17.96
  -4  -2 -10  205.26   17.50
  -4   2 -10  233.98   18.61
  -4  -2 -10  203.88   18.98
  -4   2 -10  204.16   17.79
  -4  -2 -10  178.07   16.87
  -4  -2 -10  225.79   15.30
  -4   2 -10  250.57   17.11
  -4   2 -11   72.83    7.99
  -4  -2 -11   68.77    7.94
  -4   2 -11   52.92    7.61
  -4  -2 -11   66.80    8.61
  -4   2 -11   60.15    8.41
  -4  -2 -11   72.88    8.56
  -4  -2 -11   72.92    9.13
  -4   2 -11   54.94    8.38
  -4   2 -11   67.83    9.51
  -4   2 -11   72.12    9.42
  -4  -2 -11   56.06    9.35
  -4  -2 -11   54.80    8.45
  -4   2 -11   82.20    7.95
  -4   2 -11   81.66    8.26
  -4   2 -11   70.36    8.22
  -4  -2 -11   69.12    8.03
  -4   2 -11   70.13    9.07
  -4  -2 -11   80.01    9.43
  -4   2 -11   71.33    9.07
  -4  -2 -11   77.83    8.11
  -4  -2 -11   40.28    7.45
  -4   2 -11   76.18    8.23
  -4  -2 -12  193.99   16.20
  -4   2 -12  196.42   16.19
  -4  -2 -12  220.79   17.54
  -4   2 -12  206.13   17.35
  -4   2 -12  212.68   18.02
  -4  -2 -12  231.58   18.33
  -4  -2 -12  209.90   19.61
  -4   2 -12  191.17   18.29
  -4   2 -12  197.56   18.18
  -4  -2 -12  192.23   17.84
  -4   2 -12  177.78   15.31
  -4   2 -12  182.36   16.03
  -4   2 -12  205.73   16.85
  -4  -2 -12  243.80   17.39
  -4  -2 -12  185.27   17.47
  -4   2 -12  169.45   17.23
  -4   2 -12  196.62   17.98
  -4   2 -12  193.04   16.43
  -4  -2 -12  202.57   17.92
  -4   2 -12  159.38   17.02
  -4  -2 -12  218.60   16.60
  -4  -2 -12  245.03   18.65
  -4   2 -12  181.72   16.19
  -4  -2 -13   40.59    6.10
  -4   2 -13   63.60    7.18
  -4   2 -13   34.27    6.79
  -4  -2 -13   44.36    7.31
  -4  -2 -13   55.49    7.44
  -4   2 -13   61.20    7.76
  -4   2 -13   25.64    5.96
  -4  -2 -13   49.31    7.62
  -4   2 -13   57.59    8.38
  -4   2 -13   52.94    7.98
  -4  -2 -13   51.70    9.31
  -4   2 -13   58.14    6.45
  -4   2 -13   38.57    5.99
  -4   2 -13   53.98    7.07
  -4  -2 -13   55.48    6.99
  -4  -2 -13   72.74    8.58
  -4   2 -13   55.58    7.10
  -4  -2 -13   48.27    7.46
  -4   2 -13   56.35    8.04
  -4  -2 -13   63.07    7.04
  -4   2 -13   54.87    6.53
  -4  -2 -14    7.16    3.04
  -4   2 -14    6.69    3.31
  -4   2 -14   10.94    3.87
  -4  -2 -14    8.92    5.00
  -4  -2 -14    8.90    2.82
  -4  -2 -14    6.53    2.98
  -4   2 -14   13.14    3.34
  -4  -2 -14   10.08    3.10
  -4   2 -14    8.34    2.95
  -4  -2 -14   10.51    2.76
  -4  -2 -14    6.01    2.88
  -4   2 -14    9.42    3.42
  -4   2 -14    6.69    2.45
  -4   2 -14    7.97    2.49
  -4  -2 -15    5.51    3.88
  -4   2 -15   13.58    3.91
  -4  -2 -15    9.93    3.28
  -4   2 -15   11.53    3.90
  -4  -2 -15    9.58    2.54
  -4  -2 -15   10.82    2.89
  -4   2 -15    4.30    2.32
  -4   2 -15    9.34    3.33
  -4  -2 -15    8.43    2.66
  -4   2 -15   13.78    3.52
  -4   2 -15   12.66    3.58
  -4  -2 -15    9.40    3.12
  -4   2 -15    9.68    2.36
  -4   2 -15   15.61    3.37
  -4   2 -15   13.56    3.20
  -4   2 -16    1.18    1.43
  -4   2 -16    3.52    1.26
  -4  -2 -16    4.78    3.73
  -4   2 -16    1.69    1.26
  -4  -2 -16    1.11    1.42
  -4   2 -16    1.76    1.84
  -4   2 -16    1.88    1.97
  -4  -2 -16    2.35    1.85
  -4  -2 -16    2.13    1.34
  -4   2 -16    2.74    1.99
  -4   2 -16    3.18    1.78
  -4   2 -16    1.26    1.48
  -4   2 -16    1.85    1.83
  -4   2 -16    0.52    0.78
  -4  -2 -16    2.51    1.58
  -4  -2 -17   59.55    7.27
  -4   2 -17   84.45    7.32
  -4   2 -17   82.26    6.96
  -4   2 -17   81.76    7.67
  -4   2 -17   69.70    7.85
  -4  -2 -17   64.82    9.18
  -4  -2 -17   75.24    7.79
  -4   2 -17   86.73    8.46
  -4   2 -17   83.01    7.43
  -4   2 -17   80.02    7.99
  -4   2 -18   20.39    2.67
  -4   2 -18   22.21    3.32
  -4  -2 -18   19.21    4.19
  -4   2 -18   13.25    2.03
  -4  -2 -18   18.84    2.83
  -4  -2 -18   18.25    2.73
  -4   2 -18   13.01    2.89
  -4   2 -19   84.11    6.61
  -4   2 -19   88.06    6.76
  -4  -2 -19   79.33    7.33
   4   4 -20    6.83    1.64
   4   4 -20    6.49    1.41
   4  -4 -19   27.19    3.41
   4   4 -19   19.78    3.22
  -4   4  19   17.82    3.00
   4   4 -19   21.23    3.38
   4   4 -18  100.58    9.55
  -4   4  18   95.96    9.31
   4  -4 -18  113.94    9.26
   4   4 -18  118.20   10.48
   4   4 -18   83.90    8.86
   4  -4 -18  103.98    9.71
   4   4 -17    1.51    1.67
   4   4 -17    2.88    1.81
   4  -4 -17    1.87    1.20
   4   4 -17    0.34    1.09
   4   4 -17    1.25    2.08
   4   4 -16  184.79   16.34
   4  -4 -16  173.65   16.68
   4   4 -16  215.39   15.25
   4   4 -16  199.60   15.04
   4  -4 -15  176.10   17.62
   4   4 -15  228.05   16.47
   4   4 -15  223.39   16.43
   4  -4 -14    7.04    3.63
   4   4 -14   13.97    3.07
   4   4 -14   11.43    2.83
   4  -4 -14   15.63    3.24
   4   4 -14    9.36    3.76
   4  -4 -13    1.03    1.09
   4   4 -13    1.51    1.40
   4  -4 -13    1.61    2.80
   4   4 -13    2.29    2.53
  -4  -4  13    2.91    2.03
   4  -4 -12    7.29    2.29
   4   4 -12    8.38    2.41
   4  -4 -12    8.79    3.86
   4   4 -12    9.48    3.82
  -4  -4  12    6.61    2.48
   4  -4 -11   11.46    4.65
   4  -4 -11   12.44    3.01
   4   4 -11   13.21    2.93
  -4  -4  11   14.13    3.46
  -4  -4  10  214.46   15.75
   4  -4 -10  200.94   15.21
   4  -4  -9  705.84   44.55
  -4  -4   9  642.02   42.24
   4   4  -9  732.83   44.04
  -4  -4   8  226.04   16.72
   4  -4  -8  198.75   18.02
   4   4  -8  245.39   18.43
   4   4  -8  188.18   17.63
  -4  -4   8  241.91   17.55
  -4  -4   7  193.11   14.59
   4   4  -7  189.79   15.55
  -4  -4   7  193.24   14.46
   4   4  -7  192.87   15.22
  -4  -4   7  181.68   13.61
   4   4  -6    8.19    2.78
  -4   4   6   10.14    3.07
   4   4  -6    9.28    3.13
   4  -4  -6    3.72    2.53
  -4  -4   6    8.85    2.40
   4   4  -6   10.21    3.01
  -4  -4   6    7.21    1.87
   4  -4  -5   -0.36    2.08
   4   4  -5    2.82    2.13
  -4   4   5    0.60    1.27
   4   4  -5    3.66    1.98
  -4  -4   5    1.95    1.02
  -4  -4   5    2.94    1.45
  -4   4   4  104.31   11.38
   4   4  -4  120.16   11.78
   4   4  -4  136.21   11.85
  -4   4   4  121.26   11.87
  -4  -4   4  125.36   11.35
   4   4  -3  199.45   14.58
  -4   4   3  171.60   13.98
   4   4  -3  187.61   13.69
  -4   4   3  170.79   13.81
  -4   4   3  119.61   12.03
   4  -4  -3  112.28   11.22
  -4  -4   3  214.19   14.01
  -4   4   2   30.84    5.23
   4   4  -2   49.01    6.30
  -4   4   2   40.39    6.16
  -4   4   2   46.34    6.19
   4   4  -2   51.65    6.00
  -4  -4   2   50.50    5.92
  -4   4   1    1.12    1.86
   4   4  -1    0.52    1.89
   4   4  -1    0.93    1.38
  -4   4   1    0.45    1.42
   4   4   0  248.96   18.82
  -4   4   0  287.81   19.85
   4   4   0  291.51   19.07
   4   4   1  382.40   25.36
   4   4   1  350.07   24.60
  -4   4  -1  361.73   25.66
  -4   4  -1  325.76   25.33
  -4   4  -2   67.34    8.37
   4   4   2   79.70    8.51
  -4   4  -2   65.50    8.24
   4   4   2   69.25    7.81
  -4   4  -2   85.26    8.14
  -4   4  -3  113.74   12.25
  -4   4  -3  128.11   11.48
   4   4   3  143.33   12.10
  -4   4  -3  154.47   13.14
  -4   4  -4   26.28    4.54
  -4   4  -4   29.70    5.26
  -4   4  -4   28.87    5.15
   4   4   4   26.96    4.61
  -4   4  -4   30.33    4.55
  -4  -4  -4   31.15    4.41
  -4   4  -4   30.23    5.65
  -4   4  -5  301.46   23.61
   4   4   5  288.16   22.77
  -4   4  -5  284.31   24.16
  -4  -4  -5  372.34   22.93
  -4   4  -5  336.18   22.59
  -4   4  -6  397.78   28.74
   4   4   6  422.84   30.03
  -4   4  -6  409.23   30.47
  -4  -4  -6  452.43   29.25
  -4   4  -6  427.84   28.97
  -4   4  -7  191.44   14.61
   4  -4   7  179.37   14.25
  -4   4  -7  173.64   16.69
   4   4   7  181.78   15.45
  -4   4  -7  177.42   15.83
  -4  -4  -7  178.27   14.15
  -4   4  -7  165.63   14.59
  -4   4  -8   72.72    7.88
  -4   4  -8   57.98    7.12
   4  -4   8   65.53    7.02
  -4   4  -8   64.86    9.26
   4   4   8   64.79    8.13
  -4   4  -8   51.39    7.84
  -4   4  -8   65.88    7.78
  -4  -4  -8   70.98    7.23
  -4   4  -9    5.11    2.33
  -4   4  -9    7.67    2.47
  -4   4  -9    6.20    2.45
  -4   4  -9    3.52    2.87
   4   4   9    5.08    2.76
  -4  -4  -9    5.36    1.90
   4  -4   9    5.66    1.96
  -4   4 -10    0.63    1.32
  -4   4 -10    1.52    1.30
  -4   4 -10   -0.57    1.33
  -4   4 -10    0.69    2.05
  -4   4 -11   30.95    4.67
  -4   4 -11   24.05    4.60
  -4   4 -11   36.46    5.35
  -4   4 -11   28.78    5.05
  -4   4 -12   61.18    7.21
  -4   4 -12   49.13    6.76
  -4   4 -12   65.83    6.79
  -4  -4 -12   55.47    7.71
  -4   4 -12   45.14    5.96
  -4  -4 -12   61.32    6.59
  -4   4 -12   67.54    7.38
  -4   4 -13  116.83    9.44
  -4   4 -13  101.95    9.37
  -4   4 -13  121.23   10.50
  -4  -4 -13  103.50   10.90
  -4   4 -13  125.70   10.67
  -4  -4 -14    0.84    2.30
  -4   4 -14    1.70    1.08
  -4   4 -14    0.39    1.98
  -4   4 -14    5.40    1.81
  -4   4 -15    4.45    1.63
  -4   4 -15    4.81    1.94
  -4   4 -16  182.28   12.10
  -4   4 -16  155.94   11.04
  -4   6  15   28.12    3.36
   4   6 -15   25.39    2.89
  -4  -6  15   31.26    3.23
  -4   6  14    6.29    2.06
  -4   6  14    5.97    1.61
  -4   6  13   98.90    9.09
  -4   6  13   97.45    8.44
   4   6 -13  100.73    7.52
  -4   6  12    7.10    2.72
  -4   6  12   11.86    2.76
   4   6 -12    8.63    1.93
  -4   6  11   51.34    6.31
  -4   6  11   49.52    6.85
  -4  -6  10   10.77    2.81
  -4   6  10   14.65    3.58
  -4   6  10   18.21    4.33
  -4  -6   9   -1.27    1.47
  -4   6   9    1.32    2.59
   4   6  -9    1.22    2.55
  -4   6   9   -0.60    1.65
  -4  -6   8   10.45    2.81
   4   6  -8    5.69    3.27
  -4   6   8    7.08    3.26
  -4   6   7   95.67   10.71
   4   6  -7  101.56   10.79
  -4   6   6   23.32    5.17
   4   6  -6   13.33    4.30
  -4  -6   5  125.51   11.83
   4   6  -5  147.55   13.71
  -4   6   5  138.32   13.54
   4   6  -4   53.22    6.33
  -4  -6   4   46.97    6.37
   4   6  -4   64.36    8.36
  -4   6   4   58.68    8.13
  -4  -6   3   90.48    9.44
  -4   6   3  111.89   11.65
   4   6  -3  101.25   11.37
  -4   6   2   18.62    4.13
  -4  -6   2   20.74    3.92
   4   6  -2   19.18    5.32
  -4   6   2   15.88    4.94
   4   6  -2   21.03    4.42
  -4   6   2   19.79    5.09
  -4   6   1    0.62    1.46
  -4  -6   1   -0.48    1.58
  -4   6   1    1.48    3.46
   4   6  -1    0.71    3.33
   4   6  -1    2.30    2.26
  -4   6   1   -0.72    2.27
  -4   6   0  105.41   10.09
  -4  -6   0   78.80    8.62
  -4   6   0  114.77   11.81
  -4   6   0   91.48   10.83
   4   6   0   88.85   10.80
   4   6   0  110.83   10.38
  -4   6  -1    7.14    2.52
  -4   6  -1    2.78    3.58
   4   6   1    2.81    3.69
  -4   6  -1    4.89    3.36
   4   6   1    7.73    2.85
  -4   6  -2    2.01    1.50
   4   6   2    3.45    2.98
   4   6   2    4.82    2.18
  -4   6  -2    2.68    3.07
   4  -6   2    5.31    2.55
  -4   6  -3  131.78   11.05
  -4   6  -3  138.22   11.65
  -4   6  -3  155.81   13.70
   4   6   3  138.18   13.34
   4   6   3  148.53   12.54
   4  -6   3  134.02   12.08
  -4   6  -4  204.36   16.26
  -4   6  -4  246.85   17.12
   4  -6   4  244.48   17.69
   4   6   4  239.76   17.94
  -4   6  -4  227.08   18.84
   4   6   4  281.50   19.90
   4  -6   5   53.97    6.02
   4   6   5   44.46    6.64
   4   6   5   52.13    6.06
  -4   6  -5   40.60    6.31
  -4   6  -5   37.03    4.55
   4  -6   6    5.67    2.18
  -4   6  -6    1.08    2.20
   4   6   6    6.86    3.12
  -4   6  -6    3.68    1.56
   4  -6   7   20.76    3.38
   4   6   7   27.30    4.72
  -4   6  -7   21.94    4.26
  -4   6  -7   24.43    3.65
   4  -6   8    0.26    1.13
   4   6   8   -0.46    1.81
  -4   6  -8    0.33    0.78
  -4   6  -9  126.47    9.95
   4   6   9  127.18   10.48
  -4   6  -9  118.12    9.44
   4   6  10    0.95    1.21
  -4   6 -10    1.32    1.10
  -4   6 -10    0.43    0.68
  -4   6 -11    1.06    0.67
   5   1 -24   26.75    3.41
   5  -1 -24   26.22    3.31
   5  -1 -24   37.46    4.14
   5  -1 -24   32.12    3.48
   5   1 -24   32.46    3.64
   5  -1 -23  113.67   10.36
   5   1 -23  100.83    8.43
   5   1 -23  114.60    8.12
   5   1 -23   97.38    9.21
   5  -1 -23   94.90    9.11
   5   1 -23  108.67    9.60
   5  -1 -23   95.87    9.19
   5  -1 -22   50.08    6.15
   5   1 -22   34.11    5.23
   5  -1 -22   31.02    6.67
   5  -1 -22   47.10    6.44
   5   1 -22   48.40    6.61
   5   1 -22   44.68    5.52
   5   1 -22   51.68    5.51
   5   1 -22   46.42    6.41
   5  -1 -22   42.45    6.26
   5   1 -21  206.35   17.52
   5  -1 -21  183.98   17.13
   5   1 -21  170.24   16.83
   5   1 -21  178.37   15.15
   5  -1 -21  204.27   16.72
   5   1 -21  184.30   16.24
   5  -1 -21  210.54   18.51
   5   1 -21  242.38   16.54
   5  -1 -21  234.10   15.40
   5   1 -21  192.40   16.06
   5   1 -21  202.00   17.18
   5  -1 -21  180.32   16.64
   5   1 -20   73.14    9.44
   5  -1 -20   76.96    9.96
   5   1 -20   60.16    9.03
   5   1 -20   62.05    8.11
   5   1 -20   79.07    8.33
   5  -1 -20   70.73    6.92
   5   1 -20   60.39    6.61
   5  -1 -20   78.78    9.27
   5   1 -20   78.58    9.23
   5   1 -20   69.08    7.15
   5  -1 -20   60.66    8.75
   5   1 -20   48.23    8.05
   5   1 -20   65.48    7.93
   5  -1 -20   81.62    8.11
   5  -1 -19   63.03    9.42
   5   1 -19   56.99    9.24
   5   1 -19   73.83    9.44
   5  -1 -19   72.98    9.22
   5   1 -19   64.04    7.28
   5  -1 -19   88.06   10.79
   5   1 -19   76.51    9.98
   5   1 -19   68.44    9.84
   5   1 -19   53.68    8.73
   5   1 -19   71.69    8.99
   5   1 -19   62.62    6.98
   5  -1 -19   68.57    7.21
   5   1 -19   92.14    9.06
   5  -1 -19   69.90    8.31
   5   1 -19   85.42   10.20
   5  -1 -19   82.96   10.27
   5   1 -19   83.30   10.23
   5   1 -19   62.99    8.89
   5  -1 -19   65.23    9.21
   5  -1 -19   53.08    7.27
   5   1 -19   75.55    8.85
   5   1 -18   24.59    5.73
   5  -1 -18   23.58    5.64
   5   1 -18   26.73    4.34
   5   1 -18   30.86    4.75
   5  -1 -18   26.81    6.20
   5   1 -18   31.35    6.59
   5  -1 -18   23.40    6.35
   5   1 -18   29.29    6.81
   5   1 -18   44.10    7.41
   5   1 -18   25.65    6.02
   5   1 -18   18.77    5.00
   5  -1 -18   26.48    6.05
   5   1 -18   34.15    4.74
   5   1 -18   31.62    5.50
   5  -1 -18   29.04    4.58
   5   1 -18   34.03    5.68
   5  -1 -18   35.84    5.79
   5   1 -18   41.76    6.94
   5  -1 -18   27.69    6.56
   5  -1 -18   29.98    6.15
   5   1 -18   28.33    6.77
   5  -1 -18   36.86    5.45
   5  -1 -17  731.18   49.97
   5   1 -17  706.15   50.16
   5  -1 -17  825.32   49.60
   5   1 -17  658.79   48.64
   5  -1 -17  758.65   47.03
   5   1 -17  740.77   47.19
   5   1 -17  662.10   45.05
   5  -1 -17  746.61   45.78
   5   1 -17  702.35   49.26
   5   1 -17  691.94   45.49
   5   1 -17  706.27   45.46
   5  -1 -17  839.62   47.20
   5  -1 -17  834.28   47.68
   5   1 -17  762.47   47.51
   5  -1 -17  701.17   48.57
   5   1 -17  784.65   49.22
   5  -1 -17  791.42   49.14
   5   1 -17  454.07   46.84
   5  -1 -17  583.76   47.87
   5  -1 -17  763.95   49.12
   5   1 -17  742.42   49.04
   5  -1 -16   55.86    8.70
   5   1 -16   59.58    9.08
   5   1 -16   47.14    8.54
   5  -1 -16   57.44    8.26
   5   1 -16   44.63    5.91
   5  -1 -16   56.81    6.61
   5   1 -16   56.05    7.19
   5   1 -16   66.99    7.78
   5  -1 -16   71.13    7.71
   5   1 -16   47.62    6.12
   5  -1 -16   68.91    7.89
   5   1 -16   58.07    6.43
   5  -1 -16   54.64    6.96
   5  -1 -16   45.41    8.02
   5   1 -16   51.08    7.71
   5  -1 -16   51.57    7.64
   5   1 -16   52.72    8.17
   5  -1 -16   39.22    7.57
   5  -1 -16   65.37    8.57
   5   1 -16   32.88    7.32
   5   1 -15   58.20    8.52
   5  -1 -15   54.43    8.19
   5   1 -15   51.85    7.91
   5  -1 -15   43.11    7.01
   5  -1 -15   51.86    6.64
   5   1 -15   41.23    6.23
   5  -1 -15   51.62    6.27
   5   1 -15   52.68    6.06
   5  -1 -15   51.30    7.45
   5   1 -15   47.21    7.54
   5  -1 -15   46.33    7.29
   5   1 -15   48.22    7.49
   5   1 -15   43.55    5.60
   5  -1 -15   59.50    7.10
   5   1 -15   58.74    6.31
   5  -1 -15   55.73    8.42
   5  -1 -15   45.01    6.79
   5   1 -15   46.24    7.08
   5   1 -15   49.98    6.65
   5  -1 -15   59.86    7.00
   5   1 -14  404.80   28.98
   5  -1 -14  368.61   28.60
   5   1 -14  386.72   29.23
   5  -1 -14  375.90   27.94
   5   1 -14  350.98   25.48
   5   1 -14  417.71   27.05
   5   1 -14  334.33   25.27
   5  -1 -14  361.00   25.93
   5  -1 -14  432.34   27.08
   5   1 -14  450.72   29.02
   5  -1 -14  390.95   28.14
   5   1 -14  367.26   27.86
   5  -1 -14  411.88   28.31
   5  -1 -14  432.36   27.25
   5   1 -14  374.96   25.63
   5   1 -14  370.39   25.58
   5   1 -14  370.96   25.77
   5  -1 -14  382.69   26.49
   5  -1 -14  392.01   25.97
   5   1 -14  383.38   26.72
   5   1 -14  360.16   27.55
   5  -1 -14  387.13   27.44
   5  -1 -14  486.78   29.97
   5  -1 -13  513.22   32.41
   5   1 -13  487.50   32.97
   5  -1 -13  479.32   32.83
   5  -1 -13  522.34   34.34
   5   1 -13  567.16   34.97
   5   1 -13  551.51   34.92
   5  -1 -13  501.10   34.33
   5  -1 -13  548.63   34.92
   5   1 -13  445.78   32.05
   5   1 -13  494.54   33.92
   5  -1 -13  515.11   33.87
   5   1 -12  717.75   49.52
   5   1 -12  783.09   49.68
   5   1 -12  946.41   49.80
   5   1 -12  756.74   50.43
   5  -1 -12  774.71   50.23
   5  -1 -12  945.78   51.79
   5  -1 -12  774.75   49.16
   5   1 -11   99.16    9.08
   5   1 -11  104.79    9.04
   5  -1 -11  129.53   10.37
   5   1 -11  116.19    9.73
   5  -1 -11  110.25    9.44
   5   1 -11  102.14    9.07
   5   1 -10  572.05   36.39
   5   1 -10  485.26   35.92
   5   1 -10  518.58   36.48
   5  -1 -10  558.57   36.55
   5  -1 -10  702.49   37.38
   5   1 -10  760.87   36.76
   5   1  -9  727.04   34.78
   5   1  -9  427.32   33.58
   5   1  -9  512.67   34.25
   5   1  -9  650.83   35.37
   5  -1  -9  634.09   35.12
   5  -1  -8  887.51   55.43
   5   1  -8  988.96   55.30
   5  -1  -7  994.39   58.84
   5   1  -7 1009.35   58.31
   5  -1  -6   16.92    1.97
   5   1  -6   15.62    1.64
   5  -1  -5 1653.04   93.68
  -5   1   5 1610.85   92.98
  -5   1   4  121.85    7.29
  -5   1   4  118.46    7.78
  -5   1   3 3096.63  163.18
  -5  -1   3 2807.95  163.36
  -5   1   3 3061.61  163.49
  -5   1   2   27.69    2.34
  -5  -1   2   16.85    1.98
  -5   1   2   23.52    2.23
  -5  -1   2   21.56    2.21
  -5   1   2   27.20    2.67
  -5  -1   2   19.38    2.34
  -5  -1   1    0.80    0.57
  -5   1   1    0.93    0.61
  -5   1   1    1.21    0.91
  -5  -1   1    1.02    0.60
  -5   1   1    1.15    0.68
  -5   1   1    1.57    0.78
  -5  -1   1    1.02    0.56
  -5   1   0 7810.04  402.79
  -5  -1   0 6730.51  402.56
  -5   1   0 7030.31  402.80
  -5   1   0 7334.76  402.78
  -5  -1   0 6969.69  402.66
  -5  -1   0 6772.11  402.63
  -5   1   0 6780.08  402.63
  -5  -1  -1  251.19   16.56
  -5  -1  -1  279.85   16.63
  -5   1  -1  299.35   16.76
  -5   1  -1  238.88   16.61
  -5   1  -1  260.30   16.60
  -5  -1  -1  258.51   16.60
  -5  -1  -1  229.13   16.34
  -5   1  -1  281.66   16.69
  -5  -1  -2 1028.91   57.98
  -5   1  -2 1081.45   58.20
  -5  -1  -2 1058.64   58.22
  -5   1  -2 1025.48   58.16
  -5  -1  -2 1036.29   58.19
  -5  -1  -2  995.13   57.06
  -5  -1  -2  801.49   57.71
  -5   1  -2  867.88   57.86
  -5   1  -3 1603.60   95.35
  -5  -1  -3 1575.49   93.96
  -5  -1  -3 1629.15   95.40
  -5  -1  -3 1636.07   95.14
  -5   1  -3 1743.67   95.36
  -5  -1  -4   24.87    3.45
  -5   1  -4   29.92    3.68
  -5  -1  -4   32.48    3.04
  -5  -1  -4   24.68    3.62
  -5   1  -4   28.53    3.81
  -5   1  -4   32.50    3.95
  -5  -1  -4   34.74    3.95
  -5   1  -4   34.82    4.12
  -5  -1  -5  351.89   23.28
  -5  -1  -5  335.13   22.96
  -5   1  -5  364.07   23.28
  -5   1  -5  421.47   23.91
  -5   1  -5  336.38   23.04
  -5  -1  -5  333.87   22.97
  -5   1  -5  372.14   23.39
  -5   1  -5  335.87   23.27
  -5  -1  -5  332.65   23.21
  -5  -1  -5  358.96   21.67
  -5   1  -5  311.51   22.24
  -5   1  -6  220.07   16.36
  -5   1  -6  232.33   17.39
  -5  -1  -6  238.78   17.45
  -5  -1  -6  231.04   15.45
  -5  -1  -6  254.94   17.27
  -5   1  -6  226.71   16.94
  -5  -1  -6  252.70   17.54
  -5   1  -6  266.82   17.72
  -5  -1  -6  231.72   17.02
  -5   1  -6  217.90   16.85
  -5   1  -7  134.94   11.49
  -5  -1  -7  142.88   11.38
  -5  -1  -7  141.61   10.52
  -5  -1  -7  158.75   12.69
  -5   1  -7  178.59   13.07
  -5  -1  -7  144.82   12.19
  -5   1  -7  144.38   12.25
  -5  -1  -7  141.50   12.43
  -5   1  -7  151.39   12.64
  -5   1  -7  134.93   12.02
  -5  -1  -8  152.68   14.33
  -5  -1  -8  147.30   12.29
  -5   1  -8  163.69   12.50
  -5  -1  -8  158.12   13.36
  -5   1  -8  156.31   13.20
  -5  -1  -8  145.98   12.78
  -5   1  -8  156.01   12.99
  -5  -1  -8  132.56   12.78
  -5   1  -8  138.97   12.88
  -5  -1  -8  152.88   12.53
  -5  -1  -8  126.39   12.01
  -5   1  -8  146.73   12.41
  -5  -1  -8  140.75   12.60
  -5   1  -8  148.77   12.26
  -5  -1  -8  153.91   12.13
  -5  -1  -8  169.63   13.89
  -5  -1  -8  154.34   12.38
  -5  -1  -9  191.05   16.41
  -5  -1  -9  188.69   14.87
  -5  -1  -9  162.69   15.66
  -5   1  -9  184.57   16.22
  -5  -1  -9  193.74   14.95
  -5   1  -9  185.07   14.81
  -5  -1  -9  182.27   16.03
  -5   1  -9  165.13   15.40
  -5  -1  -9  205.16   16.01
  -5   1  -9  197.75   15.79
  -5   1  -9  136.92   15.36
  -5  -1  -9  189.37   17.26
  -5   1  -9  147.33   15.55
  -5   1  -9  170.96   16.11
  -5  -1  -9  186.38   16.53
  -5   1  -9  165.43   14.18
  -5   1  -9  184.48   14.84
  -5  -1  -9  192.34   15.11
  -5  -1  -9  175.10   14.82
  -5   1  -9  223.89   16.09
  -5   1  -9  173.41   14.87
  -5  -1  -9  239.05   16.50
  -5   1  -9  196.65   15.09
  -5  -1  -9  215.83   15.10
  -5   1  -9  194.03   15.34
  -5  -1  -9  179.83   15.21
  -5   1  -9  193.55   15.97
  -5  -1  -9  190.09   16.18
  -5   1  -9  191.01   16.13
  -5  -1 -10  322.16   22.47
  -5   1 -10  287.33   21.06
  -5  -1 -10  289.02   20.52
  -5   1 -10  268.76   21.98
  -5  -1 -10  287.43   22.34
  -5   1 -10  301.09   20.80
  -5  -1 -10  315.96   20.97
  -5   1 -10  192.27   20.31
  -5  -1 -10  158.83   19.58
  -5  -1 -10  301.87   21.78
  -5   1 -10  298.60   21.88
  -5  -1 -10  291.23   23.79
  -5   1 -10  247.28   22.01
  -5   1 -10  263.92   22.18
  -5  -1 -10  245.78   21.88
  -5   1 -10  296.53   22.92
  -5   1 -10  309.57   20.67
  -5   1 -10  274.10   19.98
  -5   1 -10  195.80   19.82
  -5  -1 -10  262.53   20.40
  -5   1 -10  275.05   20.69
  -5  -1 -10  331.85   20.86
  -5   1 -10  294.36   20.93
  -5   1 -10  306.54   21.16
  -5  -1 -10  305.32   21.33
  -5  -1 -10  264.83   21.77
  -5   1 -10  244.45   21.05
  -5   1 -10  303.43   22.58
  -5  -1 -11   57.27    8.95
  -5  -1 -11   94.71   10.90
  -5   1 -11   81.97   10.36
  -5  -1 -11   91.13    9.22
  -5   1 -11   88.14    9.16
  -5   1 -11   85.17   10.15
  -5  -1 -11   97.55   10.64
  -5  -1 -11   86.38    9.92
  -5   1 -11   74.30    9.35
  -5  -1 -11   97.20    9.52
  -5   1 -11   93.64    9.40
  -5   1 -11   81.67   10.37
  -5   1 -11   60.62    9.58
  -5  -1 -11   87.99   10.78
  -5   1 -11   87.88   10.87
  -5   1 -11   81.65    8.60
  -5   1 -11   84.96    9.03
  -5   1 -11   84.76    9.48
  -5  -1 -11   73.58    8.97
  -5  -1 -11  109.77    9.76
  -5   1 -11   81.26    9.18
  -5  -1 -11   78.73    9.17
  -5   1 -11   74.97    9.92
  -5   1 -11   81.36    9.85
  -5  -1 -11   71.29    9.69
  -5  -1 -12   31.33    6.47
  -5   1 -12   47.68    7.59
  -5  -1 -12   43.94    6.89
  -5   1 -12   46.58    7.18
  -5  -1 -12   44.53    7.64
  -5   1 -12   26.89    6.54
  -5   1 -12   42.46    6.12
  -5  -1 -12   56.04    6.84
  -5   1 -12   36.11    7.07
  -5  -1 -12   42.46    7.50
  -5   1 -12   53.84    8.66
  -5   1 -12   46.62    7.96
  -5   1 -12   39.96    6.29
  -5   1 -12   40.36    5.76
  -5  -1 -12   41.28    6.25
  -5   1 -12   47.74    6.81
  -5   1 -12   28.06    6.73
  -5  -1 -12   40.82    6.35
  -5  -1 -12   38.78    7.13
  -5   1 -12   38.53    6.73
  -5   1 -12   50.40    6.68
  -5  -1 -12   54.55    7.84
  -5   1 -12   45.82    7.44
  -5  -1 -12   43.48    6.14
  -5   1 -13    6.30    2.84
  -5   1 -13    4.90    2.85
  -5  -1 -13    7.84    3.04
  -5  -1 -13    2.37    2.04
  -5   1 -13    5.56    2.52
  -5   1 -13    5.39    3.65
  -5  -1 -13    7.13    3.63
  -5   1 -13    6.47    3.23
  -5   1 -13    7.56    2.45
  -5   1 -13    0.90    2.12
  -5  -1 -13    5.65    3.13
  -5   1 -13    6.87    3.42
  -5   1 -13    4.92    2.59
  -5   1 -13    3.34    1.77
  -5  -1 -13    7.11    2.80
  -5   1 -13    5.67    2.56
  -5  -1 -13    4.52    2.69
  -5   1 -13    4.69    2.79
  -5  -1 -13    9.35    2.98
  -5  -1 -13    5.60    2.79
  -5   1 -13    5.18    2.64
  -5   1 -13    4.03    2.94
  -5  -1 -13    8.44    2.69
  -5   1 -14   -0.80    2.05
  -5  -1 -14   -1.54    2.67
  -5   1 -14   -0.96    3.18
  -5   1 -14    5.24    3.30
  -5  -1 -14   -0.91    2.71
  -5  -1 -14    2.32    1.61
  -5  -1 -14    1.86    1.94
  -5   1 -14   -0.62    1.45
  -5  -1 -14    1.87    1.31
  -5   1 -14    1.57    2.01
  -5   1 -14   -0.56    1.55
  -5   1 -14    1.60    1.37
  -5  -1 -14   -3.45    5.11
  -5   1 -14   -5.41    4.82
  -5   1 -14    1.72    2.71
  -5   1 -14   -0.59    2.14
  -5  -1 -14   -0.76    1.79
  -5   1 -14    1.55    1.99
  -5  -1 -15   15.48    3.95
  -5   1 -15   14.70    3.97
  -5   1 -15   12.84    3.33
  -5   1 -15   11.50    2.71
  -5   1 -15   12.82    3.41
  -5   1 -15    7.06    3.26
  -5  -1 -15    8.34    3.54
  -5  -1 -15   15.21    3.21
  -5  -1 -15   14.55    3.52
  -5   1 -15   10.61    3.10
  -5  -1 -15   14.18    3.19
  -5   1 -15    7.12    2.86
  -5   1 -15   11.49    4.29
  -5   1 -15   13.23    4.37
  -5  -1 -15    8.68    3.46
  -5  -1 -15    3.45    2.36
  -5   1 -15   20.65    4.64
  -5   1 -16  192.10   18.75
  -5  -1 -16  215.48   18.99
  -5   1 -16  247.76   17.67
  -5  -1 -16  262.45   17.91
  -5   1 -16  216.88   18.17
  -5  -1 -16  232.78   17.12
  -5  -1 -16  222.68   18.68
  -5   1 -16  219.57   18.86
  -5  -1 -16  303.28   19.43
  -5   1 -16  270.99   19.10
  -5   1 -16  224.68   17.21
  -5   1 -16  246.53   17.37
  -5   1 -16  198.67   16.14
  -5   1 -16  228.10   18.52
  -5  -1 -16  240.08   18.64
  -5  -1 -17   52.71    5.84
  -5   1 -17   47.65    5.95
  -5  -1 -17   44.56    5.03
  -5   1 -17   38.78    4.71
  -5   1 -17   38.50    4.61
  -5   1 -17   40.54    5.40
  -5  -1 -17   33.30    4.92
  -5   1 -17   39.03    5.31
  -5  -1 -17   34.30    4.14
  -5   1 -17   30.96    5.12
  -5  -1 -17   30.55    5.09
  -5   1 -17   33.72    5.52
  -5  -1 -17   32.95    5.31
  -5   1 -18   32.29    3.65
  -5   1 -18   32.06    4.18
  -5   1 -18   26.74    4.24
  -5  -1 -18   36.17    4.62
  -5   1 -18   43.70    4.84
  -5   1 -18   26.71    4.19
  -5  -1 -18   31.92    4.40
  -5   1 -18   31.82    3.60
  -5  -1 -18   26.86    4.82
  -5  -1 -19  122.89   10.18
  -5  -1 -19  129.52    9.45
  -5   1 -19  136.39    9.57
  -5   1 -19  132.96    9.28
  -5  -1 -19  113.43    9.32
  -5   1 -19  132.94    9.66
   5   3 -22   71.06    6.27
   5   3 -22   61.43    5.33
   5  -3 -22   50.38    5.82
   5  -3 -21   83.15    9.20
   5   3 -21  100.80    8.68
   5   3 -21  105.23    9.46
   5   3 -21   94.15    8.05
   5  -3 -21   95.06    8.17
   5  -3 -20   21.41    4.90
   5   3 -20   20.47    4.28
   5   3 -20   20.86    3.60
   5  -3 -20   20.96    3.57
   5  -3 -19   36.62    7.17
   5   3 -19   61.68    8.09
   5  -3 -19   51.60    6.24
   5   3 -19   55.53    6.58
   5   3 -18  222.32   18.83
   5  -3 -18  216.19   18.81
   5   3 -18  187.11   15.98
   5   3 -18  203.59   15.12
   5   3 -18  181.04   16.93
   5  -3 -17   19.71    5.84
   5   3 -17   23.76    3.94
   5   3 -17   20.41    4.23
   5   3 -16    9.19    2.54
   5   3 -16    5.75    2.13
   5  -3 -16    5.73    2.05
   5   3 -16    4.95    2.47
   5   3 -16    1.26    1.76
   5  -3 -16    5.20    3.15
   5   3 -15    5.87    2.15
   5   3 -15    9.32    2.57
   5  -3 -15    9.36    2.70
   5   3 -15    7.82    2.91
   5  -3 -15    9.32    4.59
   5   3 -15    5.92    2.78
   5  -3 -15    5.62    2.08
   5  -3 -15    6.16    3.82
   5   3 -14   13.32    3.03
   5   3 -14   10.40    2.79
   5   3 -14    9.44    3.60
   5  -3 -14   14.14    3.12
   5  -3 -14   11.78    4.70
   5  -3 -14   16.26    4.96
   5  -3 -14   12.99    3.03
   5  -3 -13   59.80    6.61
   5  -3 -13   34.37    5.52
  -5  -3  13   53.20    6.07
   5   3 -13   46.15    5.78
   5  -3 -13   41.06    7.85
   5  -3 -13   38.34    7.57
   5  -3 -13   58.51    6.39
   5   3 -13   45.55    6.27
   5   3 -13   42.59    7.18
   5   3 -12    1.31    2.05
   5  -3 -12    0.79    2.19
   5  -3 -12   -0.48    1.33
  -5  -3  12    3.88    1.69
   5   3 -12    0.42    0.77
   5   3 -12    1.01    1.06
   5  -3 -12    2.08    2.61
   5  -3 -12   -0.46    1.08
   5   3 -11  131.97   12.91
   5   3 -11  152.59   11.81
   5  -3 -11  151.47   14.37
   5   3 -11  132.61   13.54
   5  -3 -11  158.59   11.76
   5  -3 -11  136.43   13.96
   5  -3 -11  128.37   12.02
  -5  -3  11  188.42   12.92
   5  -3 -10  376.42   24.87
   5   3 -10  373.90   26.34
   5   3 -10  344.11   26.16
   5  -3 -10  461.28   27.66
   5  -3 -10  362.29   24.23
  -5  -3  10  377.77   25.39
   5  -3  -9   14.05    3.34
   5   3  -9   11.20    3.54
   5  -3  -9   13.81    2.49
   5  -3  -8  416.10   28.99
   5  -3  -8  423.80   27.44
  -5  -3   8  442.17   28.77
   5  -3  -8  508.33   29.09
  -5  -3   7   39.69    4.75
  -5  -3   6  371.53   24.48
  -5  -3   5  263.36   14.67
  -5  -3   5  219.86   14.93
  -5  -3   4   61.37    5.31
  -5   3   4   46.76    5.26
  -5  -3   4   60.88    5.93
  -5  -3   3  127.82    8.84
  -5  -3   3  129.61    9.79
  -5  -3   2  851.76   46.83
  -5   3   2  685.42   47.03
  -5  -3   2  803.43   47.93
  -5  -3   1   -0.20    0.48
  -5   3   1    0.99    1.25
  -5  -3   1    0.35    0.64
  -5   3   0  211.39   16.06
  -5  -3   0  239.15   16.30
  -5   3  -1    0.81    1.21
  -5   3  -2   92.84    9.52
  -5  -3  -2  113.42    9.46
  -5   3  -3  182.53   15.51
  -5   3  -3  209.17   13.30
  -5  -3  -3  191.81   15.22
  -5   3  -4   26.62    3.25
  -5  -3  -4   35.23    4.04
  -5   3  -4   38.31    5.46
  -5  -3  -4   29.31    4.73
  -5   3  -5  139.53   12.91
  -5  -3  -5  130.97   11.50
  -5   3  -5  192.66   14.83
  -5   3  -5  167.50   12.72
  -5  -3  -5  127.72   13.15
  -5   3  -5  197.48   14.29
  -5   3  -5  160.31   11.80
  -5  -3  -5  179.52   12.43
  -5   3  -6  187.87   17.22
  -5  -3  -6  248.50   16.70
  -5   3  -6  235.77   19.02
  -5   3  -6  224.59   16.70
  -5  -3  -6  237.38   18.87
  -5   3  -6  186.11   16.96
  -5  -3  -6  233.14   16.34
  -5   3  -6  218.95   16.36
  -5   3  -6  233.69   17.13
  -5   3  -6  233.87   16.82
  -5   3  -7   13.16    3.66
  -5   3  -7   13.38    2.98
  -5  -3  -7   13.27    2.61
  -5  -3  -7   13.98    4.20
  -5   3  -7   12.28    3.48
  -5  -3  -7   12.87    2.93
  -5   3  -7   13.09    3.37
  -5   3  -7    9.68    2.70
  -5   3  -7   12.93    2.94
  -5  -3  -8    2.72    1.30
  -5   3  -8    5.05    2.56
  -5   3  -8    5.22    2.27
  -5   3  -8    7.59    2.37
  -5  -3  -8    1.55    2.69
  -5   3  -8    0.95    1.23
  -5   3  -8    1.57    1.24
  -5   3  -8    2.98    1.57
  -5  -3  -9    5.87    3.31
  -5   3  -9    6.79    2.98
  -5   3  -9    6.03    2.91
  -5   3  -9    5.65    2.59
  -5  -3  -9    7.94    2.07
  -5   3  -9    6.37    2.32
  -5   3  -9    5.05    2.15
  -5  -3  -9    8.63    2.39
  -5   3  -9    6.54    2.27
  -5   3 -10  108.17   10.37
  -5   3 -10  114.51   11.20
  -5   3 -10   93.90   10.99
  -5   3 -10  111.17   10.72
  -5  -3 -10  108.80   10.17
  -5   3 -10  107.17   10.38
  -5  -3 -10  117.42   13.46
  -5   3 -10   98.25   11.75
  -5   3 -10  107.12   11.02
  -5   3 -11   17.09    3.58
  -5  -3 -11   29.29    4.63
  -5   3 -11   24.58    5.04
  -5   3 -11   20.93    4.19
  -5   3 -11   20.34    4.28
  -5   3 -11   15.84    4.47
  -5  -3 -11   24.67    6.31
  -5   3 -11   22.51    4.21
  -5   3 -12    6.07    2.08
  -5   3 -12    4.91    2.32
  -5   3 -12    3.51    2.21
  -5  -3 -12    5.17    1.96
  -5   3 -12    0.55    1.41
  -5  -3 -12    8.11    4.22
  -5   3 -12    1.06    1.25
  -5   3 -12    1.53    1.61
  -5   3 -12    7.59    2.87
  -5   3 -13   36.86    5.63
  -5   3 -13   42.64    5.92
  -5  -3 -13   37.33    5.15
  -5   3 -13   49.47    6.07
  -5  -3 -13   32.97    7.15
  -5   3 -13   40.15    5.26
  -5   3 -13   35.14    6.07
  -5   3 -13   37.13    6.11
  -5   3 -14    1.52    1.20
  -5   3 -14    2.22    1.51
  -5   3 -14    2.48    1.80
  -5  -3 -14    2.99    2.93
  -5   3 -14    4.37    1.89
  -5   3 -14    5.02    2.28
  -5   3 -15    4.99    1.43
  -5   3 -15    2.81    1.21
  -5   3 -15    6.08    2.10
  -5   3 -15    6.62    1.91
  -5  -3 -15    3.70    3.17
  -5   3 -15    9.36    2.63
  -5  -3 -16  156.86   13.83
  -5   3 -16  169.23   11.71
  -5   3 -16  171.90   12.23
  -5   3 -16  155.62   12.62
  -5   3 -17   23.73    3.09
  -5   3 -17   27.46    2.87
  -5  -3 -17   24.22    3.81
   5   5 -18   23.31    2.83
  -5   5  18   23.21    3.17
  -5   5  18   20.37    2.61
   5  -5 -17    0.31    0.65
   5   5 -17    0.64    1.21
  -5   5  17    0.38    1.67
  -5   5  17    1.90    1.37
  -5   5  16   10.06    2.83
   5   5 -15  151.90   11.20
  -5   5  15  134.79   12.35
   5   5 -14   69.91    6.97
  -5   5  14   69.83    8.29
  -5   5  13    4.57    2.57
   5   5 -13    3.99    1.54
  -5   5  12  219.99   19.00
   5   5 -12  230.91   16.58
  -5  -5  12  234.94   17.49
   5  -5 -11    1.59    1.25
   5   5 -11    1.21    1.04
  -5  -5  11    2.05    1.86
   5   5 -11   -0.82    2.11
   5   5 -11   -0.72    2.51
  -5   5  11    2.24    2.71
   5   5 -10   -0.41    0.85
  -5  -5  10   -0.54    1.48
  -5   5  10   -0.77    1.81
   5   5 -10    2.17    2.73
   5   5 -10    0.85    2.35
  -5  -5   9  249.62   19.50
   5   5  -9  315.98   22.20
  -5   5   9  294.69   22.18
  -5  -5   8  104.72    9.94
   5   5  -8   91.02   10.45
  -5   5   8  102.17   11.25
  -5   5   7    8.67    3.36
   5   5  -7   14.78    4.41
   5   5  -7   14.69    4.33
   5  -5  -7   10.12    2.83
   5   5  -6  404.77   27.48
  -5   5   6  432.11   27.99
  -5  -5   6  315.30   24.47
   5   5  -6  284.41   25.93
   5   5  -5  165.43   14.68
   5   5  -5  150.84   14.77
  -5   5   5  158.64   15.47
  -5   5   5  155.06   15.17
  -5  -5   5  148.02   13.45
   5   5  -5  194.05   15.52
   5   5  -4  172.92   14.89
  -5   5   4  172.53   15.97
   5   5  -4  167.34   15.25
  -5   5   4  175.93   15.69
  -5  -5   4  161.05   13.78
   5   5  -4  145.08   14.08
   5   5  -3  156.22   12.92
  -5   5   3  152.65   14.20
   5   5  -3  130.01   13.13
  -5   5   3  134.19   13.29
  -5  -5   3  117.61   11.32
   5   5  -3   99.15   11.23
   5   5  -2  123.80   11.44
   5   5  -2  106.16   12.24
  -5   5   2  123.00   12.88
   5   5  -2  126.65   11.90
  -5   5   2  130.63   12.99
  -5   5   1   17.84    4.68
   5   5  -1   11.05    4.05
   5   5  -1   15.66    3.69
  -5   5   0  339.20   24.78
  -5   5   0  302.32   23.90
  -5   5   0  347.13   25.67
   5   5   0  345.86   25.45
   5   5   0  322.34   23.99
  -5   5  -1  520.21   35.74
   5   5   1  507.91   34.71
  -5   5  -1  525.18   36.30
   5   5   1  528.47   36.17
  -5   5  -1  505.37   34.95
  -5  -5  -2  445.04   29.58
  -5   5  -2  470.63   31.17
  -5   5  -2  444.51   32.21
   5   5   2  457.35   31.09
  -5   5  -2  431.40   32.06
   5   5   2  453.64   32.46
  -5   5  -3   67.27    9.53
  -5  -5  -3   93.05    9.00
  -5   5  -3   85.17    8.87
   5   5   3   82.04    9.04
  -5   5  -3   98.18   10.58
   5   5   3   82.54    9.99
  -5  -5  -4    3.65    1.74
  -5   5  -4    6.27    2.13
   5   5   4    2.80    2.55
  -5   5  -4    0.69    2.30
   5   5   4    6.80    2.53
  -5   5  -4    7.28    2.96
  -5  -5  -5   73.73    8.24
  -5   5  -5   76.18    8.22
   5  -5   5   85.49    8.62
  -5   5  -5   70.03    9.64
  -5   5  -5   79.23    9.63
   5   5   5  100.78   10.47
   5   5   5  102.55    9.75
  -5   5  -5   92.07    8.78
  -5   5  -6    3.14    1.49
   5   5   6    2.21    1.83
  -5   5  -6    3.35    2.72
   5   5   6    2.09    2.53
   5  -5   6    1.38    1.68
  -5   5  -6    2.85    1.50
  -5   5  -7  105.66    9.93
  -5   5  -7  104.37   10.99
   5   5   7  119.01   11.42
   5  -5   7   91.02    8.92
  -5   5  -7   87.46    8.94
   5   5   8    9.33    3.30
  -5   5  -8    6.11    3.35
   5  -5   8    7.93    2.24
  -5   5  -8    8.98    2.41
  -5   5  -8    6.19    2.20
   5   5   9   35.89    5.64
  -5   5  -9   25.01    4.76
   5  -5   9   20.71    3.21
  -5   5  -9   25.19    3.81
  -5   5  -9   25.64    4.26
  -5   5 -10  177.33   13.54
   5   5  10  201.59   14.97
  -5   5 -10  173.93   13.88
  -5   5 -10  145.72   12.20
  -5   5 -11   15.40    3.05
  -5   5 -11   13.24    2.66
   5   5  11   17.84    3.37
  -5   5 -11   11.84    2.25
  -5   5 -11    9.26    1.92
  -5   5 -12    9.44    2.23
  -5   5 -12   10.08    2.15
  -5   5 -13   54.91    5.00
   5   7 -10   54.95    5.14
  -5   7  10   45.68    4.28
  -5   7   9   17.91    2.71
   5   7  -9   20.27    3.29
  -5   7   8   29.76    3.83
  -5   7   8   32.28    4.00
   5   7  -8   31.03    4.32
  -5   7   7   23.85    3.53
  -5   7   7   31.57    4.26
   5   7  -7   25.08    4.02
  -5   7   6   41.51    4.86
  -5  -7   6   34.82    4.27
   5   7  -6   49.88    5.57
  -5   7   6   42.42    5.23
  -5   7   5   55.49    5.98
  -5  -7   5   54.06    5.41
  -5   7   5   66.94    6.80
  -5   7   5   50.03    6.27
   5   7  -5   60.01    6.54
  -5   7   4   85.09    7.42
   5  -7  -4   72.54    6.78
   5   7  -4   76.45    7.69
  -5   7   4   63.06    7.36
  -5   7   4   83.14    8.15
  -5   7   3    5.02    1.74
   5  -7  -3    5.95    1.91
   5   7  -3    4.60    2.38
  -5   7   3    3.89    2.28
  -5   7   2    6.09    1.80
   5  -7  -2    8.05    2.31
   5   7  -2    4.14    2.35
  -5   7   2    4.25    2.29
  -5   7   1   32.29    4.00
   5   7  -1   31.59    3.70
   5  -7  -1   32.68    4.25
  -5   7   1   35.90    4.89
   5   7  -1   43.46    5.26
  -5   7   0    8.28    2.56
   5   7   0   11.56    3.04
   5   7   0   14.00    2.40
  -5   7   0   12.35    2.18
   5   7   1    3.26    2.00
  -5   7  -1    7.03    2.28
  -5   7  -1    6.14    1.40
   5   7   1    5.66    1.52
  -5   7  -2    0.24    0.77
   5  -7   2    0.86    1.16
   5   7   2    1.00    1.56
   5   7   2    0.27    0.70
  -5   7  -3   56.63    4.92
   5  -7   3   60.53    5.42
   5   7   3   52.88    5.47
   5   7   3   49.02    4.95
  -5   7  -4   13.87    1.91
   5   7   4   10.08    1.86
   5   7   4    9.62    2.09
   5   7   5    6.17    1.30
   6   0 -24   17.61    3.12
   6   0 -24   24.74    3.75
   6   0 -23    0.52    1.64
   6   0 -23   -0.47    1.21
   6   0 -23    0.77    0.81
   6   0 -23   -0.56    1.54
   6   0 -22   22.20    4.96
   6   0 -22   24.91    5.24
   6   0 -22   17.52    3.89
   6   0 -22   18.92    4.37
   6   0 -22   22.72    3.64
   6   0 -22   25.18    3.70
   6   0 -21   -0.52    1.09
   6   0 -21   -1.58    2.87
   6   0 -21    1.45    1.86
   6   0 -21   -0.85    2.53
   6   0 -21   -0.81    1.69
   6   0 -21    0.58    1.05
   6   0 -21   -0.72    1.85
   6   0 -21    0.50    1.38
   6   0 -20    6.06    1.82
   6   0 -20    6.74    2.49
   6   0 -20    3.83    2.66
   6   0 -20    3.58    3.63
   6   0 -20    1.61    2.53
   6   0 -20   -0.90    2.32
   6   0 -20    4.48    2.23
   6   0 -20    1.62    2.08
   6   0 -20    1.17    1.38
   6   0 -19    0.51    1.18
   6   0 -19   -1.02    3.01
   6   0 -19   -1.93    4.04
   6   0 -19    1.69    2.65
   6   0 -19   -0.67    1.40
   6   0 -19    0.42    0.99
   6   0 -19    1.22    1.69
   6   0 -19    1.90    2.44
   6   0 -19    0.67    1.21
   6   0 -19   -0.96    3.02
   6   0 -19    1.27    1.76
   6   0 -19   -0.86    2.22
   6   0 -19    1.86    2.17
   6   0 -18  280.18   21.58
   6   0 -18  243.16   20.93
   6   0 -18  242.53   18.01
   6   0 -18  243.62   21.71
   6   0 -18  262.84   21.00
   6   0 -18  255.35   19.29
   6   0 -18  245.15   18.84
   6   0 -18  188.72   16.59
   6   0 -18  215.14   18.62
   6   0 -18  234.36   18.73
   6   0 -18  209.37   19.63
   6   0 -18  221.87   21.47
   6   0 -17   -1.01    1.82
   6   0 -17    0.99    3.42
   6   0 -17    0.81    1.90
   6   0 -17    1.28    1.34
   6   0 -17   -0.59    1.39
   6   0 -17    0.45    1.05
   6   0 -17   -0.87    1.81
   6   0 -17   -0.89    1.87
   6   0 -17    0.52    1.44
   6   0 -17    0.82    1.21
   6   0 -17    1.95    2.55
   6   0 -17   -0.64    1.33
   6   0 -16    2.28    2.10
   6   0 -16    0.94    1.97
   6   0 -16    1.88    3.10
   6   0 -16   -0.60    1.09
   6   0 -16    0.56    1.16
   6   0 -16    0.87    1.02
   6   0 -16    1.51    1.59
   6   0 -16   -0.50    1.05
   6   0 -16    0.64    2.33
   6   0 -16    2.35    1.74
   6   0 -16    0.50    1.05
   6   0 -16    2.43    2.07
   6   0 -16    0.83    2.45
   6   0 -15    0.85    1.79
   6   0 -15   -0.86    2.71
   6   0 -15   -1.39    1.78
   6   0 -15   -0.51    1.06
   6   0 -15   -0.68    1.59
   6   0 -15    0.48    1.12
   6   0 -15    0.73    1.08
   6   0 -15   -0.74    1.74
   6   0 -15   -0.53    1.11
   6   0 -15    0.47    0.99
   6   0 -15   -0.61    2.49
   6   0 -14   22.08    4.39
   6   0 -14   25.31    4.74
   6   0 -14   23.78    4.51
   6   0 -14   16.34    4.13
   6   0 -14   29.34    4.32
   6   0 -13    0.51    0.93
   6   0 -13    0.48    1.83
   6   0 -13   -0.42    1.07
   6   0 -12   19.77    3.41
   6   0 -12   16.40    2.96
   6   0 -12   17.52    3.38
   6   0 -11    0.76    0.98
   6   0 -11    0.16    0.67
   6   0 -11    0.32    0.57
   6   0 -11   -0.32    1.38
   6   0 -10   63.44    5.58
   6   0 -10   56.39    4.75
   6   0 -10   51.39    5.04
   6   0  -9    0.62    0.61
   6   0  -9    0.62    0.62
   6   0  -8 2353.93  135.81
   6   0  -7    0.14    0.37
   6   0  -6 1039.30   60.34
   6   0  -5    0.35    0.33
   6   0  -4 1256.06   70.76
  -6   0   4 1193.93   71.07
   6   0  -3    0.31    0.17
  -6   0   2    7.46    1.29
  -6   0   1    0.61    0.64
  -6   0   0  461.91   28.13
  -6   0  -1   -0.21    0.65
  -6   0  -1    0.43    0.64
  -6   0  -1   -0.43    0.67
  -6   0  -2  352.92   21.32
  -6   0  -2  370.25   21.35
  -6   0  -3   -0.29    0.81
  -6   0  -3   -0.31    0.79
  -6   0  -3    2.05    1.15
  -6   0  -4  131.51   10.66
  -6   0  -4  155.22   10.91
  -6   0  -4  117.84   10.08
  -6   0  -5   -0.38    0.57
  -6   0  -5    0.41    1.05
  -6   0  -5    0.28    0.51
  -6   0  -5    0.38    0.79
  -6   0  -5    0.43    0.90
  -6   0  -6 1448.82   89.39
  -6   0  -6 1471.90   91.00
  -6   0  -6 1730.86   91.42
  -6   0  -6 1470.03   90.50
  -6   0  -7   -0.39    0.71
  -6   0  -7    1.14    1.57
  -6   0  -8    5.13    2.08
  -6   0  -8    1.86    1.73
  -6   0  -8    6.23    2.42
  -6   0  -8    5.26    2.30
  -6   0  -8    2.77    2.41
  -6   0  -8    8.21    2.25
  -6   0  -8    2.87    1.44
  -6   0  -8    5.50    2.09
  -6   0  -8    6.79    2.40
  -6   0  -8    3.04    1.52
  -6   0  -8    6.05    1.90
  -6   0  -8    3.48    1.67
  -6   0  -8    6.52    2.82
  -6   0  -8    3.59    1.58
  -6   0  -8    3.89    2.05
  -6   0  -8    5.62    2.14
  -6   0  -9    0.64    1.16
  -6   0  -9    0.70    1.63
  -6   0  -9    0.73    1.71
  -6   0  -9    0.55    0.99
  -6   0  -9    0.77    1.62
  -6   0  -9    0.74    1.55
  -6   0  -9    3.11    2.82
  -6   0  -9    0.50    1.18
  -6   0  -9    1.07    1.25
  -6   0  -9    0.61    1.42
  -6   0  -9    0.58    1.21
  -6   0  -9    0.56    1.31
  -6   0  -9   -0.69    1.25
  -6   0  -9    1.52    1.30
  -6   0  -9    3.66    2.03
  -6   0  -9   -0.63    1.31
  -6   0 -10  406.09   27.58
  -6   0 -10  368.19   26.57
  -6   0 -10  364.98   25.80
  -6   0 -10  316.84   26.58
  -6   0 -10  273.94   25.66
  -6   0 -10  417.13   29.15
  -6   0 -10  343.29   27.47
  -6   0 -10  361.60   27.57
  -6   0 -10  378.19   25.83
  -6   0 -10  332.39   24.96
  -6   0 -10  365.08   26.19
  -6   0 -10  345.70   25.52
  -6   0 -10  365.62   25.25
  -6   0 -10  385.36   26.32
  -6   0 -10  319.66   25.68
  -6   0 -10  352.16   27.04
  -6   0 -11    0.62    1.30
  -6   0 -11   -0.85    1.98
  -6   0 -11    0.77    1.81
  -6   0 -11    0.88    2.43
  -6   0 -11   -1.23    2.24
  -6   0 -11    6.64    3.84
  -6   0 -11   -0.93    1.69
  -6   0 -11    0.59    1.23
  -6   0 -11    1.26    1.75
  -6   0 -11   -0.70    1.93
  -6   0 -11    0.65    1.17
  -6   0 -11   -0.60    0.89
  -6   0 -11   -0.79    1.65
  -6   0 -11   -0.88    1.60
  -6   0 -11    0.74    1.33
  -6   0 -12  106.82   10.04
  -6   0 -12   77.05   10.83
  -6   0 -12   78.56   11.05
  -6   0 -12   79.64   10.69
  -6   0 -12   78.38    9.99
  -6   0 -12   86.18   10.00
  -6   0 -12   94.75   10.16
  -6   0 -12   89.94    9.63
  -6   0 -12   76.89    8.98
  -6   0 -12   86.72    9.79
  -6   0 -12   81.61   11.71
  -6   0 -12   99.13   11.04
  -6   0 -12  100.90   11.51
  -6   0 -12   92.65   10.83
  -6   0 -13    0.60    1.54
  -6   0 -13    1.80    1.40
  -6   0 -13   -1.88    1.97
  -6   0 -13   -0.99    2.33
  -6   0 -13    0.95    1.41
  -6   0 -13    0.75    1.93
  -6   0 -13    7.17    2.73
  -6   0 -13    1.84    1.43
  -6   0 -13   -0.93    2.56
  -6   0 -13   -0.83    1.74
  -6   0 -13    1.90    1.76
  -6   0 -13    1.02    3.39
  -6   0 -13    2.38    2.03
  -6   0 -14   72.67   10.83
  -6   0 -14   83.86   10.66
  -6   0 -14   85.69    9.11
  -6   0 -14   98.88    9.49
  -6   0 -14   67.71   10.14
  -6   0 -14   69.55    8.93
  -6   0 -14   82.95    9.11
  -6   0 -14   70.44    9.62
  -6   0 -14   92.04    8.93
  -6   0 -14   62.02    9.12
  -6   0 -15    0.87    3.29
  -6   0 -15   -0.80    2.23
  -6   0 -15    0.72    1.30
  -6   0 -15    2.15    1.95
  -6   0 -15   -0.51    1.60
  -6   0 -15    1.58    1.56
  -6   0 -15    0.62    1.30
  -6   0 -15   -0.67    1.98
  -6   0 -15   -0.86    1.55
  -6   0 -16  263.91   21.22
  -6   0 -16  298.70   20.15
  -6   0 -16  284.20   19.39
  -6   0 -16  303.94   19.44
  -6   0 -16  273.86   21.15
  -6   0 -16  292.28   20.86
  -6   0 -16  266.86   21.64
  -6   0 -17   -0.54    1.49
  -6   0 -17   -0.33    0.98
  -6   0 -17   -0.46    0.96
  -6   0 -17    1.01    1.40
  -6   0 -17    0.43    1.20
  -6   0 -17   -0.52    2.11
  -6   0 -17    0.37    0.86
  -6   0 -17    1.63    1.28
  -6   0 -18    6.91    1.46
  -6   0 -18    1.01    1.13
  -6   0 -18    4.00    1.58
  -6   0 -18    3.52    1.42
  -6   0 -18    2.91    1.01
   6  -2 -24    3.79    1.69
   6  -2 -23   17.27    2.56
   6  -2 -23   15.95    3.68
   6  -2 -23   13.08    2.31
   6   2 -23   17.65    2.46
   6   2 -23   18.56    2.98
   6   2 -22   84.44    8.43
   6   2 -22   64.12    7.24
   6   2 -22  110.47    8.57
   6  -2 -22   82.29    9.97
   6   2 -22  110.70    9.99
   6  -2 -22   83.54    8.29
  -6  -2  22   92.28    7.52
   6   2 -22   90.00    8.18
   6  -2 -22   84.47    8.25
   6   2 -21   20.30    3.64
   6  -2 -21   21.58    3.92
   6   2 -21   20.66    3.84
   6  -2 -21   27.68    6.17
   6   2 -21   24.75    5.13
   6   2 -21   17.45    4.08
   6  -2 -21   22.69    4.37
   6   2 -21   20.02    4.11
   6   2 -21   21.75    3.97
   6   2 -21   25.49    4.91
   6  -2 -21   10.57    3.54
   6  -2 -20  513.78   33.79
   6   2 -20  474.62   33.55
   6   2 -20  476.15   34.26
   6  -2 -20  438.20   33.55
   6   2 -20  497.69   34.46
   6  -2 -20  574.91   37.58
   6   2 -20  540.65   35.73
   6   2 -20  511.65   35.10
   6  -2 -20  467.39   34.20
   6   2 -20  479.62   32.80
   6   2 -19    5.88    2.40
   6   2 -19    7.88    3.10
   6  -2 -19    3.78    2.52
   6  -2 -19    3.63    2.21
   6  -2 -19    5.43    2.27
   6   2 -19    5.61    2.45
   6  -2 -19   -5.76    6.36
   6  -2 -19    6.36    2.90
   6   2 -19    9.42    3.92
   6   2 -19   10.14    3.76
   6  -2 -18   41.53    6.92
   6   2 -18   38.64    7.00
   6  -2 -18   49.68    9.03
   6   2 -18   30.13    5.94
   6  -2 -18   33.69    6.19
   6   2 -18   41.73    6.01
   6   2 -18   42.15    5.16
   6  -2 -18   32.50    6.47
   6  -2 -18   24.20    5.10
   6   2 -18   26.65    5.40
   6   2 -18   37.85    6.70
   6  -2 -18   27.41    5.68
   6  -2 -18   41.34    6.56
   6   2 -18   36.02    6.19
   6  -2 -18   26.69    5.73
   6   2 -18   25.97    5.78
   6  -2 -18   49.74    6.52
   6  -2 -17  218.74   19.28
   6   2 -17  270.38   20.78
   6   2 -17  235.98   19.37
   6  -2 -17  232.28   19.07
   6   2 -17  260.55   18.30
   6   2 -17  222.59   16.08
   6  -2 -17  269.20   22.03
   6   2 -17  238.51   18.73
   6   2 -17  105.55   16.27
   6  -2 -17  254.76   19.09
   6  -2 -17  213.72   18.65
   6   2 -17  244.54   19.85
   6  -2 -17  171.73   18.99
   6   2 -17  196.85   17.90
   6  -2 -17  235.76   18.43
   6  -2 -17  289.69   18.74
   6  -2 -16  324.27   26.10
   6   2 -16  335.73   26.58
   6   2 -16  279.75   23.50
   6   2 -16  311.24   22.75
   6   2 -16  371.33   24.81
   6  -2 -16  326.61   23.40
   6   2 -16  323.24   25.34
   6  -2 -16  426.23   26.89
   6  -2 -16  357.84   25.63
   6   2 -16  347.31   25.85
   6  -2 -16  325.11   27.22
   6   2 -16  298.63   24.70
   6  -2 -16  313.65   24.62
   6   2 -16  319.08   23.09
   6  -2 -16  372.75   28.51
   6  -2 -15   67.43   10.16
   6  -2 -15   77.36    9.69
   6   2 -15   74.27    9.84
   6  -2 -15   71.32    7.59
   6  -2 -15   70.99    7.86
   6   2 -15   64.44    7.15
   6   2 -15   74.26    7.61
   6  -2 -15   91.44    9.99
   6   2 -15   63.83    8.62
   6  -2 -15   82.90    9.26
   6   2 -15   70.82    8.88
   6  -2 -15   59.05    9.58
   6   2 -15   86.26    8.68
   6  -2 -15   77.68    8.86
   6   2 -15   69.55    8.68
   6  -2 -14  424.76   32.74
   6   2 -14  471.96   33.75
   6  -2 -14  490.89   30.91
   6  -2 -14  485.00   31.14
   6   2 -14  447.02   30.37
   6   2 -14  327.94   31.17
   6  -2 -14  457.04   32.65
   6  -2 -14  530.52   33.14
   6   2 -14  499.45   32.94
   6  -2 -14  643.54   35.73
   6   2 -14  477.14   32.40
   6  -2 -14  481.47   32.08
   6  -2 -14  352.38   33.30
   6   2 -14  540.15   32.22
   6  -2 -13   93.79    8.91
   6   2 -13  104.47    8.99
   6   2 -13  100.29    9.99
   6   2 -13  103.09   10.42
   6  -2 -13   97.37   10.61
   6   2 -13   86.37   10.45
   6   2 -13  110.42   10.40
   6  -2 -13  101.65   11.39
   6  -2 -13  116.84   10.37
   6  -2 -13  119.16   10.73
   6   2 -13  105.08   10.37
   6  -2 -13  113.15   10.47
   6   2 -13   93.46   10.16
   6   2 -12  919.62   53.37
   6   2 -12  860.72   52.51
   6  -2 -12  863.24   52.47
   6   2 -12  800.94   52.24
   6  -2 -12  931.07   52.75
   6   2 -12  678.36   51.50
   6   2 -12  831.24   52.12
   6  -2 -12  852.17   51.94
   6   2 -11  164.15   12.19
   6   2 -11  146.49   12.01
   6  -2 -11  144.52   11.75
   6  -2 -10   60.10    5.89
   6   2 -10   62.99    6.14
   6   2 -10   64.11    6.16
   6  -2 -10   61.19    5.81
   6   2  -9   32.44    3.89
   6  -2  -9   36.66    4.01
   6  -2  -9   32.58    3.77
   6   2  -8    9.97    1.96
   6  -2  -8   11.53    1.94
   6  -2  -8    8.86    1.79
   6  -2  -7 1021.21   60.37
  -6   2   6 3178.82  188.24
  -6  -2   6 3125.98  188.82
  -6   2   5    9.50    1.44
  -6   2   5    9.11    1.97
  -6   2   4   22.23    2.50
  -6  -2   4   22.40    2.51
  -6  -2   4   24.46    2.71
  -6   2   4   20.29    2.66
  -6  -2   3   16.13    2.16
  -6  -2   3   14.02    2.05
  -6   2   3   20.22    2.22
  -6  -2   3   17.89    1.95
  -6   2   3   16.53    1.88
  -6   2   2    3.79    1.25
  -6  -2   2    5.33    1.17
  -6  -2   2    4.51    0.98
  -6   2   2    4.08    0.91
  -6  -2   1  300.06   20.23
  -6   2   1  302.30   20.18
  -6   2   1  364.17   20.52
  -6  -2   1  301.30   20.59
  -6   2   0  183.03   11.85
  -6  -2   0  134.17   10.45
  -6   2   0  160.50   10.58
  -6  -2   0  178.29   10.74
  -6   2   0  177.49   10.81
  -6  -2   0  151.68   10.43
  -6   2   0  143.01   10.44
  -6  -2  -1  332.90   20.48
  -6  -2  -1  332.91   19.65
  -6   2  -1  287.91   19.53
  -6  -2  -1  299.56   19.68
  -6   2  -1  291.12   20.37
  -6  -2  -1  305.02   19.41
  -6   2  -1  309.91   19.47
  -6  -2  -2    3.13    1.58
  -6   2  -2    5.99    1.82
  -6   2  -2    9.80    2.43
  -6  -2  -2    7.60    1.75
  -6   2  -2    7.44    1.71
  -6  -2  -2   11.35    2.54
  -6   2  -3  365.06   27.24
  -6  -2  -3  380.49   27.02
  -6  -2  -3  472.79   27.00
  -6   2  -3  474.62   27.03
  -6  -2  -3  407.64   26.06
  -6  -2  -3  424.54   26.84
  -6   2  -3  423.67   26.84
  -6  -2  -4 3066.23  165.06
  -6   2  -4 3038.19  165.08
  -6  -2  -4 2410.34  164.64
  -6   2  -4 2167.77  164.34
  -6  -2  -4 3120.33  164.21
  -6  -2  -4 3221.88  165.59
  -6   2  -4 3046.84  165.45
  -6  -2  -5  123.05   10.49
  -6   2  -5  123.68   10.52
  -6  -2  -5  143.41   11.02
  -6   2  -5  148.54   11.17
  -6  -2  -5  121.79   10.70
  -6   2  -5  120.97   10.79
  -6  -2  -5  141.26    9.90
  -6  -2  -6   58.76    6.06
  -6  -2  -6   71.84    7.62
  -6   2  -6   66.18    7.49
  -6   2  -6   65.29    7.92
  -6  -2  -6   78.19    8.37
  -6   2  -6   71.49    7.12
  -6   2  -6   84.92    8.44
  -6  -2  -6   70.00    7.30
  -6  -2  -6   83.62    7.94
  -6   2  -6   83.14    7.94
  -6   2  -6   75.18    7.48
  -6  -2  -6   77.41    7.82
  -6  -2  -7    0.72    2.12
  -6  -2  -7    2.38    1.39
  -6   2  -7    4.87    2.21
  -6  -2  -7    1.79    0.94
  -6   2  -7    4.11    1.95
  -6  -2  -7    0.55    1.16
  -6   2  -7    3.95    1.87
  -6   2  -7    1.44    1.33
  -6  -2  -7    2.44    1.69
  -6  -2  -7    1.12    1.32
  -6   2  -7    0.57    1.04
  -6   2  -7    4.10    2.03
  -6   2  -7    5.74    1.91
  -6   2  -7    1.08    1.13
  -6  -2  -7    1.96    1.36
  -6  -2  -7    2.66    1.58
  -6   2  -7   -0.50    0.53
  -6  -2  -7    2.19    1.30
  -6  -2  -8    6.70    2.17
  -6   2  -8   10.28    2.75
  -6  -2  -8   10.11    3.26
  -6  -2  -8    6.37    3.36
  -6  -2  -8    3.33    2.01
  -6   2  -8    6.11    2.50
  -6   2  -8    8.11    3.03
  -6   2  -8    8.28    2.37
  -6  -2  -8   10.21    2.84
  -6   2  -8    6.08    2.42
  -6   2  -8    7.82    2.38
  -6  -2  -8    8.83    2.62
  -6  -2  -8    9.36    2.88
  -6   2  -8    8.26    2.69
  -6   2  -8    9.16    3.02
  -6   2  -8    4.41    1.83
  -6  -2  -8    9.45    2.90
  -6   2  -8    7.68    2.63
  -6   2  -8    7.90    2.50
  -6  -2  -8    7.14    1.78
  -6   2  -9   38.44    7.24
  -6  -2  -9   75.38    8.49
  -6   2  -9   79.82    8.75
  -6  -2  -9   51.46    7.88
  -6  -2  -9   75.14   10.38
  -6  -2  -9   43.33    7.65
  -6   2  -9   82.57    9.77
  -6   2  -9   78.28    9.47
  -6  -2  -9   77.49    9.26
  -6   2  -9   81.58    8.51
  -6   2  -9   75.50    8.50
  -6  -2  -9   73.58    8.36
  -6   2  -9   83.89    9.37
  -6  -2  -9   85.42    9.43
  -6   2  -9   64.15    8.51
  -6  -2  -9   67.64    7.88
  -6   2  -9   94.60    8.76
  -6  -2  -9   68.47    8.68
  -6   2  -9   78.50    9.30
  -6   2  -9   90.78    8.83
  -6  -2  -9   67.00    6.68
  -6  -2  -9   96.73    8.65
  -6  -2 -10  438.38   30.86
  -6   2 -10  478.52   31.45
  -6   2 -10  398.98   30.94
  -6  -2 -10  296.96   29.66
  -6  -2 -10  396.42   29.77
  -6   2 -10  433.13   30.10
  -6  -2 -10  444.27   31.80
  -6   2 -10  387.66   31.21
  -6  -2 -10  573.70   33.77
  -6  -2 -10  412.01   33.37
  -6   2 -10  456.44   32.56
  -6  -2 -10  421.63   31.78
  -6   2 -10  405.72   31.80
  -6   2 -10  430.18   29.69
  -6   2 -10  499.32   30.74
  -6   2 -10  441.90   30.75
  -6  -2 -10  399.16   30.14
  -6   2 -10  473.89   31.71
  -6  -2 -10  455.96   31.81
  -6   2 -10  431.42   31.65
  -6   2 -10  431.57   31.80
  -6   2 -10  552.32   31.53
  -6  -2 -10  510.10   30.50
  -6  -2 -11   18.99    4.41
  -6   2 -11   25.38    5.07
  -6   2 -11   17.94    3.95
  -6  -2 -11   19.89    4.04
  -6   2 -11    8.38    3.00
  -6  -2 -11   23.99    4.99
  -6   2 -11   25.94    4.82
  -6   2 -11   18.88    4.85
  -6  -2 -11   18.57    4.97
  -6   2 -11   26.06    4.51
  -6   2 -11   24.30    5.37
  -6  -2 -11   14.87    5.40
  -6  -2 -11   22.89    5.03
  -6   2 -11   15.88    4.33
  -6   2 -11   23.35    4.07
  -6   2 -11   17.44    3.90
  -6  -2 -11   19.13    4.25
  -6   2 -11   10.82    3.54
  -6  -2 -11   27.24    4.45
  -6  -2 -11   23.27    4.54
  -6   2 -11   24.98    4.93
  -6  -2 -11   14.87    4.31
  -6   2 -11   13.54    4.22
  -6   2 -11   17.20    4.42
  -6   2 -12   10.49    3.13
  -6  -2 -12    8.22    2.81
  -6   2 -12    9.55    2.89
  -6  -2 -12    2.85    2.02
  -6   2 -12   10.43    2.87
  -6  -2 -12    4.62    2.45
  -6   2 -12    3.14    2.36
  -6  -2 -12    3.85    2.46
  -6   2 -12    4.74    2.77
  -6   2 -12    6.75    3.09
  -6  -2 -12   10.07    4.96
  -6  -2 -12   14.67    4.02
  -6   2 -12   10.09    3.43
  -6   2 -12   10.33    2.74
  -6   2 -12   14.38    3.43
  -6   2 -12    4.32    2.64
  -6  -2 -12    8.89    3.07
  -6  -2 -12    8.68    3.33
  -6   2 -12    9.71    3.30
  -6   2 -12    8.30    3.28
  -6  -2 -12    7.20    2.42
  -6  -2 -12    6.32    2.89
  -6   2 -12    5.55    2.77
  -6   2 -12    9.03    3.05
  -6   2 -13   11.71    3.03
  -6  -2 -13   14.58    3.92
  -6   2 -13   19.62    4.56
  -6   2 -13   17.00    3.72
  -6  -2 -13   18.09    3.83
  -6  -2 -13   19.55    6.03
  -6   2 -13   15.30    4.05
  -6  -2 -13   15.43    4.06
  -6   2 -13   12.16    3.99
  -6   2 -13   15.14    3.47
  -6   2 -13   16.67    3.32
  -6  -2 -13   16.94    3.80
  -6  -2 -13   26.66    5.16
  -6   2 -13   15.89    3.89
  -6  -2 -13   14.97    3.65
  -6   2 -13   14.09    3.62
  -6  -2 -13   15.27    3.38
  -6  -2 -14   42.99    6.14
  -6   2 -14   57.44    6.57
  -6   2 -14   43.71    5.78
  -6  -2 -14   54.55    6.67
  -6   2 -14   43.92    6.14
  -6  -2 -14   52.99    8.79
  -6  -2 -14   39.28    6.56
  -6   2 -14   34.98    6.35
  -6   2 -14   37.86    6.09
  -6   2 -14   59.18    6.21
  -6   2 -14   48.50    7.21
  -6   2 -14   47.03    7.14
  -6  -2 -14   34.27    6.17
  -6  -2 -15   32.61    4.76
  -6   2 -15   31.56    4.80
  -6   2 -15   34.22    4.88
  -6   2 -15   39.58    5.83
  -6  -2 -15   23.04    4.45
  -6   2 -15   38.50    4.44
  -6   2 -15   39.40    4.76
  -6   2 -15   26.92    4.27
  -6  -2 -15   29.37    6.42
  -6   2 -15   26.72    4.86
  -6  -2 -15   28.06    4.75
  -6   2 -16    0.72    1.25
  -6  -2 -16    0.42    1.06
  -6   2 -16    0.46    0.59
  -6   2 -16    0.60    0.95
  -6  -2 -16   -0.62    2.41
  -6   2 -16    1.13    0.88
  -6   2 -16    0.33    0.85
  -6   2 -17    0.76    0.75
  -6   2 -17    0.34    0.71
  -6  -2 -17    0.24    0.68
  -6  -2 -17   -0.44    1.91
  -6   2 -17    2.44    1.14
  -6  -2 -17    0.23    0.80
  -6   2 -18  133.81    8.94
  -6  -2 -18  118.02    9.54
  -6   2 -18  122.75    8.93
   6   4 -21   10.14    1.88
   6   4 -21   10.40    1.87
   6   4 -20    1.42    1.05
   6   4 -20    0.27    0.80
   6   4 -20   -0.40    1.18
   6  -4 -20    0.30    0.77
  -6   4  20    0.91    1.18
   6  -4 -19    1.69    2.99
   6   4 -19    8.87    2.91
   6  -4 -19    7.25    1.99
   6   4 -19    6.07    2.16
   6   4 -19    7.90    2.22
   6  -4 -18  560.63   42.26
   6  -4 -18  747.79   42.20
   6   4 -18  634.38   42.59
   6   4 -18  675.75   41.92
   6  -4 -17  207.00   17.75
   6   4 -17  212.01   16.68
   6  -4 -16    2.06    2.69
   6   4 -16    1.68    1.39
   6   4 -16   -0.43    0.77
   6  -4 -15  100.04   11.40
   6   4 -15   95.24    9.29
   6   4 -15  103.33    9.56
   6  -4 -15  113.01   10.15
   6   4 -14   36.07    6.47
   6   4 -14   45.15    5.54
   6  -4 -14   38.28    5.37
   6  -4 -14   29.67    6.92
  -6  -4  13  106.84    9.94
   6  -4 -13   73.81   11.58
   6   4 -13   94.05    9.02
   6   4 -13  103.61   11.92
   6   4 -13   98.42   11.14
   6  -4 -13   93.98    9.43
   6   4 -12   46.70    5.69
   6   4 -12   39.78    7.37
   6   4 -12   42.61    6.93
   6  -4 -12   33.52    7.04
  -6  -4  12   55.14    6.62
   6   4 -11   10.63    2.47
   6   4 -11   11.05    3.71
  -6  -4  11    5.95    2.63
  -6  -4  11    5.14    2.11
   6  -4 -11    4.85    3.19
   6   4 -10   46.12    6.77
  -6  -4  10   47.75    6.06
  -6  -4  10   34.03    5.11
   6   4  -9   25.15    4.87
  -6  -4   9   26.86    4.19
  -6  -4   9   24.63    4.35
   6   4  -9   30.27    5.40
   6  -4  -9    8.21    4.05
  -6  -4   9   21.02    3.95
   6  -4  -9   27.85    4.34
   6  -4  -8  209.48   14.39
  -6  -4   8  163.35   13.77
  -6  -4   8  192.94   14.26
   6   4  -8  171.11   14.89
  -6   4   8  137.67   15.32
   6  -4  -8  110.28   13.22
  -6  -4   8  172.90   13.48
   6   4  -8  196.09   14.90
  -6  -4   7   21.96    3.95
  -6   4   7   28.59    5.53
  -6   4   7   27.68    5.11
   6   4  -7   19.41    4.43
  -6  -4   7   22.38    3.61
   6  -4  -7   25.65    4.45
  -6  -4   6   15.95    3.34
  -6   4   6   17.77    4.29
  -6  -4   6   14.45    3.19
   6  -4  -6   11.62    3.14
  -6  -4   6   17.18    2.97
   6   4  -6   22.87    4.35
  -6   4   6   27.73    4.91
   6   4  -6   26.21    4.47
  -6  -4   5   98.90    9.42
  -6  -4   5   89.67    8.13
   6   4  -5  103.12    9.71
   6   4  -5  101.97   10.19
  -6   4   5   90.51    9.76
  -6   4   4  332.61   23.52
   6   4  -4  310.08   22.73
   6   4  -4  278.30   23.15
  -6  -4   4  330.69   22.89
  -6   4   4  345.61   21.99
   6   4  -3  312.47   21.02
   6   4  -3  319.89   21.90
  -6   4   3  255.12   21.21
  -6  -4   3  305.21   21.04
  -6   4   3  255.29   19.80
   6   4  -2  871.88   54.05
  -6   4   2  885.73   55.25
   6   4  -2 1036.45   55.71
  -6  -4   2  979.75   55.02
  -6   4   1    9.07    2.86
  -6   4   1   13.06    3.48
   6   4  -1   10.37    3.09
  -6   4   1   13.16    3.40
   6   4  -1   12.24    2.88
  -6   4   0   11.37    3.34
  -6   4   0   17.15    3.73
   6   4   0   16.17    3.90
  -6   4   0   15.03    3.51
   6   4   0   10.84    2.75
  -6   4   0   16.14    3.36
  -6   4  -1   -0.56    1.65
  -6   4  -1   -0.52    0.95
  -6   4  -1    0.57    1.59
   6   4   1    3.18    1.72
   6   4   1    0.53    1.84
  -6   4  -1    2.35    1.94
  -6   4  -2  480.15   37.45
  -6   4  -2  590.39   37.43
  -6   4  -2  566.03   37.17
  -6   4  -2  643.75   39.00
  -6   4  -2  523.73   37.64
   6   4   2  633.64   38.11
  -6   4  -3    1.23    1.93
  -6   4  -3    1.18    1.75
  -6   4  -3   -0.65    1.79
  -6   4  -3    2.03    1.30
  -6  -4  -3    1.31    0.92
  -6   4  -3    5.05    1.80
  -6   4  -3    0.53    2.42
  -6   4  -4  435.68   34.44
  -6  -4  -4  544.48   33.10
  -6   4  -4  559.36   34.43
  -6   4  -4  506.59   32.95
  -6   4  -4  431.47   33.53
  -6   4  -4  514.35   33.30
  -6   4  -5    8.79    3.30
  -6   4  -5    2.42    1.93
  -6   4  -5    7.06    2.32
  -6   4  -5    8.98    2.53
  -6   4  -5    7.42    3.57
  -6   4  -5    4.42    1.88
  -6  -4  -5    6.29    1.91
   6  -4   6  306.16   22.34
  -6  -4  -6  333.48   22.36
  -6   4  -6  317.85   22.65
  -6   4  -6  311.56   24.03
  -6   4  -6  312.56   25.17
  -6   4  -6  297.72   22.52
  -6   4  -6  343.66   23.07
   6  -4   7  183.15   14.00
  -6   4  -7  175.11   14.83
  -6   4  -7  188.99   14.49
  -6   4  -7  162.80   16.97
  -6   4  -7  153.99   15.25
  -6   4  -7  192.95   14.90
  -6   4  -7  176.10   14.85
  -6  -4  -7  186.36   14.06
  -6   4  -8  142.71   12.30
  -6   4  -8  134.62   12.45
  -6   4  -8  117.51   12.77
  -6   4  -8  156.67   13.05
  -6   4  -9    7.14    3.09
  -6   4  -9   10.55    2.87
  -6   4  -9   11.61    2.98
  -6   4  -9   11.02    3.15
  -6   4 -10    1.79    1.77
  -6   4 -10    1.12    1.56
  -6  -4 -11    6.54    3.00
  -6   4 -11    4.38    2.09
  -6   4 -11    4.68    2.26
  -6   4 -11    4.59    1.94
  -6   4 -12  115.95   10.01
  -6   4 -12  125.80   10.78
  -6  -4 -12  107.27   10.81
  -6   4 -12  119.02   10.75
  -6   4 -12  119.22   11.14
  -6   4 -12  117.87    9.95
  -6   4 -13    5.72    1.71
  -6   4 -13    5.85    1.69
  -6   4 -13    6.34    2.19
  -6   4 -13   10.78    2.45
  -6   4 -14   67.98    6.04
  -6   4 -14   73.62    6.80
  -6   4 -15    7.39    1.58
  -6   4 -15    5.78    1.29
  -6   4 -15    4.48    1.37
  -6   6  16   25.32    3.05
  -6  -6  16   28.92    3.06
  -6   6  15   25.50    3.61
  -6   6  15   20.54    2.94
   6   6 -15   29.55    3.19
  -6  -6  15   23.54    3.19
  -6   6  14    0.38    1.63
  -6   6  14    1.95    1.45
  -6  -6  14    0.68    0.95
  -6   6  13   17.43    3.44
   6   6 -13   21.38    3.98
   6   6 -12   80.77    8.78
  -6   6  12   78.30    8.26
   6   6 -11   65.38    8.11
  -6   6  11   71.60    7.98
  -6  -6  10   48.53    5.68
  -6   6  10   34.75    5.71
   6   6 -10   35.03    5.98
  -6   6   9    1.93    2.03
   6   6  -9   -1.21    2.28
  -6   6   8   26.61    5.21
   6   6  -8   24.82    4.86
  -6  -6   7  187.13   15.07
  -6   6   7  207.12   17.50
   6   6  -7  174.79   15.93
  -6   6   7  196.07   16.93
  -6  -6   6   73.40    8.30
  -6   6   6   94.71   10.60
  -6   6   6   89.11   10.26
   6   6  -6   88.71    9.86
  -6  -6   5  206.72   16.02
  -6   6   5  187.03   17.73
   6   6  -5  212.90   17.56
  -6   6   5  213.99   18.14
  -6   6   5  201.03   16.90
  -6  -6   4   28.17    4.53
   6   6  -4   26.30    5.67
  -6   6   4   25.14    5.78
  -6   6   4   30.11    5.75
  -6   6   4   23.88    4.70
  -6  -6   3    8.34    2.64
   6   6  -3    7.28    3.68
  -6   6   3    6.54    3.74
  -6   6   3   13.87    3.91
  -6   6   3    3.29    1.86
  -6  -6   2   54.87    6.52
  -6   6   2   44.63    7.60
   6   6  -2   48.82    7.72
  -6   6   2   64.17    8.65
   6   6  -2   68.01    7.49
  -6   6   2   72.59    8.13
   6   6  -1  223.04   17.20
  -6   6   1  186.35   17.82
  -6   6   1  209.13   17.31
  -6   6   0   -4.63    6.27
   6   6   0   -7.75    6.20
   6   6   0    9.79    2.76
  -6   6   0    7.29    2.35
   6   6   1    0.63    2.65
   6   6   1    1.88    1.71
  -6   6  -1    0.63    2.20
  -6   6  -1    2.58    1.62
   6   6   2    1.84    2.49
   6   6   2    2.23    1.81
  -6   6  -2    0.60    2.19
  -6   6  -2    1.41    1.39
   6  -6   2    1.00    1.90
  -6   6  -2    0.42    0.87
  -6   6  -3  282.04   21.99
   6   6   3  316.36   22.64
  -6   6  -3  275.28   20.43
   6  -6   3  315.28   21.44
  -6   6  -3  299.40   20.46
   6   6   4   20.29    4.58
  -6   6  -4   19.29    4.26
  -6   6  -4   22.86    3.40
   6  -6   4   24.71    3.94
  -6   6  -4   19.66    3.25
   6  -6   5   44.97    5.21
  -6   6  -5   41.83    5.31
   6   6   5   40.76    6.11
  -6   6  -5   47.51    4.98
   6   6   6    3.84    2.67
   6  -6   6    2.13    2.15
  -6   6  -6    2.69    1.52
  -6   6  -6    5.17    1.47
   6   6   7   -0.40    1.94
   6  -6   7    0.23    1.46
  -6   6  -7    0.34    0.95
   6   6   8   10.07    2.29
  -6   6  -8    8.66    1.93
  -6   6  -8   14.33    2.60
  -6   6  -9  317.23   18.70
  -6   6  -9  287.16   18.21
  -6   6 -10   21.92    2.62
  -6   6 -10   21.32    2.49
   7  -1 -24   28.00    4.03
   7   1 -24   29.69    4.10
   7   1 -24   23.84    3.09
   7  -1 -24   24.45    4.50
   7  -1 -24   29.82    4.11
   7   1 -24   27.79    4.04
   7  -1 -23    6.00    2.02
   7   1 -23    7.26    2.12
   7   1 -23    0.53    2.60
   7  -1 -23    2.11    2.59
   7  -1 -23    4.74    1.99
   7   1 -23    2.84    1.73
   7   1 -23    3.34    1.28
   7  -1 -23   -2.40    4.07
   7  -1 -23    2.77    2.18
   7   1 -23    0.57    2.06
   7  -1 -22   41.97    5.70
   7   1 -22   36.89    5.53
   7  -1 -22   37.51    6.56
   7   1 -22   39.56    6.72
   7  -1 -22   33.26    6.12
   7   1 -22   42.96    6.87
   7  -1 -22   48.00    7.73
   7   1 -22   47.74    7.02
   7   1 -22   60.75    6.23
   7  -1 -22   48.86    6.61
   7   1 -22   48.08    6.53
   7  -1 -21   25.01    5.43
   7   1 -21   20.25    4.89
   7   1 -21   23.63    5.11
   7  -1 -21   20.81    4.22
   7   1 -21   15.50    3.93
   7   1 -21   16.61    4.68
   7  -1 -21   18.14    4.59
   7   1 -21   24.32    4.20
   7   1 -21   19.60    3.82
   7  -1 -21   25.60    4.96
   7   1 -21   15.62    3.96
   7   1 -20    8.35    3.72
   7   1 -20    3.87    3.15
   7  -1 -20    6.46    3.22
   7   1 -20    1.88    2.43
   7   1 -20    6.55    2.87
   7   1 -20    4.53    2.32
   7  -1 -20    5.02    2.20
   7  -1 -20    9.62    3.56
   7   1 -20    8.81    3.47
   7  -1 -20    7.08    2.75
   7   1 -20    7.10    2.76
   7   1 -20    5.01    2.29
   7  -1 -19    4.47    3.13
   7  -1 -19    6.47    2.81
   7   1 -19   10.78    3.48
   7   1 -19    5.99    2.16
   7  -1 -19    5.52    2.89
   7   1 -19    1.87    2.40
   7  -1 -19    2.91    2.28
   7   1 -19    1.67    3.03
   7   1 -19    7.94    3.45
   7  -1 -19    5.57    2.89
   7   1 -19    3.48    3.16
   7  -1 -19    2.72    2.13
   7   1 -19    0.92    1.94
   7  -1 -19    6.09    2.04
   7   1 -19    1.79    1.41
   7  -1 -19    3.87    2.03
   7   1 -19    4.70    2.23
   7   1 -19    1.69    1.54
   7  -1 -19    2.50    1.96
   7  -1 -19    1.78    2.10
   7   1 -19    0.90    1.90
   7  -1 -19    2.13    1.68
   7  -1 -18  183.33   18.39
   7   1 -18  209.34   18.48
   7   1 -18  179.74   18.24
   7  -1 -18  213.47   18.01
   7  -1 -18  180.07   15.47
   7   1 -18  230.04   16.89
   7  -1 -18  168.92   14.65
   7  -1 -18  213.13   16.67
   7   1 -18  209.47   16.88
   7   1 -18  179.48   14.72
   7   1 -18  175.82   14.75
   7   1 -18  194.48   18.22
   7  -1 -18  202.62   18.13
   7  -1 -18  179.32   17.01
   7   1 -18  186.72   17.45
   7  -1 -18  186.72   18.08
   7   1 -18  179.25   17.84
   7  -1 -18  224.72   18.57
   7   1 -18  208.00   18.23
   7  -1 -17  333.20   24.79
   7  -1 -17  326.56   24.55
   7   1 -17  306.83   24.21
   7   1 -17  315.63   24.56
   7   1 -17  271.61   20.75
   7   1 -17  275.88   21.01
   7   1 -17  318.41   22.36
   7  -1 -17  295.39   21.37
   7   1 -17  308.75   22.72
   7  -1 -17  349.16   22.98
   7   1 -17  312.81   24.79
   7  -1 -17  310.54   24.81
   7  -1 -17  283.15   24.58
   7   1 -17  303.94   25.50
   7  -1 -17  279.87   23.41
   7   1 -17  267.58   23.14
   7  -1 -17  265.10   22.92
   7  -1 -16   64.48    8.52
   7   1 -16   64.83    8.61
   7  -1 -16   66.29    8.68
   7   1 -16   62.07    8.52
   7   1 -16   59.82    6.66
   7   1 -16   45.16    6.09
   7  -1 -16   67.36    7.86
   7   1 -16   52.62    7.20
   7   1 -16   69.46    7.85
   7  -1 -16   69.67    7.72
   7   1 -16   73.25    9.65
   7  -1 -16   76.70    9.73
   7  -1 -16   63.28    8.34
   7  -1 -16   62.99    8.92
   7   1 -16   65.51    9.32
   7   1 -16   69.56    8.65
   7  -1 -16   60.97    7.91
   7  -1 -15  258.55   21.74
   7   1 -15  243.35   21.43
   7  -1 -15  245.92   20.38
   7  -1 -15  275.11   20.61
   7   1 -15  270.66   20.75
   7  -1 -15  226.60   19.00
   7   1 -15  237.63   19.13
   7   1 -15  263.54   19.68
   7  -1 -15  263.94   18.92
   7  -1 -15  238.95   20.87
   7   1 -15  274.99   21.90
   7   1 -15  292.09   18.71
   7  -1 -15  262.36   20.72
   7   1 -15  288.95   21.36
   7  -1 -15  287.71   21.15
   7   1 -15  271.25   21.13
   7  -1 -14   45.84    6.42
   7   1 -14   25.51    4.38
   7   1 -14   25.25    3.91
   7   1 -14   31.03    5.08
   7  -1 -14   18.61    4.02
   7  -1 -14   33.39    4.64
   7   1 -14   37.15    4.85
   7   1 -13  103.75   10.03
   7  -1 -13  111.92   10.56
   7  -1 -13  119.86   10.24
   7   1 -13  126.56    9.61
   7   1 -13  103.12    9.43
   7   1 -13   91.63    9.24
   7  -1 -12  299.35   20.40
   7   1 -12  292.17   21.32
   7  -1 -12  298.45   21.23
   7   1 -12  267.77   20.23
   7   1 -12  296.82   20.73
   7   1 -12  309.97   20.93
   7  -1 -11  422.97   27.15
   7   1 -11  456.84   28.37
   7  -1 -11  404.96   27.80
   7   1 -11  430.34   26.87
   7   1 -11  383.19   27.13
   7   1 -11  497.64   27.55
   7  -1 -10  162.58   11.21
   7   1 -10  167.19   10.97
   7   1 -10  138.16   10.93
   7   1  -9  291.78   18.65
   7  -1  -9  317.72   19.33
   7  -1  -8  358.82   22.22
   7  -1  -7   62.05    4.87
  -7   1   6  501.11   29.63
   7  -1  -6  513.85   30.16
  -7  -1   5  817.21   42.34
  -7  -1   5  772.17   42.70
  -7   1   5  759.11   41.68
   7  -1  -5  695.94   41.91
  -7  -1   4   29.10    3.18
  -7   1   4   28.74    3.25
  -7  -1   4   27.79    2.84
  -7  -1   3 2208.65  127.51
  -7   1   3 2215.88  127.54
  -7  -1   3 2101.99  127.45
  -7  -1   3 2375.58  127.46
  -7   1   3 2157.06  127.32
  -7  -1   2 2221.12  125.77
  -7   1   2 2239.10  125.81
  -7  -1   2 2191.84  125.92
  -7  -1   2 2503.01  125.95
  -7   1   2 2314.76  125.83
  -7  -1   2 2460.59  126.14
  -7   1   2 1738.25  125.64
  -7   1   2 2181.52  126.05
  -7  -1   2 1885.86  125.96
  -7  -1   1  171.07   10.42
  -7   1   1  164.55   10.37
  -7   1   1  147.51   10.29
  -7  -1   1  144.94   10.18
  -7   1   1  141.88   10.14
  -7   1   1  133.47   10.21
  -7  -1   1  157.56   10.48
  -7   1   0  960.17   52.37
  -7  -1   0 1003.82   52.53
  -7   1   0  832.16   52.16
  -7   1   0  903.99   52.28
  -7  -1   0  892.29   52.25
  -7   1   0  872.06   52.24
  -7  -1   0  741.98   51.96
  -7  -1  -1  421.18   26.35
  -7  -1  -1  449.30   27.82
  -7   1  -1  440.86   27.75
  -7  -1  -1  381.72   27.46
  -7   1  -1  445.22   27.70
  -7  -1  -1  507.69   27.94
  -7   1  -1  537.30   28.10
  -7  -1  -2  281.21   18.79
  -7   1  -2  279.25   18.80
  -7  -1  -2  262.18   17.19
  -7  -1  -2  277.89   18.62
  -7   1  -2  296.57   18.86
  -7  -1  -2  304.39   18.83
  -7   1  -2  309.74   18.90
  -7  -1  -3   63.82    6.10
  -7   1  -3   66.41    6.19
  -7  -1  -3   57.66    4.55
  -7  -1  -3   51.66    5.72
  -7   1  -3   47.24    5.60
  -7  -1  -3   65.20    5.93
  -7   1  -3   59.63    5.73
  -7  -1  -4   23.51    3.77
  -7   1  -4   28.23    4.08
  -7  -1  -4   22.48    2.62
  -7  -1  -4   32.36    4.26
  -7   1  -4   26.22    3.96
  -7  -1  -4   26.86    3.72
  -7   1  -4   26.57    3.73
  -7  -1  -5  510.74   32.93
  -7  -1  -5  565.73   34.24
  -7  -1  -5  536.97   35.52
  -7   1  -5  530.28   35.44
  -7  -1  -5  619.85   35.92
  -7   1  -5  623.05   35.99
  -7  -1  -5  506.95   34.87
  -7   1  -5  547.12   35.12
  -7  -1  -6    7.52    1.89
  -7  -1  -6    4.34    1.77
  -7   1  -6    3.86    1.62
  -7  -1  -6    4.69    1.91
  -7   1  -6    3.65    1.83
  -7   1  -6    4.38    1.92
  -7  -1  -6    2.73    1.53
  -7   1  -7  203.09   14.93
  -7  -1  -7  235.35   16.77
  -7   1  -7  249.35   16.25
  -7  -1  -7  181.43   14.63
  -7   1  -7  216.74   15.23
  -7   1  -7  179.87   15.87
  -7  -1  -7  193.18   16.20
  -7  -1  -7  209.09   15.33
  -7   1  -7  251.41   16.33
  -7   1  -7  131.94   14.65
  -7  -1  -7  134.73   14.71
  -7  -1  -7  211.64   15.91
  -7   1  -7  198.57   15.68
  -7  -1  -7  188.89   16.99
  -7   1  -7  162.13   15.35
  -7  -1  -7  194.44   16.51
  -7   1  -7  179.28   16.10
  -7  -1  -7  166.12   14.85
  -7   1  -7  211.87   15.11
  -7   1  -7  140.72   14.39
  -7  -1  -7  228.98   16.02
  -7  -1  -7  216.54   14.76
  -7   1  -7  170.81   15.22
  -7  -1  -7  147.49   14.41
  -7  -1  -7  206.33   16.21
  -7   1  -7  197.65   16.07
  -7   1  -8    5.12    2.01
  -7  -1  -8    2.05    1.76
  -7   1  -8    3.26    1.70
  -7  -1  -8    2.05    1.42
  -7   1  -8    1.55    1.33
  -7   1  -8   -0.69    1.62
  -7  -1  -8    2.78    1.92
  -7   1  -8    0.98    1.15
  -7  -1  -8    0.66    1.39
  -7   1  -8    1.98    1.83
  -7  -1  -8    0.61    1.10
  -7   1  -8    0.61    1.10
  -7  -1  -8    3.79    1.79
  -7   1  -8    0.71    2.10
  -7   1  -8    2.74    1.89
  -7  -1  -8   -1.60    3.14
  -7  -1  -8   -0.73    2.77
  -7   1  -8    0.73    2.55
  -7  -1  -8    1.60    1.25
  -7   1  -8    0.49    1.25
  -7   1  -8    3.31    1.73
  -7   1  -8    1.55    1.43
  -7  -1  -8    0.60    0.89
  -7   1  -8    4.10    1.94
  -7  -1  -8    1.83    1.18
  -7   1  -8    2.80    1.76
  -7  -1  -8    1.38    1.45
  -7   1  -8    0.69    1.02
  -7  -1  -8    2.87    1.80
  -7  -1  -9  112.26   12.63
  -7   1  -9  132.95   11.91
  -7   1  -9  155.50   12.63
  -7  -1  -9  113.09   11.35
  -7  -1  -9   92.45   10.71
  -7   1  -9  111.26   12.69
  -7  -1  -9  117.21   12.78
  -7  -1  -9  170.16   13.99
  -7   1  -9  143.75   13.21
  -7  -1  -9  122.34   12.16
  -7   1  -9  124.97   12.28
  -7   1  -9  113.97   11.12
  -7  -1  -9  147.20   12.39
  -7   1  -9   80.38   11.50
  -7  -1  -9  146.86   14.76
  -7   1  -9  136.14   13.82
  -7   1  -9  113.71   12.64
  -7  -1  -9  137.29   13.63
  -7   1  -9  115.85   12.99
  -7  -1  -9  155.02   12.57
  -7   1  -9  113.12   11.31
  -7   1  -9  156.54   12.46
  -7  -1  -9  126.26   11.99
  -7   1  -9  184.11   13.92
  -7   1  -9  156.00   12.72
  -7  -1  -9   72.21   10.99
  -7  -1  -9  150.79   11.88
  -7   1  -9  121.22   11.84
  -7  -1  -9  151.18   13.62
  -7   1  -9  140.13   13.08
  -7   1  -9  112.65   12.32
  -7  -1  -9  129.78   12.21
  -7  -1 -10  141.84   13.99
  -7   1 -10  124.32   12.22
  -7  -1 -10  132.43   12.45
  -7  -1 -10  161.23   13.05
  -7   1 -10  131.41   12.56
  -7  -1 -10  135.51   13.98
  -7   1 -10  140.76   14.14
  -7  -1 -10  130.20   12.97
  -7   1 -10  119.38   12.69
  -7  -1 -10  155.35   14.31
  -7   1 -10  144.32   14.07
  -7   1 -10  126.16   11.76
  -7   1 -10  118.33   13.96
  -7   1 -10  135.57   12.78
  -7   1 -10  118.32   13.47
  -7  -1 -10  116.41   13.49
  -7   1 -10  111.51   13.56
  -7   1 -10  143.04   12.53
  -7   1 -10  113.20   12.27
  -7   1 -10  156.92   13.68
  -7   1 -10  126.63   12.57
  -7  -1 -10  142.93   12.92
  -7  -1 -10  173.02   13.56
  -7   1 -10  137.46   12.65
  -7  -1 -10  137.80   12.18
  -7  -1 -10  119.09   12.53
  -7   1 -10  137.65   13.53
  -7  -1 -10  154.93   14.56
  -7   1 -10  147.13   14.18
  -7  -1 -11  191.48   15.75
  -7   1 -11  158.31   15.01
  -7  -1 -11   69.77   12.74
  -7   1 -11   75.15   12.75
  -7   1 -11  193.89   15.00
  -7  -1 -11  156.65   15.52
  -7   1 -11  106.47   12.88
  -7  -1 -11  200.47   15.11
  -7   1 -11  162.10   16.34
  -7  -1 -11  141.97   15.36
  -7  -1 -11  180.21   14.79
  -7   1 -11  179.58   14.70
  -7  -1 -11  186.89   14.63
  -7   1 -11  185.61   17.31
  -7  -1 -11  170.16   16.37
  -7   1 -11  153.38   16.03
  -7   1 -11  159.19   16.04
  -7   1 -11  170.94   14.07
  -7   1 -11  192.52   15.04
  -7  -1 -11  186.49   15.14
  -7   1 -11  181.07   15.24
  -7   1 -11  146.33   14.04
  -7  -1 -11  191.26   14.44
  -7   1 -11  213.84   15.79
  -7  -1 -11  173.13   15.00
  -7  -1 -11  170.84   16.35
  -7   1 -11  164.30   16.19
  -7   1 -11  153.40   15.16
  -7   1 -12   95.35    9.93
  -7  -1 -12   96.56    9.93
  -7  -1 -12   97.27    9.89
  -7  -1 -12   90.81   10.36
  -7   1 -12   91.75   10.62
  -7  -1 -12   92.47   10.91
  -7   1 -12   98.50   11.41
  -7   1 -12  100.19   12.20
  -7   1 -12   76.06   10.46
  -7  -1 -12   92.95   11.15
  -7   1 -12   88.41    9.42
  -7  -1 -12   98.16    9.93
  -7   1 -12   85.97   10.82
  -7   1 -12   68.39   10.22
  -7  -1 -12   83.57   11.02
  -7   1 -12   77.96    9.47
  -7   1 -12   97.17    9.58
  -7   1 -12   80.65    9.81
  -7   1 -12   93.61    9.93
  -7  -1 -12   97.79   10.20
  -7   1 -12   62.22    9.38
  -7  -1 -12   79.48   10.56
  -7   1 -12   78.24   10.60
  -7  -1 -12   80.41    9.55
  -7  -1 -12   66.48    9.74
  -7  -1 -12   94.53    9.44
  -7   1 -13   80.99    8.49
  -7  -1 -13   62.66    9.32
  -7   1 -13   64.34    9.49
  -7  -1 -13   70.31    8.22
  -7   1 -13   77.75    8.67
  -7   1 -13   82.55   10.68
  -7   1 -13   78.56   10.34
  -7  -1 -13   69.80    9.66
  -7  -1 -13   68.72    7.95
  -7   1 -13   92.89    9.83
  -7   1 -13   79.76    8.85
  -7  -1 -13   68.21    8.35
  -7  -1 -13   67.64    8.40
  -7   1 -13   81.13    9.65
  -7  -1 -13   89.16    9.92
  -7   1 -13   70.19    9.15
  -7  -1 -13   73.37    9.33
  -7  -1 -14   54.25    7.88
  -7   1 -14   50.50    7.79
  -7  -1 -14   41.29    6.51
  -7   1 -14   42.84    6.26
  -7   1 -14   47.44    6.18
  -7  -1 -14   56.04    7.58
  -7   1 -14   51.26    6.76
  -7   1 -14   40.88    6.17
  -7  -1 -14   46.05    6.20
  -7   1 -14   59.10    7.64
  -7  -1 -14   38.33    5.72
  -7   1 -14   34.46    6.10
  -7   1 -14   55.64    6.23
  -7  -1 -14   36.08    6.85
  -7   1 -14   48.99    7.94
  -7  -1 -15   22.96    4.68
  -7   1 -15   18.01    4.23
  -7   1 -15   20.91    4.36
  -7  -1 -15   23.49    4.29
  -7   1 -15   27.10    5.40
  -7  -1 -15   22.34    4.79
  -7   1 -15   25.91    4.31
  -7   1 -15   19.64    4.12
  -7  -1 -15   31.70    4.54
  -7  -1 -15   27.47    4.09
  -7   1 -15   21.38    4.34
  -7  -1 -15   29.73    4.86
  -7   1 -15   20.97    4.37
  -7   1 -15   19.22    3.35
  -7   1 -15   27.69    4.34
  -7   1 -15   27.47    4.27
  -7  -1 -16   79.37    8.01
  -7   1 -16   75.50    7.97
  -7  -1 -16   96.80    7.89
  -7   1 -16   88.83    7.66
  -7   1 -16   84.66    8.23
  -7   1 -16   76.31    7.14
  -7  -1 -16   68.96    8.01
  -7   1 -16   68.52    8.31
  -7   1 -16   97.03    8.74
  -7  -1 -16   73.66    6.76
  -7  -1 -16   65.15    7.82
  -7   1 -16   63.98    7.93
  -7   1 -17   23.76    2.92
  -7   1 -17   23.32    3.21
  -7  -1 -17    8.85    3.20
  -7   1 -17   13.77    2.32
  -7  -1 -17   21.01    3.27
  -7   1 -17   18.03    3.09
  -7   1 -17   17.65    3.13
  -7  -1 -17   18.86    3.20
  -7   1 -17   17.11    2.93
  -7   1 -18    4.78    1.19
   7  -3 -23    3.01    2.04
   7   3 -23    3.59    1.25
   7  -3 -22   10.13    3.28
   7   3 -22    8.99    2.08
   7   3 -22   10.94    2.01
   7   3 -21   92.13    9.01
   7  -3 -21   75.58    9.83
   7  -3 -20    4.92    3.23
   7   3 -20    5.94    2.16
   7  -3 -19   38.63    7.05
   7   3 -19   30.91    5.10
   7  -3 -18  137.29   14.40
   7   3 -18   98.26   10.74
   7  -3 -18  116.15   11.11
   7   3 -17   84.73    9.42
   7  -3 -17   68.58   10.87
   7   3 -17   83.05    8.30
   7  -3 -17   76.38    8.25
   7   3 -16   39.76    5.20
   7  -3 -16   38.22    7.63
   7   3 -16   30.82    5.78
   7  -3 -16   35.70    7.47
   7  -3 -16   34.85    5.24
   7  -3 -16   25.09    4.63
   7   3 -16   36.61    6.01
   7   3 -15    5.99    2.92
   7  -3 -15    6.46    5.05
   7   3 -15    8.18    3.35
  -7   3  15   14.62    3.85
   7  -3 -15    6.16    2.80
   7  -3 -15   11.78    4.44
   7   3 -15    9.84    2.51
   7  -3 -15   16.50    3.33
   7   3 -14  214.00   18.46
  -7   3  14  213.84   18.23
   7   3 -14  212.59   16.32
   7  -3 -14  220.34   17.24
   7   3 -14  210.45   18.85
   7  -3 -14  254.23   20.94
   7  -3 -14  228.72   19.87
   7   3 -13   39.07    6.13
  -7   3  13   30.31    5.46
  -7  -3  13   35.44    4.89
   7   3 -13   31.56    4.31
   7  -3 -13   30.25    6.46
   7  -3 -13   48.24    7.52
   7   3 -13   23.46    5.36
   7  -3 -13   23.90    4.42
  -7  -3  12   23.41    3.81
  -7   3  12   25.86    4.87
   7   3 -12   23.91    4.53
   7  -3 -12   20.66    3.42
   7  -3 -12   19.34    4.77
   7   3 -12   22.77    4.49
   7  -3 -12   25.98    4.08
   7  -3 -12   20.78    5.20
   7  -3 -11  586.62   37.34
   7   3 -11  549.09   38.33
   7   3 -11  594.51   38.17
  -7   3  11  616.85   39.72
  -7  -3  11  599.64   37.47
   7  -3 -11  529.66   36.23
   7  -3 -11  503.82   36.67
   7   3 -10   92.25    9.41
   7  -3 -10  119.02    9.26
   7  -3 -10   93.05    8.11
   7  -3 -10   90.19    7.70
   7  -3 -10   83.77    9.14
  -7  -3  10   99.43    8.81
   7  -3  -9   23.86    3.61
   7  -3  -9   40.46    4.62
  -7  -3   8  181.43   14.37
   7  -3  -8  207.35   14.38
  -7  -3   7    3.44    1.33
  -7  -3   7   10.18    2.30
  -7  -3   6 1042.32   62.18
  -7  -3   6 1031.26   62.88
  -7  -3   5  518.01   30.54
  -7   3   5  449.79   29.53
  -7  -3   5  507.33   31.40
  -7  -3   4   22.16    3.03
  -7   3   4   22.27    3.04
  -7  -3   4   19.31    3.26
  -7  -3   3    1.08    0.80
  -7   3   3    1.19    1.08
  -7  -3   3    1.16    0.91
  -7  -3   2  617.25   40.43
  -7   3   2  735.29   41.68
  -7  -3   2  684.15   41.90
  -7   3   1  107.79    8.50
  -7  -3   1   67.82    7.43
  -7   3   0  352.35   24.61
  -7  -3   0  374.02   24.74
  -7   3  -1   31.95    4.88
  -7   3  -2   36.58    3.98
  -7   3  -2   48.10    6.11
  -7   3  -3  809.03   42.37
  -7   3  -3  708.38   42.17
  -7   3  -3  724.20   39.59
  -7  -3  -3  783.41   40.31
  -7   3  -4    6.69    2.07
  -7   3  -4    3.87    1.94
  -7   3  -4   10.25    2.17
  -7   3  -4    3.27    1.75
  -7  -3  -4    6.68    1.79
  -7  -3  -4   13.72    2.44
  -7   3  -4    7.60    3.02
  -7   3  -4    7.01    2.09
  -7   3  -5   51.00    6.67
  -7   3  -5   51.03    5.81
  -7  -3  -5   67.08    6.15
  -7   3  -5   62.30    7.07
  -7   3  -5   56.51    6.41
  -7   3  -5   80.07    8.19
  -7   3  -5   70.34    8.35
  -7  -3  -5   31.12    5.11
  -7   3  -5   59.73    6.71
  -7  -3  -5   55.79    7.73
  -7   3  -5   58.37    6.46
  -7   3  -6  454.76   37.52
  -7   3  -6  542.32   37.03
  -7   3  -6  526.56   38.02
  -7  -3  -6  594.01   36.44
  -7   3  -6  609.47   37.77
  -7   3  -6  750.52   40.60
  -7   3  -6  561.51   39.46
  -7  -3  -6  648.03   37.67
  -7   3  -6  618.73   38.32
  -7   3  -6  611.04   37.75
  -7  -3  -6  514.21   39.40
  -7   3  -7    1.22    1.81
  -7  -3  -7    1.78    1.06
  -7   3  -7    1.91    1.49
  -7   3  -7    0.97    1.14
  -7   3  -7    2.55    2.01
  -7  -3  -7    2.35    2.60
  -7   3  -7    3.27    1.71
  -7   3  -7    1.37    1.76
  -7   3  -7    2.61    1.55
  -7   3  -8  212.99   20.12
  -7   3  -8  240.84   20.40
  -7   3  -8  275.91   19.43
  -7   3  -8  262.69   20.64
  -7   3  -8  261.75   20.00
  -7  -3  -8  247.24   18.96
  -7   3  -8  281.75   19.93
  -7  -3  -8  238.56   22.07
  -7   3  -8  307.61   20.15
  -7  -3  -9   83.23   11.00
  -7   3  -9   79.66    8.76
  -7   3  -9   83.10    8.99
  -7   3  -9   64.53    8.34
  -7   3  -9   89.28    9.74
  -7   3  -9   75.81    9.29
  -7  -3  -9   76.14    8.23
  -7  -3  -9  100.97    9.21
  -7   3  -9   84.30    9.92
  -7   3  -9   82.89    9.20
  -7   3 -10   10.58    2.75
  -7   3 -10   10.59    2.87
  -7  -3 -10    8.64    2.49
  -7   3 -10    9.50    3.19
  -7   3 -10   11.71    3.37
  -7   3 -10    9.72    3.02
  -7   3 -10    5.77    2.46
  -7  -3 -10    8.11    4.03
  -7   3 -10    5.04    2.66
  -7   3 -11   89.86   10.58
  -7   3 -11   98.09   10.26
  -7   3 -11   89.91   10.47
  -7   3 -11   86.96    9.61
  -7  -3 -11   90.58   12.05
  -7   3 -11  114.47   10.41
  -7   3 -11   93.49    8.88
  -7   3 -11  107.47    9.73
  -7   3 -11  106.04   10.30
  -7   3 -12   13.99    3.85
  -7   3 -12    8.77    2.95
  -7   3 -12   11.28    2.88
  -7  -3 -12    1.64    2.61
  -7   3 -12   10.37    2.68
  -7   3 -12    8.63    2.68
  -7   3 -12   11.47    3.01
  -7   3 -12    5.73    2.66
  -7   3 -13    1.79    1.41
  -7   3 -13    3.10    1.68
  -7   3 -13    2.87    1.67
  -7   3 -13    3.98    1.96
  -7   3 -13    1.24    1.73
  -7  -3 -13    3.58    3.28
  -7   3 -13    4.99    2.18
  -7   3 -13    3.65    1.60
  -7   3 -14    1.46    1.53
  -7   3 -14    0.71    1.05
  -7   3 -14    0.81    1.27
  -7   3 -14    1.01    1.40
  -7  -3 -14    1.75    2.45
  -7   3 -14    1.36    1.34
  -7   3 -14    0.29    0.68
  -7   3 -14    0.59    0.98
  -7   3 -15   16.52    2.94
  -7   3 -15   14.10    2.35
  -7   3 -15   14.13    2.06
  -7  -3 -15   12.45    3.36
  -7   3 -15   14.70    2.58
  -7   3 -15   18.10    2.99
  -7   3 -15   18.46    3.25
  -7  -3 -16   -0.25    1.27
  -7   3 -16    1.43    0.87
  -7   3 -16    0.18    0.60
  -7   3 -16    1.29    0.85
  -7   5  19  244.60   15.27
  -7   5  19  204.87   14.48
  -7   5  18    5.34    2.09
  -7   5  18    2.52    1.46
   7  -5 -18    5.70    1.56
   7   5 -18    3.70    1.37
   7   5 -17  275.46   18.57
  -7   5  17  273.38   19.32
  -7   5  17  252.58   18.87
  -7   5  16   98.74    9.68
  -7   5  15   93.84   10.26
   7   5 -15  120.15   11.41
  -7   5  14    5.20    2.73
   7   5 -14    2.68    3.44
  -7   5  13   15.59    4.16
   7   5 -13   16.06    4.42
  -7  -5  12   23.32    4.28
  -7   5  12   24.09    5.23
   7   5 -12   24.96    5.30
  -7   5  11   92.27   10.79
   7   5 -11  110.02   11.21
   7   5 -11   73.14   11.08
  -7  -5  11   91.40    9.30
   7  -5 -11   88.24    9.16
  -7   5  10   -0.80    2.64
   7   5 -10    1.42    2.35
   7   5 -10   -0.82    1.92
  -7  -5  10   -0.55    1.81
   7  -5 -10    0.56    1.01
   7   5  -9  249.21   21.41
  -7   5   9  257.92   21.84
  -7   5   9  279.88   22.42
   7   5  -9  316.87   23.18
   7  -5  -9  268.12   20.39
  -7   5   8   13.38    4.24
  -7   5   8   12.77    4.05
   7   5  -8    9.01    3.67
   7   5  -8    9.02    3.65
   7  -5  -8    7.84    2.55
  -7  -5   8   11.37    2.91
   7   5  -7  101.72   10.69
  -7   5   7   71.56    9.74
   7   5  -7   87.07   10.11
  -7   5   7   85.27   10.36
   7  -5  -7   91.69    9.13
  -7  -5   7   81.54    8.96
  -7   5   6  409.20   29.01
  -7   5   6  406.78   29.02
   7   5  -6  368.38   27.92
  -7  -5   6  359.61   26.44
   7   5  -6  377.72   27.64
  -7  -5   5   -0.52    1.64
   7   5  -5   -0.67    3.66
   7   5  -5   -0.59    1.62
  -7   5   5   -2.27    3.54
  -7  -5   5    0.59    1.23
   7   5  -5   -0.62    2.53
  -7  -5   4  120.52   11.04
  -7  -5   4  107.25   10.56
   7   5  -4  138.03   12.97
  -7   5   4  119.09   12.60
   7   5  -4  102.32   11.22
  -7  -5   3  418.14   30.66
   7   5  -3  501.88   32.12
   7   5  -3  429.73   32.55
  -7   5   3  537.71   34.09
  -7  -5   2    2.39    1.73
  -7   5   2    0.68    1.58
  -7   5   2   -0.73    3.23
   7   5  -2    0.66    2.31
   7   5  -2    2.20    2.23
  -7  -5   1  173.21   15.53
  -7   5   1  242.27   18.20
  -7   5   1  222.94   18.48
   7   5  -1  234.54   17.40
   7   5  -1  223.13   18.13
  -7   5   0   43.53    6.24
  -7   5   0   44.09    6.89
   7   5   0   30.77    5.11
   7   5   0   31.73    5.84
  -7   5   0   43.86    6.83
  -7  -5   0   27.27    4.55
  -7   5   0   38.24    6.00
  -7   5  -1  210.52   18.65
  -7   5  -1  251.57   20.29
  -7   5  -1  225.80   19.10
   7   5   1  256.93   18.27
   7   5   1  245.95   19.38
  -7   5  -1  227.57   18.31
  -7   5  -1  211.39   17.07
  -7   5  -2    4.00    2.54
  -7   5  -2    6.12    2.06
  -7   5  -2    6.93    2.36
   7   5   2    7.90    3.10
  -7   5  -2    2.68    2.45
  -7  -5  -2    7.60    2.34
  -7   5  -3   23.71    4.95
   7   5   3   28.32    5.26
  -7   5  -3   18.40    4.36
  -7   5  -3   16.55    3.24
  -7  -5  -3   23.73    3.93
  -7   5  -3   10.42    2.88
  -7   5  -4   11.94    2.98
  -7  -5  -4    7.86    2.34
  -7   5  -4   13.00    3.90
  -7   5  -4   10.39    2.73
   7   5   4   11.16    3.68
  -7   5  -4    9.01    3.42
   7  -5   5    2.68    1.82
   7   5   5    6.52    2.98
  -7   5  -5    1.88    2.08
  -7   5  -5    4.34    1.83
  -7   5  -5    3.02    1.50
  -7   5  -6   58.86    6.79
  -7   5  -6   49.60    6.06
   7  -5   6   59.13    6.42
  -7   5  -6   66.86    7.42
   7   5   6   56.26    7.61
  -7   5  -6   53.21    7.31
   7  -5   7  270.60   20.05
   7   5   7  332.75   23.28
  -7   5  -7  319.55   21.51
  -7   5  -7  314.27   22.02
   7   5   8   16.05    3.87
  -7   5  -8   19.90    3.68
  -7   5  -8   13.98    2.91
  -7   5  -8   18.06    3.63
   7   5   9    1.65    1.88
  -7   5  -9    1.78    1.18
  -7   5  -9    1.75    1.22
  -7   5  -9    1.85    1.88
  -7   5 -10  271.40   18.70
  -7   5 -10  244.49   18.11
  -7   5 -10  250.59   17.25
  -7   5 -10  263.63   17.61
  -7   5 -10  260.52   18.12
  -7   5 -11   -0.69    1.08
  -7   5 -11    0.56    0.65
  -7   5 -11   -0.30    0.77
  -7   5 -11   -0.32    0.88
  -7   5 -11    0.79    0.59
  -7   5 -12    2.69    1.10
  -7   5 -12    5.37    1.44
  -7   7  11    1.75    0.84
  -7   7  11    0.86    0.65
  -7   7  10   -0.26    1.23
   7   7 -10    0.28    1.16
  -7   7  10    0.48    0.97
  -7   7   9   20.26    3.29
  -7   7   9   18.55    2.98
   7   7  -9   22.86    3.40
  -7   7   8   66.46    6.50
   7   7  -8   74.23    6.77
  -7   7   8   57.37    6.33
  -7   7   8   67.13    6.28
  -7   7   7    2.94    1.85
  -7   7   7    4.03    1.76
   7   7  -7    4.28    2.09
  -7   7   7    2.33    1.32
  -7   7   6   16.06    3.25
  -7   7   6   19.14    3.44
   7   7  -6   23.80    3.71
  -7   7   6   13.63    2.74
  -7   7   5    4.67    2.22
  -7   7   5   11.80    2.78
   7   7  -5   14.81    3.10
   7  -7  -5   10.05    2.13
  -7   7   5    8.16    2.20
   7   7  -4   15.13    3.43
  -7   7   4   19.02    3.83
   7  -7  -4   16.67    2.85
  -7   7   4   19.21    3.13
  -7   7   3  125.71   11.07
   7  -7  -3  124.57   10.50
  -7   7   3  143.57   10.82
  -7   7   2  215.65   16.86
   7   7  -2  273.44   17.53
  -7   7   2  238.55   15.54
  -7   7   2  243.85   16.59
   7   7  -1    3.00    1.64
  -7   7   1    3.34    1.28
   7   7  -1    1.95    0.95
   7   7   0   26.94    3.68
   7  -7   0   26.78    3.65
  -7   7   0   24.07    3.01
   7   7   0   21.12    2.81
   7   7   1  138.22    9.74
   7  -7   1  152.70    9.81
  -7   7  -1  100.97    8.16
   7   7   1  113.26    8.71
  -7   7  -2   27.81    3.13
   7   7   2   24.86    3.15
   7  -7   2   28.26    3.30
   7   7   2   21.06    2.77
   7  -7   3    9.47    1.75
   7   7   3    7.22    1.37
  -7   7  -3    5.48    1.26
  -7   7  -4    5.76    1.30
   8   0 -25    0.66    1.09
   8   0 -24  644.37   42.45
  -8   0  24  660.86   40.92
   8   0 -24  666.21   42.20
   8   0 -24  656.83   41.74
   8   0 -23    1.42    1.05
   8   0 -23   -0.65    1.66
   8   0 -23   -0.58    1.21
   8   0 -23   -1.37    1.90
   8   0 -23   -0.62    2.67
   8   0 -22   13.26    3.57
   8   0 -22   14.01    4.01
   8   0 -22   15.14    4.46
   8   0 -22   10.87    3.76
   8   0 -22    8.70    2.47
   8   0 -22   12.61    2.74
   8   0 -22   12.03    3.05
   8   0 -22   13.21    3.96
   8   0 -21   -0.79    1.18
   8   0 -21    0.62    1.29
   8   0 -21    3.73    2.76
   8   0 -21    1.74    3.28
   8   0 -21   -0.77    1.80
   8   0 -21    0.58    1.21
   8   0 -21   -0.50    0.91
   8   0 -21    4.40    2.76
   8   0 -20  256.70   19.62
   8   0 -20  210.77   18.63
   8   0 -20  237.94   21.87
   8   0 -20  238.41   21.22
   8   0 -20  254.81   21.18
   8   0 -20  251.25   18.84
   8   0 -20  259.07   22.25
   8   0 -20  229.58   20.35
   8   0 -19    0.59    1.38
   8   0 -19   -0.57    1.34
   8   0 -19    1.02    2.40
   8   0 -19    0.99    3.27
   8   0 -19   -0.83    1.94
   8   0 -19   -0.89    2.45
   8   0 -19    0.92    1.93
   8   0 -19    0.66    1.95
   8   0 -18  167.02   17.14
   8   0 -18  177.65   16.33
   8   0 -18  195.59   15.20
   8   0 -18  189.67   14.75
   8   0 -18  152.27   15.13
   8   0 -18  155.54   15.48
   8   0 -18  148.43   13.62
   8   0 -18  176.62   17.71
   8   0 -18  220.31   15.96
   8   0 -18  131.56   15.49
   8   0 -18  164.29   16.03
   8   0 -17    0.80    1.88
   8   0 -17    0.82    1.72
   8   0 -17    0.98    1.35
   8   0 -17    0.54    0.97
   8   0 -17    0.59    1.07
   8   0 -17    0.76    2.10
   8   0 -17    1.87    3.40
   8   0 -17    0.94    1.70
   8   0 -17   -0.56    1.31
   8   0 -17   -2.26    2.96
   8   0 -17    1.30    2.36
   8   0 -16  383.56   28.30
   8   0 -16  386.42   28.19
   8   0 -16  332.41   25.33
   8   0 -16  386.36   27.77
   8   0 -16  437.88   27.13
   8   0 -16  381.04   26.09
   8   0 -16  368.47   27.82
   8   0 -15   -1.19    1.87
   8   0 -15   -1.10    2.08
   8   0 -15    0.40    1.26
   8   0 -15    0.97    1.01
   8   0 -14    4.71    1.81
   8   0 -14    4.17    2.29
   8   0 -14    3.12    1.74
   8   0 -13    0.31    0.62
   8   0 -13    0.76    1.81
   8   0 -13    0.46    0.96
   8   0 -13    1.13    1.04
   8   0 -12  292.06   17.00
   8   0 -12  251.22   16.70
   8   0 -11   -0.26    0.67
   8   0 -11    0.70    0.80
   8   0 -10 3172.57  186.87
   8   0 -10 3275.51  185.74
   8   0  -9    0.57    0.53
   8   0  -8 5018.53  287.45
   8   0  -7    0.13    0.33
  -8   0   6 1175.85   67.30
   8   0  -6 1142.34   66.87
  -8   0   5    0.14    0.38
   8   0  -5    0.98    0.35
  -8   0   4 1545.32   89.42
  -8   0   2 3111.95  179.15
  -8   0   1    0.46    0.72
  -8   0   1    0.43    0.64
  -8   0   1    0.22    0.46
  -8   0   0  428.39   25.60
  -8   0   0  378.40   25.34
  -8   0   0  406.94   25.41
  -8   0  -1   -0.84    0.88
  -8   0  -1   -0.28    0.89
  -8   0  -1    0.82    0.95
  -8   0  -2   89.92    7.48
  -8   0  -2   96.91    7.83
  -8   0  -2   71.23    7.30
  -8   0  -2   90.06    7.81
  -8   0  -2   92.90    7.63
  -8   0  -3    0.39    1.15
  -8   0  -3   -0.37    1.35
  -8   0  -3   -0.69    1.20
  -8   0  -3    0.37    1.10
  -8   0  -4  157.69   11.26
  -8   0  -4  158.91   12.65
  -8   0  -4  144.44   12.42
  -8   0  -4  154.46   12.30
  -8   0  -5   -0.32    0.68
  -8   0  -5    0.52    1.09
  -8   0  -5   -1.00    1.38
  -8   0  -5    0.46    0.84
  -8   0  -6 1352.75   81.79
  -8   0  -6 1266.72   83.28
  -8   0  -6 1458.99   83.49
  -8   0  -6 1422.74   84.03
  -8   0  -7   -0.48    1.00
  -8   0  -7   -0.64    1.35
  -8   0  -7   -0.64    1.34
  -8   0  -7    0.59    1.07
  -8   0  -7   -0.67    1.57
  -8   0  -7    0.52    1.08
  -8   0  -7   -0.50    1.05
  -8   0  -7    0.54    0.98
  -8   0  -7    2.38    1.41
  -8   0  -7   -0.73    2.15
  -8   0  -7    3.32    2.08
  -8   0  -7    0.71    1.29
  -8   0  -7    2.47    1.46
  -8   0  -7    0.51    1.32
  -8   0  -7    0.55    1.28
  -8   0  -7    0.56    1.18
  -8   0  -7    1.30    1.11
  -8   0  -7   -0.56    0.83
  -8   0  -7   -0.67    1.56
  -8   0  -7    1.75    1.36
  -8   0  -8  165.52   13.73
  -8   0  -8   83.67   11.95
  -8   0  -8  147.74   14.64
  -8   0  -8  155.54   14.83
  -8   0  -8  154.54   15.00
  -8   0  -8  117.76   12.79
  -8   0  -8  173.64   13.83
  -8   0  -8  178.36   14.55
  -8   0  -8  194.61   13.70
  -8   0  -8  197.76   14.88
  -8   0  -8  161.48   15.81
  -8   0  -8  177.02   14.69
  -8   0  -8  182.39   15.18
  -8   0  -8  194.47   15.66
  -8   0  -8  151.40   13.91
  -8   0  -9   -0.63    0.93
  -8   0  -9    0.67    1.57
  -8   0  -9   -0.89    2.93
  -8   0  -9   -0.86    1.56
  -8   0  -9   -0.59    1.07
  -8   0  -9    0.62    1.45
  -8   0  -9   -0.66    1.39
  -8   0  -9    0.78    1.83
  -8   0  -9   -0.71    1.67
  -8   0  -9   -0.81    2.40
  -8   0  -9    1.07    1.26
  -8   0  -9   -0.81    1.70
  -8   0  -9   -0.70    1.27
  -8   0 -10   35.89    5.63
  -8   0 -10   37.52    6.28
  -8   0 -10   35.09    6.04
  -8   0 -10   22.59    5.56
  -8   0 -10   34.74    5.46
  -8   0 -10   25.10    5.12
  -8   0 -10   48.22    6.63
  -8   0 -10   33.54    5.63
  -8   0 -10   35.80    6.48
  -8   0 -10   23.09    5.03
  -8   0 -10   25.81    6.62
  -8   0 -10   35.88    6.81
  -8   0 -10   12.67    4.20
  -8   0 -10   32.54    5.13
  -8   0 -11    3.01    3.48
  -8   0 -11    0.65    1.94
  -8   0 -11    0.96    2.24
  -8   0 -11    2.54    1.63
  -8   0 -11   -0.68    1.74
  -8   0 -11   -0.67    1.71
  -8   0 -11   -0.71    1.66
  -8   0 -11   -0.89    2.08
  -8   0 -11   -0.80    2.05
  -8   0 -11    3.50    1.83
  -8   0 -11    0.77    1.60
  -8   0 -12  173.73   20.02
  -8   0 -12  202.96   19.80
  -8   0 -12  232.50   20.61
  -8   0 -12  216.76   19.08
  -8   0 -12  235.84   18.71
  -8   0 -12  218.07   18.63
  -8   0 -12  261.98   20.29
  -8   0 -12  198.44   19.50
  -8   0 -12  217.87   20.46
  -8   0 -12  268.16   18.89
  -8   0 -12  262.12   20.19
  -8   0 -13   -0.70    1.64
  -8   0 -13    0.60    1.78
  -8   0 -13    0.57    1.19
  -8   0 -13    1.14    1.98
  -8   0 -13   -0.86    2.21
  -8   0 -13    1.53    1.39
  -8   0 -13    0.91    2.14
  -8   0 -13    0.96    3.18
  -8   0 -13    0.74    1.55
  -8   0 -14   33.88    6.79
  -8   0 -14   22.99    5.22
  -8   0 -14   28.53    5.04
  -8   0 -14   27.91    4.75
  -8   0 -14   31.94    4.96
  -8   0 -14   36.32    5.72
  -8   0 -14   25.24    5.32
  -8   0 -14   28.07    4.64
  -8   0 -14   32.25    4.73
  -8   0 -14   32.13    5.78
  -8   0 -15   -0.67    1.86
  -8   0 -15   -0.49    1.15
  -8   0 -15    0.86    1.50
  -8   0 -15   -0.57    1.19
  -8   0 -15    0.63    1.86
  -8   0 -15   -0.68    3.20
  -8   0 -15   -1.09    1.71
  -8   0 -15    1.64    1.83
  -8   0 -16   87.36    8.05
  -8   0 -16   95.41    9.16
  -8   0 -16   89.67    8.31
  -8   0 -16   83.23    8.98
  -8   0 -16  104.34    9.12
  -8   0 -16  120.74    9.43
  -8   0 -16   99.90    8.35
  -8   0 -17    0.33    0.91
  -8   0 -17    0.21    0.75
  -8   0 -17    0.19    0.52
   8  -2 -24   47.87    4.54
   8   2 -24   52.94    5.24
   8  -2 -24   55.85    6.44
   8  -2 -24   47.52    4.56
   8   2 -23   27.08    3.58
   8  -2 -23   28.30    4.00
   8   2 -23   20.23    3.66
   8   2 -23   32.95    4.86
   8  -2 -23   19.33    4.75
   8  -2 -23   24.14    3.89
  -8  -2  23   21.14    3.10
   8  -2 -23   32.72    4.10
   8   2 -22   44.35    5.92
   8   2 -22   39.63    5.87
   8   2 -22   49.54    5.61
   8   2 -22   57.46    6.15
   8  -2 -22   51.35    6.52
   8  -2 -22   50.65    7.79
   8   2 -22   45.51    6.73
   8  -2 -22   43.71    6.25
   8   2 -22   39.26    6.05
   8  -2 -22   53.99    6.08
  -8  -2  22   44.46    5.23
   8  -2 -21  138.09   13.99
   8  -2 -21  102.33   11.29
   8   2 -21  105.64   11.51
   8   2 -21  126.36   10.76
   8  -2 -21  143.13   11.61
   8   2 -21  117.07   12.42
   8  -2 -21  115.41   11.86
   8   2 -21  124.33   12.45
   8   2 -21  133.36   12.38
   8   2 -21   99.48   10.53
   8  -2 -21  119.00   11.34
   8   2 -21  110.32   11.15
   8  -2 -20  397.58   25.94
   8   2 -20  364.41   25.20
  -8   2  20  372.30   25.77
   8  -2 -20  368.74   26.26
   8   2 -20  326.59   25.91
   8  -2 -20  360.29   26.78
   8   2 -20  337.32   26.75
   8  -2 -20  372.36   29.06
   8   2 -20  316.86   27.24
   8  -2 -20  347.15   26.95
   8   2 -20  316.39   26.71
   8   2 -19   -1.77    2.93
   8  -2 -19    1.01    3.95
   8  -2 -19   -0.84    2.90
   8   2 -19   -0.58    1.21
  -8   2  19    0.64    1.51
   8  -2 -19   -0.83    2.31
   8   2 -19    1.50    1.57
   8  -2 -19   -0.70    1.04
   8  -2 -19    7.16    3.00
   8   2 -19    1.65    2.12
   8  -2 -19    0.62    1.29
   8  -2 -19   -0.79    1.44
   8   2 -19    1.65    1.93
   8  -2 -19   -1.44    2.13
   8  -2 -19   -0.78    2.44
   8   2 -19   -0.80    2.90
   8   2 -18    1.77    1.63
   8  -2 -18   -0.75    2.21
   8   2 -18    0.77    1.81
   8  -2 -18    0.79    2.34
   8   2 -18    2.44    2.41
   8   2 -18   -1.82    3.44
   8  -2 -18   -1.03    5.51
   8  -2 -18    1.72    2.70
   8  -2 -18    2.61    3.41
   8  -2 -18    2.13    1.96
   8   2 -18   -0.76    2.25
   8  -2 -18    3.13    1.96
   8   2 -17   31.78    5.07
   8   2 -17   32.57    5.75
   8  -2 -17   22.07    4.78
   8  -2 -17   32.56    6.00
   8   2 -17   36.07    6.15
   8   2 -17   38.00    5.35
   8  -2 -17   29.00    5.80
   8   2 -17   23.07    5.42
   8  -2 -17   37.63    7.26
   8  -2 -17   28.89    6.08
   8  -2 -17   28.41    7.18
   8   2 -17   26.99    6.13
   8  -2 -17   33.06    4.97
   8   2 -16  856.83   55.76
   8   2 -16  893.77   57.12
   8  -2 -16  918.11   56.78
   8  -2 -16 1084.98   58.83
   8   2 -16  674.75   56.00
   8  -2 -16  969.24   57.68
   8   2 -16  932.95   57.64
   8  -2 -16  744.56   58.44
   8  -2 -16  907.92   58.42
   8   2 -16  927.11   58.94
   8   2 -16  908.34   54.81
   8  -2 -16  898.44   58.65
   8   2 -15   92.91    9.91
   8  -2 -15   95.39    9.73
   8  -2 -15  109.89   11.72
   8   2 -15   86.88    9.42
   8  -2 -15   92.51   10.68
   8   2 -15   99.26   11.19
   8  -2 -15   85.66    9.81
   8  -2 -15  107.33   10.41
   8   2 -15   93.95   10.16
   8   2 -15   87.43    9.92
   8   2 -15   80.41    8.17
   8   2 -14 1048.16   68.09
   8  -2 -14 1091.87   68.04
   8  -2 -14 1184.16   68.41
   8   2 -14 1141.49   68.46
   8   2 -14 1180.73   67.86
   8   2 -14 1053.01   68.15
   8   2 -14 1033.61   67.63
   8  -2 -14 1074.27   67.48
   8  -2 -14 1079.54   68.65
   8   2 -13  147.42   11.61
   8   2 -13  128.90   11.62
   8  -2 -13  124.41   11.92
   8  -2 -13  149.20   11.78
   8  -2 -13  129.40   10.84
   8   2 -13  132.84   12.24
   8   2 -12  384.06   26.31
   8  -2 -12  445.98   26.56
   8  -2 -12  416.15   26.87
   8   2 -12  413.32   27.10
  -8   2  12  384.21   25.07
   8  -2 -11    1.38    1.09
   8   2 -11    0.75    1.30
   8  -2 -11    3.78    1.32
   8  -2 -10    0.62    1.03
   8  -2 -10    1.44    0.85
   8  -2  -9    0.53    0.56
  -8  -2   8   85.28    6.58
   8  -2  -8  101.25    7.12
  -8   2   7    0.78    1.61
  -8  -2   7    0.74    1.77
  -8   2   6 1970.13  122.14
  -8  -2   6 2140.10  122.64
  -8  -2   6 2220.84  122.13
  -8   2   5  349.61   22.63
  -8  -2   5  314.64   22.36
  -8  -2   5  310.39   22.77
  -8   2   4  857.81   44.24
  -8  -2   4  673.29   44.62
  -8   2   4  767.17   43.85
  -8  -2   4  746.79   44.45
  -8  -2   4  715.47   43.70
  -8  -2   4  681.78   43.84
  -8   2   4  739.75   43.92
  -8   2   3  332.47   21.64
  -8  -2   3  348.37   21.97
  -8   2   3  345.49   21.45
  -8  -2   3  351.43   21.56
  -8   2   2  862.91   52.79
  -8  -2   2  899.32   52.79
  -8   2   2  895.77   52.33
  -8  -2   2  880.18   52.35
  -8   2   1   48.90    5.26
  -8   2   1   53.65    4.66
  -8  -2   1   43.73    4.61
  -8  -2   1   55.19    5.35
  -8  -2   1   48.70    4.45
  -8   2   1   57.85    4.74
  -8  -2   0 1265.45   64.44
  -8   2   0 1205.25   64.38
  -8   2   0 1407.84   65.77
  -8  -2   0  992.11   63.85
  -8   2   0  972.77   63.85
  -8  -2   0  957.15   64.48
  -8  -2   0 1008.72   63.83
  -8   2   0 1052.86   63.95
  -8  -2  -1 1548.89   79.32
  -8   2  -1 1470.22   79.19
  -8   2  -1 1179.56   79.58
  -8  -2  -1 1315.14   78.88
  -8  -2  -1 1281.31   79.44
  -8  -2  -1 1267.43   78.85
  -8   2  -1 1316.07   78.90
  -8  -2  -2  463.74   30.48
  -8   2  -2  451.39   30.42
  -8  -2  -2  515.48   30.98
  -8   2  -2  560.93   31.20
  -8  -2  -2  480.53   30.83
  -8   2  -2  513.81   31.04
  -8  -2  -2  476.52   29.75
  -8   2  -2  471.47   31.65
  -8   2  -3  216.36   15.24
  -8  -2  -3  196.68   15.04
  -8  -2  -3  227.03   15.64
  -8   2  -3  217.14   15.45
  -8  -2  -3  220.53   14.25
  -8   2  -3  217.79   15.56
  -8  -2  -3  210.08   15.41
  -8   2  -3  196.09   15.86
  -8   2  -4  902.24   55.64
  -8  -2  -4  983.03   55.98
  -8  -2  -4  927.78   53.72
  -8  -2  -4  876.81   55.09
  -8   2  -4  886.59   55.17
  -8  -2  -4  983.93   55.97
  -8   2  -4  771.45   55.18
  -8   2  -5   29.10    4.31
  -8   2  -5   32.01    4.71
  -8  -2  -5   20.80    4.90
  -8  -2  -5   26.60    4.84
  -8  -2  -5   17.95    3.57
  -8   2  -5   21.70    3.96
  -8  -2  -5   31.56    4.72
  -8   2  -5   18.96    3.43
  -8   2  -5   28.70    4.64
  -8   2  -5   25.64    3.85
  -8  -2  -5   21.65    3.72
  -8   2  -5   23.36    3.80
  -8  -2  -5   23.93    4.10
  -8   2  -5   24.47    4.15
  -8  -2  -5   25.67    3.12
  -8   2  -5   18.11    3.86
  -8   2  -6   30.13    4.45
  -8  -2  -6   32.53    5.10
  -8   2  -6   22.15    4.59
  -8   2  -6   27.37    4.57
  -8  -2  -6   32.48    5.27
  -8   2  -6   30.25    4.98
  -8  -2  -6   34.95    4.91
  -8   2  -6   30.62    5.12
  -8  -2  -6   19.46    4.99
  -8   2  -6   31.05    5.23
  -8  -2  -6   26.67    4.79
  -8  -2  -6   34.53    5.53
  -8   2  -6   32.95    4.64
  -8  -2  -6   30.50    4.73
  -8   2  -6   32.51    4.88
  -8   2  -6   45.80    5.38
  -8  -2  -6   23.93    4.03
  -8  -2  -6   28.24    4.38
  -8   2  -6   25.94    4.58
  -8  -2  -6   26.57    4.70
  -8   2  -6   31.83    5.06
  -8  -2  -6   28.46    3.54
  -8  -2  -6   37.41    5.04
  -8   2  -6   26.60    4.73
  -8   2  -7   -2.26    2.21
  -8  -2  -7   -2.23    1.84
  -8   2  -7    0.52    1.34
  -8   2  -7    1.03    1.08
  -8   2  -7    0.49    0.90
  -8  -2  -7   -0.48    0.87
  -8  -2  -7   -0.83    2.59
  -8   2  -7   -0.65    1.35
  -8   2  -7   -0.69    1.44
  -8  -2  -7   -0.67    2.43
  -8   2  -7    2.06    1.70
  -8  -2  -7   -0.63    2.56
  -8   2  -7   -2.58    3.10
  -8  -2  -7    1.07    1.12
  -8   2  -7    0.65    1.18
  -8   2  -7    0.56    1.02
  -8  -2  -7   -0.70    1.04
  -8  -2  -7    1.36    1.16
  -8   2  -8    0.62    2.04
  -8  -2  -8    0.61    2.02
  -8   2  -8    0.56    1.31
  -8  -2  -8    5.40    2.55
  -8   2  -8    0.68    1.75
  -8   2  -8    3.60    1.70
  -8   2  -8   -0.70    2.94
  -8  -2  -8   -0.69    2.71
  -8  -2  -8   -0.52    1.09
  -8  -2  -8    1.79    2.81
  -8   2  -8    0.71    1.66
  -8  -2  -8    1.46    1.33
  -8   2  -8    2.98    2.47
  -8   2  -8    2.79    1.75
  -8  -2  -8    1.39    2.41
  -8   2  -8   -0.71    2.22
  -8  -2  -8    2.85    1.58
  -8   2  -8    0.71    1.49
  -8   2  -8    1.80    1.66
  -8   2  -8    3.67    1.81
  -8  -2  -8    4.57    2.52
  -8  -2  -8    1.95    1.35
  -8   2  -9   18.71    4.06
  -8  -2  -9   23.25    4.94
  -8  -2  -9    8.65    3.36
  -8   2  -9   13.83    3.87
  -8   2  -9   11.33    3.32
  -8   2  -9   13.75    3.69
  -8  -2  -9   13.00    3.54
  -8  -2  -9   11.71    3.89
  -8   2  -9    8.16    3.46
  -8   2  -9   10.38    2.86
  -8   2  -9   12.38    3.25
  -8   2  -9   12.97    3.81
  -8  -2  -9   12.40    4.84
  -8   2  -9   13.45    3.95
  -8  -2  -9   12.46    3.89
  -8   2  -9   11.52    3.06
  -8   2  -9   10.60    3.33
  -8   2  -9   17.44    4.19
  -8  -2  -9   15.96    3.57
  -8  -2  -9    7.38    3.17
  -8   2  -9   12.72    3.90
  -8  -2  -9   10.73    3.01
  -8   2  -9    8.40    3.07
  -8  -2  -9   18.04    3.44
  -8  -2 -10  603.55   37.98
  -8   2 -10  564.15   37.64
  -8  -2 -10  638.19   38.92
  -8   2 -10  619.52   38.77
  -8  -2 -10  660.19   39.74
  -8  -2 -10  548.55   38.01
  -8   2 -10  503.09   37.65
  -8  -2 -10  533.32   36.57
  -8  -2 -10  532.19   36.35
  -8   2 -10  583.46   37.27
  -8  -2 -10  574.22   40.74
  -8   2 -10  556.53   38.89
  -8  -2 -10  551.34   38.50
  -8   2 -10  591.19   39.10
  -8   2 -10  634.11   37.39
  -8   2 -10  547.93   36.28
  -8   2 -10  693.82   39.31
  -8   2 -10  541.33   37.27
  -8   2 -10  507.28   37.92
  -8  -2 -10  516.92   37.78
  -8   2 -10  502.28   37.67
  -8   2 -10  588.28   37.27
  -8  -2 -10  588.91   36.40
  -8  -2 -11   46.55    7.39
  -8   2 -11   36.65    6.78
  -8  -2 -11   49.77    7.13
  -8   2 -11   52.04    7.34
  -8  -2 -11   61.44    8.50
  -8   2 -11   46.10    7.82
  -8   2 -11   50.50    6.73
  -8  -2 -11   39.48    6.82
  -8   2 -11   43.36    7.12
  -8  -2 -11   55.88    6.82
  -8   2 -11   58.92    7.25
  -8  -2 -11   55.26    6.94
  -8  -2 -11   50.61    9.01
  -8   2 -11   51.95    7.89
  -8  -2 -11   58.55    8.28
  -8   2 -11   55.80    8.29
  -8   2 -11   50.26    6.53
  -8   2 -11   47.48    6.74
  -8   2 -11   57.94    7.76
  -8  -2 -11   66.16    7.83
  -8   2 -11   53.53    7.29
  -8  -2 -11   55.57    7.85
  -8   2 -11   62.18    8.23
  -8   2 -11   50.63    7.78
  -8   2 -11   64.02    7.39
  -8  -2 -11   53.65    6.63
  -8   2 -12   52.87    7.09
  -8   2 -12   47.50    7.60
  -8  -2 -12   62.86    7.11
  -8  -2 -12   65.60    8.27
  -8   2 -12   60.59    7.41
  -8  -2 -12   51.19    6.96
  -8  -2 -12   56.20    9.48
  -8  -2 -12   52.70    7.90
  -8   2 -12   59.30    8.41
  -8   2 -12   69.57    7.29
  -8   2 -12   61.86    7.48
  -8   2 -12   61.25    8.14
  -8  -2 -12   75.90    8.27
  -8   2 -12   64.50    7.87
  -8   2 -12   68.76    8.74
  -8   2 -12   61.59    7.87
  -8  -2 -12   68.67    8.00
  -8   2 -12   82.74    9.38
  -8   2 -13    7.12    2.55
  -8   2 -13   11.52    3.44
  -8   2 -13    7.15    2.62
  -8  -2 -13   10.69    3.11
  -8  -2 -13    8.29    2.64
  -8   2 -13    9.18    2.80
  -8   2 -13    8.96    2.96
  -8  -2 -13    7.31    2.68
  -8  -2 -13   12.12    5.23
  -8   2 -13   12.72    3.10
  -8  -2 -13    9.15    2.95
  -8   2 -13    8.25    3.09
  -8   2 -13    8.49    2.47
  -8   2 -14   13.10    3.34
  -8   2 -14   19.71    3.59
  -8   2 -14    8.04    2.62
  -8   2 -14    8.49    2.42
  -8  -2 -14   13.28    4.29
  -8   2 -14   11.03    2.79
  -8  -2 -14   11.12    2.91
  -8  -2 -14   10.89    2.97
  -8   2 -14   18.05    2.97
  -8   2 -14   14.95    2.97
  -8   2 -15    1.06    1.33
  -8   2 -15    1.96    1.36
  -8  -2 -15    0.36    1.24
  -8  -2 -15    1.91    1.20
  -8   2 -15    2.67    1.74
  -8   2 -15    0.90    0.99
  -8   2 -15    1.24    0.87
  -8   2 -15    1.95    1.13
  -8  -2 -15   -0.58    2.36
  -8  -2 -16  152.91   13.20
  -8   2 -16  177.96   11.91
  -8   2 -16  164.39   11.24
   8   4 -22   21.22    2.85
   8   4 -22   19.92    2.54
   8   4 -21   10.80    2.50
   8   4 -21    8.83    1.62
  -8   4  21    5.47    1.91
   8   4 -21    8.39    2.04
   8   4 -20   17.07    3.26
   8   4 -20   15.57    2.69
   8   4 -20   17.38    3.72
   8  -4 -20   10.50    2.86
   8  -4 -19   47.60    6.70
   8   4 -19   53.80    5.96
   8   4 -19   44.70    6.23
   8  -4 -18  333.37   25.13
   8   4 -18  350.23   24.06
   8  -4 -17   68.16    8.65
   8   4 -16  116.04   11.94
   8  -4 -16   81.78   10.32
  -8  -4  15   18.88    4.03
   8  -4 -15   22.23    5.78
   8   4 -15   27.42    5.77
   8   4 -15   19.89    4.90
   8  -4 -14  137.23   16.20
   8   4 -14  165.51   15.38
   8   4 -14  122.77   15.16
   8  -4 -13   58.06    9.02
   8  -4 -13   70.49    7.58
   8   4 -13   74.34    9.13
  -8   4  13   64.24    6.45
  -8  -4  13   69.52    7.78
  -8   4  13   51.41    8.14
  -8  -4  13   63.79    7.81
   8   4 -13   45.54    8.49
   8  -4 -12  324.35   22.11
  -8   4  12  267.84   23.74
   8   4 -12  378.47   24.68
  -8  -4  12  296.43   21.75
  -8  -4  12  329.48   22.36
   8  -4 -12  213.21   22.54
  -8  -4  12  291.43   22.00
   8   4 -12  280.42   22.74
   8  -4 -11   39.84    5.74
   8   4 -11   44.56    7.03
  -8  -4  11   54.56    6.59
  -8   4  11   44.09    7.41
  -8  -4  11   56.76    6.78
  -8  -4  11   41.00    6.00
   8  -4 -11   48.29    7.35
   8   4 -10    0.65    1.79
  -8  -4  10    3.39    1.67
   8  -4 -10    1.56    1.33
  -8   4  10    1.60    2.52
  -8  -4  10    2.57    1.94
   8  -4 -10   -3.89    4.65
  -8  -4  10    2.64    1.66
  -8  -4   9  369.14   25.74
   8  -4  -9  290.23   24.88
  -8  -4   9  383.92   25.38
   8  -4  -9  393.85   25.53
   8   4  -9  375.88   26.64
  -8   4   9  384.07   28.68
  -8  -4   8   91.34    9.93
  -8  -4   8  117.33   10.14
   8  -4  -8  126.47   10.52
   8   4  -8  119.02   11.57
  -8   4   8   99.42   12.08
   8   4  -7  167.81   14.12
  -8   4   7  168.87   15.46
  -8  -4   7  135.65   11.83
  -8  -4   7  149.60   12.45
  -8  -4   7  148.63   12.92
   8   4  -6  198.86   15.17
   8   4  -6  189.21   15.41
  -8   4   6  167.62   14.92
  -8  -4   6  182.12   13.69
  -8  -4   6  176.41   14.06
  -8  -4   6  164.03   14.38
   8   4  -5   62.91    7.20
   8   4  -5   67.46    7.87
  -8   4   5   53.09    7.26
  -8   4   5   57.79    7.56
  -8  -4   5   68.01    6.55
  -8  -4   5   70.43    7.03
  -8  -4   5   67.06    7.46
  -8  -4   4  127.19   10.70
  -8  -4   4  140.92   11.80
  -8   4   4  114.22   10.25
   8   4  -4  139.09   11.46
   8   4  -4  118.15   11.77
  -8   4   4  119.41   11.65
  -8   4   4  125.19   11.88
  -8   4   3   27.34    4.45
   8   4  -3   33.80    5.36
  -8   4   3   27.66    5.01
  -8   4   3   31.87    5.24
  -8  -4   3   33.05    4.45
  -8  -4   3   39.94    5.42
  -8  -4   3   36.29    5.05
  -8  -4   2  383.29   26.07
  -8  -4   2  382.90   25.38
  -8   4   2  360.69   26.52
  -8   4   2  315.25   25.85
  -8  -4   2  386.45   26.79
  -8   4   2  388.30   26.96
   8   4  -2  431.69   27.24
  -8   4   2  422.53   27.63
  -8   4   1   51.47    6.87
  -8   4   1   71.10    7.97
   8   4  -1   55.59    6.94
  -8   4   1   40.87    6.36
  -8   4   1   70.78    7.63
  -8   4   0    0.56    1.02
  -8   4   0    1.69    1.87
  -8   4   0   -1.20    1.40
   8   4   0    1.05    1.64
  -8   4   0   -0.54    1.40
  -8   4  -1   76.58    8.48
  -8   4  -1   80.51    8.62
  -8   4  -1   92.96    9.65
  -8   4  -1   65.25    8.25
   8   4   1   78.72    8.57
  -8   4  -1   95.07    9.57
  -8   4  -2   64.04    8.16
  -8   4  -2   58.77    6.98
  -8  -4  -2   68.97    6.93
  -8   4  -2   70.46    7.63
  -8   4  -2   63.13    7.60
  -8   4  -2   56.33    7.52
  -8   4  -2   52.24    7.20
   8   4   2   62.19    7.43
   8   4   3   23.10    4.49
  -8   4  -3   27.00    4.86
  -8   4  -3   17.00    4.29
  -8   4  -3   20.72    3.94
  -8   4  -3   21.02    4.08
  -8  -4  -3   26.69    4.04
  -8   4  -3   27.02    4.92
  -8  -4  -4  140.33   11.97
  -8   4  -4  176.79   15.19
  -8   4  -4  155.91   13.00
  -8   4  -4  144.30   13.50
  -8   4  -4  169.45   14.20
  -8   4  -4  139.33   12.61
  -8   4  -4  135.20   12.60
  -8   4  -5   15.48    3.47
  -8   4  -5   11.24    3.71
  -8   4  -5   18.08    3.69
  -8   4  -5   11.19    3.62
  -8   4  -5   17.48    3.59
   8  -4   5   20.32    3.53
  -8   4  -6   15.01    3.40
  -8   4  -6    8.78    2.81
  -8   4  -6   13.21    3.77
  -8   4  -6   13.35    3.14
  -8   4  -6    6.73    2.31
  -8   4  -6   12.47    2.99
  -8   4  -7  239.91   17.14
  -8   4  -7  217.90   16.15
  -8   4  -7  209.30   16.09
  -8   4  -7  218.81   17.01
  -8   4  -8   48.61    6.21
  -8   4  -8   60.58    7.55
  -8   4  -8   58.23    6.99
  -8   4  -8   53.13    7.04
  -8   4  -9   23.76    4.14
  -8   4  -9   21.23    4.13
  -8   4  -9   23.11    4.53
  -8   4 -10   71.09    7.80
  -8   4 -10   55.06    6.91
  -8   4 -10   45.06    6.11
  -8   4 -10   56.52    6.76
  -8   4 -11    4.79    1.80
  -8   4 -11    5.05    2.13
  -8   4 -11    7.25    2.04
  -8   4 -11    3.61    1.66
  -8   4 -11    5.16    2.16
  -8   4 -12   35.84    4.35
  -8   4 -12   31.67    4.74
  -8   4 -12   40.75    5.08
  -8   4 -12   53.15    5.86
  -8   4 -12   44.29    5.08
  -8   4 -12   46.99    4.90
  -8   4 -13   35.18    4.15
  -8   4 -13   36.23    4.07
  -8   4 -13   27.37    3.29
  -8   4 -14   94.98    7.22
  -8   4 -14  101.29    7.23
  -8  -6  16    4.92    1.40
  -8   6  16    3.87    1.33
  -8  -6  15  175.29   12.59
  -8   6  15  160.54   12.32
  -8  -6  14   12.76    2.73
  -8   6  14   10.58    2.68
   8   6 -14   11.13    2.94
  -8  -6  13   46.71    5.52
  -8   6  13   41.76    5.50
   8   6 -13   43.93    5.89
  -8   6  13   33.32    4.47
   8   6 -12   50.65    6.61
  -8   6  12   49.21    6.53
  -8  -6  12   54.03    6.37
  -8  -6  11   69.37    7.42
   8   6 -11   72.74    8.01
  -8   6  11   53.70    7.63
  -8   6  11   57.39    7.45
  -8   6  11   59.21    5.79
  -8   6  10   16.71    4.36
  -8   6  10    6.31    3.11
   8   6 -10   19.89    4.35
  -8  -6   9   42.92    5.53
   8   6  -9   47.16    6.63
  -8   6   9   37.04    6.34
  -8   6   9   35.36    6.21
  -8  -6   8    1.83    1.92
  -8   6   8    0.69    2.51
  -8   6   8    1.39    2.72
   8   6  -8   -0.59    2.48
  -8  -6   7   70.54    7.43
   8   6  -7   58.76    8.05
  -8   6   7   65.44    8.67
  -8   6   7   64.38    8.87
  -8   6   7   73.67    8.45
  -8  -6   6   57.65    6.68
  -8   6   6   49.37    7.76
   8   6  -6   65.80    8.06
  -8   6   6   55.77    7.92
  -8   6   6   58.40    7.51
  -8  -6   5  311.34   21.84
   8   6  -5  326.50   23.77
  -8   6   5  258.55   23.51
  -8   6   5  352.44   24.10
  -8  -6   4   67.15    7.16
   8   6  -4   71.44    8.96
  -8   6   4   64.34    9.19
  -8   6   4   70.90    8.39
  -8  -6   3  108.87   10.03
   8   6  -3  121.07   11.97
  -8   6   3  113.94   12.18
  -8   6   3  144.20   12.38
  -8   6   2    7.71    3.51
   8   6  -2    4.17    2.66
  -8   6   2    5.43    2.38
   8   6  -1  122.09   11.91
  -8   6   1   99.52   11.46
  -8   6   1  124.70   11.25
  -8   6   0   77.81    9.17
   8   6   0   92.26    9.53
  -8   6   0   81.48    8.57
  -8   6  -1  173.71   15.48
   8   6   1  198.38   16.10
  -8   6  -1  189.19   14.93
  -8   6  -1  198.70   14.71
   8   6   2    3.71    2.42
  -8   6  -2    5.19    1.87
   8  -6   2    1.37    1.98
  -8   6  -2    2.04    1.43
   8   6   3   24.58    4.53
  -8   6  -3   27.71    3.83
   8  -6   3   23.48    3.86
  -8   6  -3   19.18    3.35
  -8   6  -4   68.28    6.86
   8   6   4   57.87    7.00
  -8   6  -4   57.84    5.87
  -8   6  -4   59.94    6.13
   8  -6   4   72.02    6.63
   8   6   5   33.94    4.97
  -8   6  -5   41.97    4.55
   8  -6   5   44.19    4.55
  -8   6  -5   42.01    5.00
  -8   6  -6    4.94    1.35
  -8   6  -6    5.70    1.74
  -8   6  -6    6.19    1.85
   8  -6   6    3.00    1.21
  -8   6  -7    5.35    1.50
  -8   6  -7    4.62    1.54
  -8   6  -8    0.21    0.75
  -8   6  -8    0.24    0.79
  -8   6  -8    0.24    0.66
   9  -1 -25    8.89    2.35
   9  -1 -25    2.69    2.80
   9   1 -25    7.92    2.26
   9  -1 -25   10.78    2.30
   9   1 -25    9.40    2.28
   9   1 -25   12.35    1.82
   9  -1 -24   61.14    6.42
   9  -1 -24   78.15    7.44
   9   1 -24   62.44    6.92
   9  -1 -24   56.72    7.79
   9  -1 -24   64.32    7.26
   9   1 -24   69.02    7.56
   9   1 -24   55.70    6.13
  -9   1  24   72.63    6.72
  -9  -1  24   68.21    6.68
   9   1 -24   64.69    7.57
   9  -1 -24   72.30    7.79
   9  -1 -23    3.25    1.55
   9   1 -23    6.91    2.26
   9  -1 -23    3.36    2.34
   9   1 -23    4.78    2.48
   9  -1 -23    0.71    2.69
   9   1 -23    4.82    2.53
   9  -1 -23    2.29    1.59
   9   1 -23    2.86    1.59
   9   1 -23    1.04    1.16
   9  -1 -23    0.64    1.89
   9   1 -23    5.75    2.68
   9  -1 -22  181.21   14.71
   9   1 -22  156.31   14.64
   9   1 -22  195.64   16.50
   9  -1 -22  160.86   15.97
   9   1 -22  160.85   16.07
   9  -1 -22  174.34   16.08
   9   1 -22  172.08   16.12
   9   1 -22  194.23   14.32
   9  -1 -22  178.97   15.68
   9   1 -22  182.27   15.70
   9   1 -21   47.09    7.77
   9  -1 -21   47.05    7.82
   9   1 -21   51.19    7.84
   9  -1 -21   44.22    7.75
   9   1 -21   50.14    8.11
   9   1 -21   43.36    7.18
   9   1 -21   40.71    6.60
   9   1 -21   43.74    5.95
   9  -1 -21   54.69    6.86
   9  -1 -21   55.71    7.74
   9   1 -21   47.82    7.28
   9   1 -21   52.35    6.61
   9   1 -20  678.60   39.12
   9   1 -20  576.51   37.39
   9  -1 -20  591.66   38.26
   9  -1 -20  530.62   39.33
   9  -1 -20  542.01   40.64
   9   1 -20  553.07   40.88
   9   1 -20  510.76   39.46
   9  -1 -20  476.85   38.33
   9   1 -20  580.17   40.17
   9  -1 -20  595.45   39.91
   9   1 -20  549.17   39.56
   9  -1 -20  596.85   40.69
   9   1 -20  604.62   40.68
   9  -1 -20  543.65   39.66
   9   1 -20  590.33   40.32
   9   1 -19  590.05   40.28
   9  -1 -19  718.66   41.95
   9   1 -19  592.27   41.16
   9  -1 -19  546.29   42.57
   9  -1 -19  583.27   43.75
   9   1 -19  602.61   44.10
   9  -1 -19  607.73   42.32
   9   1 -19  642.71   43.73
   9   1 -19  605.79   42.61
   9  -1 -19  582.51   42.20
   9  -1 -19  747.59   44.77
   9   1 -19  616.44   43.21
   9  -1 -19  633.33   43.29
   9   1 -19  655.06   43.70
   9   1 -18  223.65   17.22
   9   1 -18  215.42   17.64
   9  -1 -18  219.51   17.55
   9  -1 -18  202.88   19.37
   9  -1 -18  210.92   19.73
   9   1 -18  216.09   20.04
   9  -1 -18  220.38   18.65
   9   1 -18  214.44   19.65
   9   1 -18  214.62   18.74
   9  -1 -18  216.12   18.55
   9  -1 -18  243.38   19.70
   9   1 -18  204.37   18.87
   9  -1 -18  216.58   19.15
   9   1 -18  219.54   19.22
   9   1 -17  138.10   12.27
   9  -1 -17  161.62   13.06
   9   1 -17  141.73   12.75
   9  -1 -17  124.62   14.18
   9   1 -17  152.77   14.73
   9  -1 -17  149.00   13.70
   9   1 -17  148.85   13.81
   9  -1 -17  121.99   12.99
   9  -1 -17  127.76   14.15
   9   1 -17  137.95   14.65
   9   1 -17  152.43   14.13
   9  -1 -17  157.07   14.37
   9  -1 -17  159.75   14.45
   9   1 -17   98.18   12.67
   9   1 -16  213.02   17.99
   9  -1 -16  255.24   19.80
   9  -1 -16  228.72   19.57
   9   1 -16  268.24   20.02
   9  -1 -16  264.09   19.86
   9   1 -16  277.41   19.25
   9   1 -15  277.78   20.25
   9   1 -15  314.05   19.39
   9  -1 -15  273.37   20.62
   9  -1 -15  237.55   20.39
   9   1 -15  275.90   20.89
   9   1 -15  281.41   20.14
   9  -1 -15  271.46   19.59
   9   1 -14  210.33   14.69
   9   1 -14  156.44   13.33
   9  -1 -14  193.43   13.96
   9   1 -14  198.28   14.41
   9   1 -14  193.68   15.03
   9  -1 -14  179.25   14.64
   9  -1 -14  176.72   14.54
   9  -1 -13  613.50   44.54
   9   1 -13  671.67   45.21
   9  -1 -13  745.63   45.45
   9  -1 -13  751.52   44.46
   9   1 -13  860.83   44.30
  -9   1  13  702.76   43.13
   9   1 -13  641.82   44.24
   9   1 -13  783.51   44.59
   9   1 -12    5.25    1.41
   9  -1 -12    2.64    1.13
  -9   1  12    3.37    1.04
   9   1 -12    7.20    1.75
   9   1 -12    4.39    1.64
  -9   1  11    9.72    1.69
   9   1 -11    8.50    1.79
   9  -1 -11    9.00    1.80
   9   1 -11    9.44    1.94
   9  -1 -10  200.38   13.50
   9  -1  -9   87.48    6.52
  -9   1   9   81.46    6.10
   9  -1  -8   69.63    5.42
  -9   1   8   69.65    5.13
   9  -1  -7  256.17   16.86
  -9  -1   7  271.88   17.70
  -9  -1   7  264.16   17.24
  -9   1   7  263.25   16.71
   9  -1  -6 2274.62  131.67
  -9  -1   6 2454.77  132.51
  -9   1   6 2111.31  132.53
  -9  -1   6 2228.50  132.47
  -9   1   6 2349.34  131.66
   9  -1  -5  105.32    6.90
  -9  -1   5  109.45    7.79
  -9  -1   5  120.88    8.13
  -9   1   4 2325.04  134.11
  -9  -1   4 2270.76  134.09
  -9  -1   4 2563.49  134.07
  -9   1   4 2253.61  133.87
  -9  -1   4 2187.88  133.93
  -9   1   3  426.21   27.91
  -9  -1   3  477.10   28.12
  -9  -1   3  453.48   27.72
  -9   1   3  465.59   27.80
  -9  -1   3  440.79   27.83
  -9  -1   3  466.11   27.80
  -9   1   3  446.43   27.75
  -9   1   2 2169.06  125.95
  -9  -1   2 2222.77  125.79
  -9  -1   2 2269.52  125.43
  -9   1   2 2242.68  125.40
  -9  -1   2 2254.27  125.74
  -9   1   2 1854.18  125.32
  -9   1   1   65.46    5.65
  -9  -1   1   65.59    5.65
  -9  -1   1   59.62    5.42
  -9   1   1   63.18    5.48
  -9  -1   1   57.75    4.08
  -9  -1   1   59.96    5.43
  -9   1   1   56.72    5.37
  -9  -1   0   13.20    2.45
  -9   1   0   11.92    2.31
  -9   1   0   15.66    2.46
  -9  -1   0   12.69    1.42
  -9  -1   0   18.62    2.66
  -9  -1   0   12.19    2.26
  -9  -1  -1   28.92    3.87
  -9   1  -1   36.36    4.24
  -9  -1  -1   32.32    3.95
  -9   1  -1   35.36    4.14
  -9   1  -1   39.00    4.38
  -9  -1  -1   33.28    4.10
  -9  -1  -1   35.75    2.84
  -9  -1  -1   36.14    4.09
  -9   1  -1   33.10    4.01
  -9  -1  -1   29.21    4.05
  -9   1  -1   35.93    4.34
  -9  -1  -2  644.01   38.40
  -9   1  -2  651.53   38.54
  -9  -1  -2  557.09   35.90
  -9   1  -2  632.03   38.49
  -9  -1  -2  620.92   38.42
  -9  -1  -2  571.18   37.86
  -9   1  -2  615.73   38.11
  -9  -1  -2  734.06   38.87
  -9   1  -2  673.66   38.59
  -9  -1  -2  612.91   38.12
  -9   1  -2  591.20   38.05
  -9  -1  -3  306.11   20.06
  -9  -1  -3  317.95   21.06
  -9  -1  -3  336.25   22.43
  -9   1  -3  340.70   22.47
  -9  -1  -3  361.04   23.02
  -9   1  -3  373.39   23.10
  -9  -1  -3  344.64   22.89
  -9   1  -3  332.45   22.81
  -9  -1  -4 1169.50   59.77
  -9  -1  -4 1157.86   61.38
  -9   1  -4 1162.51   61.50
  -9  -1  -4 1217.01   62.28
  -9   1  -4 1199.98   62.27
  -9  -1  -5   89.19    8.68
  -9   1  -5   99.07    9.00
  -9  -1  -5   54.13    7.98
  -9   1  -5   55.94    7.90
  -9  -1  -5   94.86    9.15
  -9   1  -5   95.45    9.15
  -9  -1  -5   98.38   10.55
  -9  -1  -5   80.73    7.35
  -9   1  -6   52.83    6.21
  -9  -1  -6   59.50    6.57
  -9   1  -6   70.08    7.41
  -9   1  -6   83.12    8.11
  -9  -1  -6   54.09    7.40
  -9   1  -6   57.37    7.62
  -9  -1  -6   21.56    5.71
  -9   1  -6   17.85    5.29
  -9  -1  -6   50.12    6.65
  -9   1  -6   56.30    6.91
  -9   1  -6   51.67    6.35
  -9   1  -6   54.07    6.71
  -9  -1  -6   50.09    6.42
  -9  -1  -6   57.03    8.42
  -9   1  -6   56.01    7.66
  -9   1  -6   43.42    6.47
  -9  -1  -6   51.10    7.46
  -9   1  -6   47.13    7.34
  -9   1  -6   59.60    6.69
  -9   1  -6   58.17    6.80
  -9  -1  -6   43.88    6.15
  -9  -1  -6   52.13    6.59
  -9   1  -6   57.09    6.84
  -9   1  -6   51.70    6.43
  -9  -1  -6   58.17    6.91
  -9  -1  -6   58.95    6.93
  -9  -1  -6   54.73    7.36
  -9   1  -6   56.75    7.25
  -9   1  -6   75.40    7.68
  -9   1  -6   58.91    7.13
  -9  -1  -6   59.37    7.03
  -9  -1  -6   66.11    6.26
  -9   1  -7  773.26   45.83
  -9  -1  -7  768.66   47.04
  -9   1  -7  716.71   46.69
  -9  -1  -7  625.73   46.44
  -9   1  -7  680.89   46.68
  -9  -1  -7  753.44   47.72
  -9   1  -7  752.86   47.76
  -9  -1  -7  718.30   45.70
  -9   1  -7  872.38   47.57
  -9   1  -7  629.49   45.36
  -9  -1  -7  818.89   46.74
  -9  -1  -7  626.36   48.12
  -9   1  -7  597.56   46.82
  -9  -1  -7  756.59   48.06
  -9   1  -7  700.78   47.54
  -9   1  -7  686.43   46.95
  -9  -1  -7  785.10   46.79
  -9   1  -7  828.77   46.90
  -9   1  -7  679.05   45.81
  -9  -1  -7  691.34   46.03
  -9   1  -7  597.55   45.46
  -9  -1  -7  605.74   45.66
  -9  -1  -7  711.67   46.28
  -9  -1  -7  718.37   47.14
  -9   1  -7  699.51   47.05
  -9   1  -7  759.97   47.10
  -9  -1  -7  764.52   45.03
  -9   1  -8    2.84    1.69
  -9  -1  -8    4.47    2.47
  -9   1  -8    1.49    1.75
  -9  -1  -8    9.31    2.73
  -9  -1  -8    1.54    1.98
  -9   1  -8    4.61    2.55
  -9   1  -8    3.37    2.01
  -9  -1  -8    3.38    2.01
  -9   1  -8    4.00    1.80
  -9  -1  -8   11.91    3.15
  -9   1  -8    3.11    1.85
  -9   1  -8    0.81    2.54
  -9  -1  -8    3.65    3.03
  -9  -1  -8    4.07    2.42
  -9   1  -8    3.27    2.10
  -9   1  -8    2.23    2.07
  -9   1  -8    3.40    1.89
  -9   1  -8    4.18    2.08
  -9  -1  -8    5.11    2.23
  -9   1  -8    0.65    1.19
  -9  -1  -8    3.08    2.14
  -9   1  -8    1.54    1.81
  -9  -1  -8    2.63    1.83
  -9   1  -8    3.23    1.92
  -9  -1  -8    2.42    1.35
  -9   1  -9    8.42    2.73
  -9   1  -9    9.60    3.49
  -9  -1  -9    9.57    3.48
  -9   1  -9    9.58    3.49
  -9   1  -9    5.66    2.34
  -9  -1  -9   10.51    3.01
  -9   1  -9   10.63    3.86
  -9  -1  -9    9.78    3.76
  -9  -1  -9   11.55    3.74
  -9   1  -9   10.85    3.43
  -9   1  -9    8.65    2.69
  -9   1  -9    5.16    3.75
  -9  -1  -9   11.94    2.87
  -9  -1  -9    8.80    4.26
  -9   1  -9    8.82    3.40
  -9  -1  -9    8.66    3.67
  -9   1  -9    8.71    3.45
  -9   1  -9   12.58    3.27
  -9   1  -9   11.89    3.10
  -9   1  -9   12.31    3.32
  -9  -1  -9    9.06    3.49
  -9   1  -9    6.62    2.92
  -9  -1  -9   13.22    3.54
  -9   1  -9   12.19    3.52
  -9   1  -9    6.51    2.69
  -9  -1  -9    7.12    2.69
  -9  -1  -9   11.19    3.13
  -9   1  -9   12.19    3.29
  -9  -1 -10  138.19   13.63
  -9   1 -10  167.55   14.56
  -9  -1 -10   80.11   11.99
  -9   1 -10   78.37   12.09
  -9  -1 -10  140.66   12.32
  -9  -1 -10  153.94   13.45
  -9  -1 -10  141.59   12.93
  -9   1 -10  164.89   13.83
  -9  -1 -10  162.54   13.68
  -9   1 -10  170.18   13.89
  -9   1 -10  116.14   13.70
  -9  -1 -10  118.98   13.79
  -9   1 -10  147.94   15.48
  -9  -1 -10  139.46   14.80
  -9   1 -10  144.18   14.86
  -9   1 -10  150.92   12.96
  -9   1 -10  119.47   12.58
  -9   1 -10  141.57   13.74
  -9   1 -10  152.97   13.54
  -9   1 -10  155.60   13.77
  -9   1 -10  126.69   14.08
  -9  -1 -10  153.46   14.75
  -9  -1 -10  147.13   13.71
  -9   1 -10  143.36   13.91
  -9   1 -10  151.98   14.91
  -9  -1 -10  177.70   15.53
  -9   1 -10  144.42   12.95
  -9  -1 -11    2.24    1.75
  -9   1 -11    0.76    2.26
  -9   1 -11    1.27    1.63
  -9  -1 -11    0.62    1.30
  -9   1 -11    1.96    1.81
  -9  -1 -11    5.69    2.95
  -9   1 -11    0.80    1.46
  -9  -1 -11    0.61    1.43
  -9   1 -11    3.81    2.00
  -9  -1 -11    0.65    1.18
  -9   1 -11    0.89    2.78
  -9  -1 -11   -0.84    2.78
  -9   1 -11   -0.86    2.01
  -9   1 -11   -1.83    3.58
  -9  -1 -11    0.89    2.64
  -9   1 -11   -1.77    2.55
  -9   1 -11    1.28    1.77
  -9   1 -11   -0.69    1.62
  -9  -1 -11   -0.53    1.24
  -9  -1 -11    1.71    2.37
  -9   1 -11    1.75    2.05
  -9  -1 -11    0.70    1.47
  -9   1 -11    2.38    2.20
  -9  -1 -11    0.84    1.52
  -9   1 -11   -0.85    1.79
  -9  -1 -12    2.87    2.08
  -9   1 -12    1.74    1.36
  -9  -1 -12   -0.80    1.67
  -9   1 -12    0.83    1.93
  -9  -1 -12    0.76    1.58
  -9   1 -12   -0.83    2.89
  -9   1 -12   -1.20    1.89
  -9   1 -12    1.65    1.52
  -9  -1 -12    0.61    2.11
  -9   1 -12   -0.62    1.94
  -9   1 -12    0.65    1.53
  -9   1 -12    0.60    1.53
  -9  -1 -12    0.85    2.51
  -9   1 -12    0.88    1.84
  -9  -1 -12    0.71    1.29
  -9   1 -12    1.47    2.04
  -9  -1 -12    0.64    1.16
  -9   1 -12    0.76    1.38
  -9   1 -13   51.59    7.74
  -9  -1 -13   45.06    7.11
  -9  -1 -13   59.87    7.06
  -9  -1 -13   62.76    7.62
  -9   1 -13   62.78    7.74
  -9   1 -13   48.89    6.61
  -9  -1 -13   56.77    6.90
  -9   1 -13   59.18    7.27
  -9  -1 -13   63.14    7.80
  -9  -1 -13   48.68    7.52
  -9   1 -13   39.15    7.13
  -9   1 -13   53.72    7.40
  -9   1 -13   55.97    7.00
  -9   1 -13   56.09    6.77
  -9  -1 -13   51.93    6.52
  -9   1 -13   58.52    6.68
  -9   1 -14   82.34    9.86
  -9  -1 -14   76.78    9.45
  -9  -1 -14   95.77    8.93
  -9  -1 -14  108.10   10.02
  -9   1 -14  106.81   10.15
  -9   1 -14   93.84   10.42
  -9  -1 -14   83.92    9.81
  -9   1 -14   93.07    9.15
  -9  -1 -14  108.22    9.46
  -9  -1 -14  126.57   10.71
  -9   1 -14  105.37    9.32
  -9   1 -14   87.89    8.76
  -9  -1 -14   95.29    8.92
  -9   1 -14  113.94   10.41
  -9   1 -14   98.06    8.73
  -9  -1 -15    6.36    1.61
  -9   1 -15    4.38    1.80
  -9   1 -15    9.50    2.23
  -9  -1 -15    8.61    2.18
  -9  -1 -15    2.72    1.67
  -9   1 -15    4.25    2.00
  -9   1 -15    5.52    1.79
  -9   1 -15    3.04    1.40
  -9   1 -15    7.32    2.09
  -9  -1 -15    4.56    1.71
  -9  -1 -15    6.85    2.25
  -9   1 -15    5.13    2.17
  -9   1 -16    2.60    1.18
  -9   1 -16    2.16    1.34
  -9  -1 -16    2.70    1.26
  -9   1 -16    1.53    0.93
  -9  -1 -16    3.22    2.31
  -9  -1 -16    2.91    1.23
  -9   1 -16    3.03    1.50
  -9   1 -16    4.03    1.30
   9   3 -24    2.21    0.99
   9   3 -23   -0.36    0.84
   9  -3 -23    0.40    1.73
   9   3 -23    0.24    0.75
   9   3 -22   36.79    5.32
   9  -3 -22   42.96    5.05
   9   3 -22   42.28    4.61
   9   3 -22   41.90    5.11
   9  -3 -22   47.78    6.55
   9  -3 -21   95.80    8.89
   9  -3 -21   85.48   10.07
   9   3 -21   93.18    8.56
   9  -3 -20   45.73    7.62
   9  -3 -20   53.17    6.43
   9   3 -20   44.16    5.82
   9  -3 -19   23.23    6.56
   9  -3 -19   34.53    5.50
  -9   3  18  239.40   20.10
   9  -3 -18  224.91   21.87
   9  -3 -18  262.41   19.31
   9   3 -18  289.49   20.18
  -9   3  17   24.11    4.86
  -9   3  17   14.71    3.03
   9   3 -17   18.66    4.35
   9  -3 -17   17.78    3.98
   9   3 -17    9.92    3.50
   9   3 -17   17.22    4.59
   9  -3 -17    4.70    5.64
  -9   3  16  177.52   15.83
   9  -3 -16  174.05   14.64
   9  -3 -16  183.48   17.60
   9  -3 -16  191.61   17.84
   9   3 -16  130.38   14.59
  -9   3  16  160.26   13.07
   9   3 -16  198.52   16.66
   9   3 -15  330.08   26.13
  -9   3  15  362.00   26.92
   9  -3 -15  334.75   24.30
   9   3 -15  268.15   25.74
  -9   3  15  356.20   23.56
   9  -3 -15  430.61   29.53
   9  -3 -15  358.70   28.03
   9  -3 -15  389.81   25.47
  -9   3  14   69.05    8.74
   9  -3 -14   62.93    7.03
   9  -3 -14   39.11    8.58
   9   3 -14   57.28    8.06
   9   3 -14   78.34    9.09
   9  -3 -14   61.58    8.74
   9  -3 -14   65.13    7.64
   9  -3 -14   71.71    7.67
   9  -3 -13   20.91    3.85
   9  -3 -13   17.22    4.52
   9   3 -13   25.99    4.95
   9   3 -13   14.37    3.72
  -9   3  13   25.44    5.11
  -9  -3  13   25.96    4.10
  -9   3  13   25.37    3.40
   9  -3 -13   18.14    3.48
   9  -3 -12  663.35   41.69
   9   3 -12  714.85   42.42
   9  -3 -12  645.12   40.91
   9  -3 -12  597.66   42.42
   9   3 -12  521.23   42.00
  -9   3  12  814.61   45.47
  -9  -3  12  673.14   41.85
   9  -3 -12  707.91   41.89
   9   3 -11    2.08    1.97
  -9   3  11    5.37    2.44
  -9  -3  11    1.66    1.24
   9  -3 -11    2.95    1.33
   9  -3 -11    2.17    1.04
   9   3 -10  131.34   11.49
  -9  -3  10  127.03   10.69
   9  -3 -10  130.21   10.77
  -9  -3  10  132.85   11.28
   9  -3  -9   82.09    7.33
  -9  -3   9   63.54    6.98
  -9  -3   8  193.94   14.77
  -9  -3   8  189.75   14.31
  -9  -3   7   38.91    4.86
  -9  -3   7   26.66    3.18
  -9  -3   7   34.41    4.32
  -9  -3   6   24.42    4.00
  -9  -3   6   30.46    3.86
  -9   3   5  454.87   29.63
  -9  -3   5  465.48   31.23
  -9  -3   5  517.84   30.64
  -9   3   4   32.80    4.06
  -9  -3   4   43.75    5.16
  -9  -3   4   30.68    3.99
  -9  -3   3    8.32    2.33
  -9   3   3    5.62    1.97
  -9  -3   3    7.16    1.74
  -9   3   2  706.57   44.80
  -9  -3   2  739.61   45.52
  -9   3   1  243.34   17.78
  -9   3   0    6.34    2.62
  -9   3  -1  314.69   22.39
  -9   3  -1  306.49   22.57
  -9   3  -1  352.32   23.39
  -9   3  -2  237.15   16.06
  -9   3  -2  227.41   15.96
  -9   3  -2  236.33   16.09
  -9   3  -2  219.89   16.10
  -9   3  -2  271.72   17.42
  -9   3  -2  230.43   14.72
  -9  -3  -2  259.35   15.00
  -9   3  -3  107.26   10.26
  -9   3  -3   95.91    9.11
  -9   3  -3  109.34    9.32
  -9   3  -3  108.60   10.39
  -9   3  -3  106.20    9.34
  -9   3  -3  123.51   10.20
  -9   3  -3  114.75    9.62
  -9   3  -3   97.45    8.26
  -9  -3  -3  105.37    8.00
  -9   3  -3   94.45    8.87
  -9   3  -4   40.35    6.04
  -9   3  -4   59.23    6.70
  -9   3  -4   48.15    5.82
  -9   3  -4   51.89    6.52
  -9  -3  -4   60.42    5.66
  -9   3  -4   55.73    6.46
  -9   3  -4   60.61    7.37
  -9   3  -4   50.93    6.39
  -9   3  -4   63.43    6.94
  -9  -3  -4   39.85    5.79
  -9  -3  -4   66.38    8.19
  -9   3  -5    3.83    2.30
  -9   3  -5    3.20    1.86
  -9   3  -5    2.21    1.43
  -9   3  -5    2.62    1.56
  -9  -3  -5    4.39    3.07
  -9   3  -5    3.12    1.90
  -9   3  -5    5.27    2.30
  -9   3  -5    3.23    1.69
  -9   3  -5    3.46    1.72
  -9   3  -6   27.18    4.85
  -9   3  -6   23.92    4.34
  -9   3  -6   27.30    4.79
  -9   3  -6   29.97    5.34
  -9   3  -6   22.61    4.23
  -9  -3  -6   17.48    5.04
  -9   3  -6   25.30    4.61
  -9   3  -6   28.41    4.66
  -9  -3  -6   19.70    3.65
  -9  -3  -7    2.54    3.43
  -9  -3  -7    1.43    1.41
  -9   3  -7    2.22    1.54
  -9   3  -7    1.15    1.71
  -9   3  -7    1.98    1.70
  -9   3  -7    1.07    1.25
  -9  -3  -7    0.47    1.00
  -9   3  -7    1.69    1.67
  -9   3  -8  367.39   24.84
  -9   3  -8  319.40   24.32
  -9   3  -8  309.51   23.58
  -9  -3  -8  333.15   27.41
  -9  -3  -8  336.15   23.69
  -9   3  -8  323.24   24.77
  -9   3  -8  312.92   24.37
  -9   3  -8  334.21   25.16
  -9  -3  -8  378.48   23.94
  -9   3  -8  348.49   24.54
  -9   3  -8  316.33   23.90
  -9   3  -8  368.60   25.72
  -9   3  -9  113.25   10.64
  -9   3  -9   91.24   10.38
  -9  -3  -9   88.04   12.07
  -9   3  -9   90.15    9.40
  -9   3  -9  101.73   10.05
  -9   3  -9  115.60   11.45
  -9   3  -9  108.78   10.86
  -9   3 -10    0.67    1.56
  -9   3 -10    1.35    1.73
  -9   3 -10    0.62    1.96
  -9  -3 -10    0.85    3.44
  -9   3 -10    0.58    1.36
  -9   3 -10   -0.51    1.41
  -9   3 -10   -0.46    0.97
  -9   3 -10    1.13    1.32
  -9   3 -11   63.21    7.85
  -9   3 -11   62.78    7.54
  -9   3 -11   58.99    7.55
  -9   3 -11   51.75    7.65
  -9  -3 -11   56.99    8.64
  -9   3 -11   60.26    6.95
  -9   3 -11   53.14    6.07
  -9   3 -11   61.22    6.73
  -9   3 -11   63.31    7.22
  -9   3 -12  126.11   11.89
  -9   3 -12  132.65   12.44
  -9   3 -12  152.43   11.82
  -9   3 -12  129.33   11.33
  -9   3 -12  142.61   12.28
  -9   3 -12  143.37   12.03
  -9  -3 -12  117.06   12.89
  -9   3 -13   28.76    4.20
  -9   3 -13   25.80    3.88
  -9   3 -13   12.90    3.29
  -9   3 -13   21.97    3.30
  -9   3 -13   28.47    3.85
  -9   3 -13   28.78    3.62
  -9   3 -13   38.72    4.70
  -9  -3 -13   24.42    4.92
  -9   3 -14    7.86    1.93
  -9   3 -14   16.15    2.74
  -9   3 -14    9.14    1.93
  -9   3 -14   10.04    1.68
  -9   3 -14    7.89    1.43
  -9  -3 -14    7.69    2.56
  -9   3 -14    8.61    1.96
  -9   3 -14    8.24    1.95
  -9   3 -15   13.58    1.86
  -9  -5  20   58.38    4.75
  -9   5  20   39.76    4.14
  -9   5  19    1.21    1.34
   9   5 -19    0.36    0.68
  -9   5  18   20.53    3.53
   9   5 -18   17.98    2.80
  -9   5  17  290.33   21.00
  -9   5  16  163.03   14.05
  -9   5  15   35.06    5.99
   9   5 -15   41.89    6.66
  -9   5  14   44.02    6.87
   9   5 -14   42.00    6.80
  -9   5  13   26.84    5.53
   9   5 -13   40.41    6.53
  -9   5  13   30.81    4.15
   9  -5 -12    2.66    1.48
  -9  -5  12    4.28    2.38
  -9   5  12    1.55    2.00
  -9   5  12    6.84    3.38
   9   5 -12   -0.70    2.55
   9  -5 -11   20.65    4.03
   9   5 -11   28.50    5.74
  -9   5  11   22.23    5.12
  -9   5  11   13.90    4.28
   9   5 -11   20.28    4.99
   9  -5 -10    5.48    2.09
  -9  -5  10    5.68    2.33
   9   5 -10    5.33    3.49
  -9   5  10    8.00    3.57
  -9   5  10    8.52    3.46
   9   5 -10    4.15    2.73
   9   5  -9  188.83   17.03
  -9   5   9  191.07   17.28
   9  -5  -9  199.91   15.98
  -9  -5   9  194.45   16.21
  -9  -5   9  200.84   16.00
   9   5  -9  204.88   17.41
  -9   5   8  192.10   16.16
   9   5  -8  167.34   15.14
   9  -5  -8  159.05   13.56
   9   5  -8  133.38   14.02
  -9  -5   8  151.53   13.53
  -9  -5   8  180.12   14.68
  -9  -5   7   -0.52    1.54
   9   5  -7   -0.66    2.20
  -9   5   7    1.51    2.23
  -9  -5   7    1.33    1.55
  -9  -5   7    0.63    1.32
   9  -5  -7    2.12    1.36
   9   5  -6   -0.66    2.38
  -9   5   6    4.46    3.01
  -9  -5   6    0.51    1.60
  -9  -5   6    0.63    0.94
   9   5  -5   30.56    5.85
   9   5  -5   36.17    5.81
  -9   5   5   32.16    6.27
  -9  -5   5   37.79    5.34
  -9  -5   5   41.02    5.80
  -9   5   4   48.06    7.02
   9   5  -4   47.82    6.57
   9   5  -4   58.70    7.96
  -9   5   4   58.97    8.02
  -9   5   4   41.37    7.36
  -9  -5   4   50.79    6.24
  -9  -5   4   50.35    6.48
  -9   5   3  213.70   17.03
  -9  -5   3  179.75   14.58
  -9   5   3  164.90   16.15
   9   5  -3  194.25   16.51
  -9   5   3  195.26   17.13
  -9   5   2    8.29    3.01
  -9  -5   2    6.35    2.12
  -9   5   2    6.18    3.07
   9   5  -2    7.63    3.22
  -9   5   2    7.33    3.19
  -9   5   1  514.98   35.56
  -9   5   1  536.49   36.77
  -9   5   1  470.19   35.39
   9   5  -1  560.50   36.01
  -9   5   0    8.83    2.82
  -9   5   0    6.39    2.19
  -9   5   0    5.17    2.81
   9   5   0    6.25    2.87
  -9   5   0    3.57    2.38
  -9  -5  -1   19.06    3.48
  -9   5  -1   20.79    3.85
   9   5   1   25.99    4.99
  -9   5  -1   11.96    3.74
  -9   5  -1   12.58    3.28
  -9   5  -2  169.98   14.40
  -9   5  -2  193.89   15.37
  -9   5  -2  163.16   15.17
   9   5   2  202.91   16.19
  -9   5  -3    2.94    1.46
   9   5   3    6.03    2.83
  -9   5  -3    3.58    2.73
  -9   5  -3    1.62    1.51
  -9   5  -3    3.23    1.96
  -9   5  -4  358.24   24.58
  -9   5  -4  344.90   23.99
  -9   5  -4  276.03   24.18
   9   5   4  367.58   25.47
  -9   5  -4  363.01   24.47
   9  -5   4  364.57   23.78
   9   5   5    4.43    2.53
  -9   5  -5    1.83    1.27
   9  -5   5    3.61    1.65
  -9   5  -5    2.15    1.39
  -9   5  -5    2.98    1.73
   9   5   6   21.58    4.19
  -9   5  -6   15.19    2.90
   9  -5   6   13.51    2.53
  -9   5  -6   23.03    4.13
  -9   5  -6   20.45    3.64
  -9   5  -7   47.38    6.01
  -9   5  -7   41.74    5.36
  -9   5  -7   48.32    5.98
  -9   5  -8    8.41    2.16
  -9   5  -8   10.15    2.56
  -9   5  -8    9.74    2.75
  -9   5  -9    0.88    0.97
  -9   5  -9    1.93    1.34
  -9   5  -9   -0.32    0.75
  -9   5  -9    1.50    1.18
  -9   5  -9    1.80    1.30
  -9   5 -10   43.27    3.96
  -9   5 -10   37.17    4.33
  -9   5 -10   35.55    3.75
  -9   5 -10   37.35    4.38
  -9   5 -10   41.01    4.48
  -9   5 -11   18.76    2.43
  -9   7  11   83.07    6.11
  -9   7  11   76.14    6.33
   9   7 -11   95.99    6.68
  -9   7  10    3.27    1.47
  -9   7  10    5.06    1.47
   9   7 -10    5.88    1.74
  -9   7   9    2.57    1.50
  -9   7   9    1.84    1.29
   9   7  -9    1.97    1.54
  -9   7   8   44.77    4.92
   9   7  -8   49.93    5.15
  -9   7   8   48.70    5.35
  -9   7   7    8.98    2.05
  -9   7   7    6.49    2.26
   9   7  -7    4.32    1.81
   9  -7  -6    1.08    1.13
  -9   7   6    1.98    1.15
   9   7  -6    1.25    1.46
   9  -7  -5   38.44    4.51
  -9   7   5   49.13    5.11
   9   7  -5   48.20    5.09
  -9   7   4    0.64    0.75
   9   7  -4    0.30    1.73
  -9   7   3   27.10    3.08
   9   7  -3   24.72    3.51
  -9   7   3   26.11    3.46
   9  -7  -2  230.97   14.42
  -9   7   2  179.19   12.97
   9   7  -2  205.81   14.02
  -9   7   2  203.09   13.89
   9  -7  -1   28.47    3.53
  -9   7   1   20.32    2.37
  -9   7   1   23.26    2.86
   9   7  -1   21.56    3.07
  -9   7   0   14.69    2.01
   9  -7   0   17.30    2.70
  -9   7   0   16.70    2.41
   9  -7   1   67.18    5.49
  -9   7  -1   58.89    5.24
  -9   7  -2   42.47    3.84
  10   0 -26  322.82   21.14
  10   0 -26  319.87   20.99
  10   0 -25   -0.91    1.78
  10   0 -25   -0.48    1.67
  10   0 -25    0.82    1.14
 -10   0  25   -0.69    0.96
  10   0 -24    6.06    2.64
  10   0 -24    6.44    2.64
  10   0 -24    7.48    3.26
 -10   0  24    6.01    1.99
  10   0 -24    7.08    2.45
  10   0 -23   -0.50    1.17
  10   0 -23    3.15    2.18
  10   0 -23   -0.62    1.58
  10   0 -23    0.72    2.50
  10   0 -23   -0.67    1.57
  10   0 -23    1.48    2.33
  10   0 -23    0.43    0.90
  10   0 -22   65.63    7.65
  10   0 -22   62.29    9.30
  10   0 -22   56.28    8.80
  10   0 -22   60.91    8.36
  10   0 -22   74.30    9.13
  10   0 -22   54.51    8.44
  10   0 -22   60.82    7.29
  10   0 -21    1.24    1.46
  10   0 -21   -0.85    3.09
  10   0 -21    0.78    1.82
  10   0 -21   -1.86    5.24
  10   0 -21   -1.96    3.56
  10   0 -21   -0.61    1.28
  10   0 -20    4.05    3.35
  10   0 -20   -0.98    4.09
  10   0 -20    4.82    2.91
  10   0 -20    2.62    2.42
  10   0 -20    2.71    2.32
  10   0 -20    1.91    2.01
  10   0 -19    2.50    1.60
  10   0 -19   -4.88    7.44
  10   0 -19   -2.98    4.03
  10   0 -19    0.54    1.12
  10   0 -19   -1.71    3.23
  10   0 -19   -2.63    3.78
  10   0 -19    0.66    2.38
  10   0 -18  460.70   32.39
  10   0 -18  491.14   32.78
  10   0 -18  476.96   30.50
  10   0 -18  460.16   32.10
  10   0 -18  402.32   30.85
  10   0 -18  413.48   32.92
  10   0 -18  382.01   30.98
  10   0 -18  427.36   29.42
  10   0 -18  387.72   32.97
  10   0 -17   -0.50    1.17
  10   0 -17    0.68    1.01
  10   0 -17   -0.54    0.99
  10   0 -17    1.23    2.04
  10   0 -16  246.87   19.68
  10   0 -16  213.10   17.59
  10   0 -16  275.53   19.20
  10   0 -15    1.08    1.13
  10   0 -15    0.44    1.02
  10   0 -15    0.45    1.56
  10   0 -14    7.98    2.48
  10   0 -14    7.10    2.41
  10   0 -14    5.75    1.74
  10   0 -13    1.72    0.85
  10   0 -13   -0.34    1.28
  10   0 -13   -0.33    0.70
  10   0 -12 6078.47  373.26
  10   0 -12 6723.05  371.93
  10   0 -11    0.97    0.72
  10   0 -10  531.70   32.33
  10   0  -9    0.18    0.41
 -10   0   8   25.72    2.81
  10   0  -8   21.20    2.34
 -10   0   7    0.18    0.43
  10   0  -7    0.12    0.25
 -10   0   6    4.33    1.03
 -10   0   5    0.18    0.57
 -10   0   4  573.17   32.02
 -10   0   4  478.05   31.25
 -10   0   3   -0.52    0.81
 -10   0   3   -0.50    1.08
 -10   0   3    0.47    0.69
 -10   0   2 9249.99  550.03
 -10   0   2 8879.18  549.71
 -10   0   1    2.39    1.13
 -10   0   1    0.57    0.73
 -10   0   1    0.29    0.68
 -10   0   0   50.23    5.32
 -10   0   0   62.13    5.87
 -10   0   0   49.14    5.10
 -10   0   0   65.12    5.75
 -10   0   0   47.86    5.23
 -10   0  -1    0.33    0.84
 -10   0  -1    0.36    0.76
 -10   0  -1    1.78    1.29
 -10   0  -1   -0.35    0.82
 -10   0  -1   -0.32    0.58
 -10   0  -2  310.53   21.66
 -10   0  -2  311.20   21.58
 -10   0  -2  303.41   21.28
 -10   0  -2  311.14   21.28
 -10   0  -2  337.48   21.74
 -10   0  -3    1.04    0.72
 -10   0  -3    0.48    1.00
 -10   0  -3   -0.42    1.26
 -10   0  -3   -1.38    1.74
 -10   0  -4  100.17    9.15
 -10   0  -4   99.64    9.50
 -10   0  -4   93.11    9.31
 -10   0  -4   81.57    7.57
 -10   0  -5   -0.60    1.09
 -10   0  -5    0.47    0.98
 -10   0  -5    1.25    1.47
 -10   0  -5    0.55    0.81
 -10   0  -5   -0.53    0.96
 -10   0  -5   -1.05    1.10
 -10   0  -5    2.80    2.53
 -10   0  -5    0.67    1.39
 -10   0  -5    0.48    0.88
 -10   0  -5   -0.53    1.11
 -10   0  -5    0.36    0.75
 -10   0  -5    0.56    1.31
 -10   0  -5    1.14    1.57
 -10   0  -5   -0.50    1.18
 -10   0  -5   -0.59    1.06
 -10   0  -5    0.62    1.12
 -10   0  -5    0.55    0.81
 -10   0  -6  158.00   14.37
 -10   0  -6  172.92   13.44
 -10   0  -6  150.83   13.84
 -10   0  -6  201.99   15.44
 -10   0  -6  134.65   13.99
 -10   0  -6  150.90   13.46
 -10   0  -6  156.37   13.40
 -10   0  -6  129.00   13.19
 -10   0  -6  165.83   13.98
 -10   0  -6  175.40   13.62
 -10   0  -6  129.64   14.66
 -10   0  -6  174.09   15.33
 -10   0  -6  168.33   14.10
 -10   0  -6  148.57   13.33
 -10   0  -6  175.58   14.13
 -10   0  -6  158.76   13.73
 -10   0  -6  143.71   12.35
 -10   0  -6  218.08   15.62
 -10   0  -6  165.60   14.26
 -10   0  -6  166.41   14.61
 -10   0  -6  139.49   13.51
 -10   0  -7    1.45    1.70
 -10   0  -7    0.60    1.26
 -10   0  -7    1.46    1.88
 -10   0  -7   -0.58    1.21
 -10   0  -7    0.56    1.54
 -10   0  -7    0.76    1.94
 -10   0  -7   -0.67    1.40
 -10   0  -7   -0.61    1.28
 -10   0  -7    3.37    3.18
 -10   0  -7   -0.67    1.56
 -10   0  -7   -0.80    1.46
 -10   0  -7    0.61    1.27
 -10   0  -7   -0.58    1.37
 -10   0  -7    0.64    1.34
 -10   0  -7    0.62    1.31
 -10   0  -7    0.62    1.31
 -10   0  -7    0.46    1.07
 -10   0  -7    1.52    1.78
 -10   0  -7    1.33    1.39
 -10   0  -8  546.31   35.00
 -10   0  -8  423.04   34.41
 -10   0  -8  552.02   35.52
 -10   0  -8  539.11   33.98
 -10   0  -8  578.67   37.45
 -10   0  -8  468.19   34.95
 -10   0  -8  519.73   36.19
 -10   0  -8  541.40   34.39
 -10   0  -8  532.20   33.94
 -10   0  -8  462.05   33.65
 -10   0  -8  497.83   32.46
 -10   0  -8  591.70   35.40
 -10   0  -8  512.51   35.25
 -10   0  -8  486.12   34.22
 -10   0  -9   -0.76    2.63
 -10   0  -9    0.65    1.66
 -10   0  -9    0.81    1.47
 -10   0  -9   -0.68    1.73
 -10   0  -9    0.91    2.33
 -10   0  -9    0.65    1.52
 -10   0  -9    0.69    1.61
 -10   0  -9    1.39    1.78
 -10   0  -9   -0.84    2.65
 -10   0  -9    0.96    3.03
 -10   0  -9    2.23    2.06
 -10   0  -9   -0.87    3.02
 -10   0  -9    0.76    1.38
 -10   0  -9   -1.72    3.92
 -10   0 -10   -0.99    3.61
 -10   0 -10   -0.88    1.59
 -10   0 -10    0.93    2.39
 -10   0 -10    0.65    1.37
 -10   0 -10    0.70    1.63
 -10   0 -10    0.70    1.26
 -10   0 -10    0.87    1.58
 -10   0 -10   -0.65    1.67
 -10   0 -10    0.78    1.15
 -10   0 -10    0.89    1.62
 -10   0 -10    2.32    2.14
 -10   0 -11   -0.88    1.85
 -10   0 -11   -0.75    1.36
 -10   0 -11    0.67    2.33
 -10   0 -11   -0.77    1.61
 -10   0 -11    1.27    1.88
 -10   0 -11    0.87    1.58
 -10   0 -11    3.95    4.00
 -10   0 -11    0.92    2.15
 -10   0 -11   -0.87    1.81
 -10   0 -12  291.44   23.95
 -10   0 -12  363.88   24.32
 -10   0 -12  302.30   25.18
 -10   0 -12  362.35   24.03
 -10   0 -12  332.95   24.92
 -10   0 -12  277.79   25.13
 -10   0 -12  329.83   27.15
 -10   0 -13    1.18    1.51
 -10   0 -13    0.50    1.39
 -10   0 -13   -0.64    1.17
 -10   0 -13    1.44    1.51
 -10   0 -13    0.72    2.12
 -10   0 -13    0.77    1.79
 -10   0 -13    1.62    2.81
 -10   0 -14  535.11   31.77
 -10   0 -14  506.81   32.65
 -10   0 -14  415.87   33.00
 -10   0 -14  463.56   33.02
 -10   0 -14  480.45   31.84
 -10   0 -14  476.01   32.77
 -10   0 -15   -0.43    1.48
 -10   0 -15    0.60    0.89
 -10   0 -15    0.65    1.01
 -10   0 -15   -0.46    1.19
 -10   0 -15    0.39    0.71
 -10   0 -16    0.52    0.86
 -10   0 -16    0.28    0.79
  10   2 -25    0.73    0.62
  10  -2 -25   -0.36    1.75
  10  -2 -24  134.67   10.39
  10  -2 -24  116.70   10.11
  10   2 -24  123.03   11.00
  10  -2 -24  154.57   12.48
  10  -2 -24  120.23    9.95
  10   2 -24  120.35   10.35
  10   2 -23   34.84    5.41
  10   2 -23   51.70    5.40
  10   2 -23   46.60    5.80
  10  -2 -23   47.34    5.67
  10   2 -23   48.21    6.53
  10  -2 -23   37.55    6.94
  10  -2 -23   48.95    6.20
 -10  -2  23   46.72    5.25
  10  -2 -23   48.36    6.08
  10   2 -22   44.19    6.59
  10  -2 -22   42.51    6.35
  10   2 -22   47.37    5.60
 -10   2  22   44.91    6.08
  10   2 -22   49.57    6.01
  10  -2 -22   48.32    8.57
  10   2 -22   71.93    8.52
  10  -2 -22   41.29    6.45
  10   2 -22   46.18    6.93
 -10  -2  22   45.81    5.67
 -10   2  22   49.42    5.77
  10  -2 -22   50.73    6.52
  10   2 -22   56.71    6.91
  10  -2 -22   46.25    5.95
  10   2 -22   45.90    6.70
  10  -2 -21    3.91    1.88
 -10   2  21    4.27    2.41
  10   2 -21    5.67    2.13
  10   2 -21    6.66    3.02
  10  -2 -21   10.71    3.36
  10  -2 -21    9.18    4.42
  10  -2 -21    2.25    2.50
  10   2 -21    8.73    3.44
  10   2 -21    8.72    3.44
  10  -2 -21   10.34    2.97
  10   2 -21    4.65    2.22
  10  -2 -20   13.05    3.21
  10   2 -20   15.53    3.38
 -10   2  20    6.76    3.05
  10   2 -20   13.76    4.01
  10  -2 -20   13.27    4.12
  10  -2 -20   10.73    4.09
  10  -2 -20    8.96    5.03
  10   2 -20    4.33    3.32
  10  -2 -20    5.73    3.78
  10  -2 -20    7.83    3.38
  10   2 -20    8.78    3.29
  10   2 -19  126.97   11.12
  10  -2 -19  115.34   12.92
  10   2 -19  114.57   13.16
  10  -2 -19  114.70   11.69
  10   2 -19  109.55   11.88
  10  -2 -19  116.33   14.64
  10  -2 -19  127.70   13.94
  10  -2 -19   68.20   11.14
  10   2 -19  110.35   12.79
  10  -2 -19  124.57   12.34
  10   2 -19  120.38   12.31
  10  -2 -19  120.36   11.27
  10  -2 -18    0.74    2.06
  10   2 -18    6.88    2.89
  10  -2 -18    3.06    2.26
  10   2 -18   -0.79    1.65
  10  -2 -18    1.38    1.45
  10   2 -18    1.47    1.89
  10  -2 -18    3.36    2.78
  10  -2 -18    1.02    4.52
  10  -2 -18    2.56    2.19
  10   2 -18    0.90    2.31
  10   2 -18    1.61    1.38
  10   2 -17  287.36   21.22
  10   2 -17  290.97   22.76
  10  -2 -17  312.47   22.71
  10  -2 -17  285.66   23.81
  10  -2 -17  263.47   23.27
  10   2 -17  287.81   24.12
  10  -2 -17  317.37   23.25
  10   2 -17  318.74   23.58
  10   2 -17  317.02   23.41
  10  -2 -17  318.87   23.35
  10   2 -17  298.28   21.68
  10  -2 -17  205.29   23.69
  10  -2 -16   50.11    7.09
  10   2 -16   49.10    7.22
  10   2 -16   54.64    7.56
  10  -2 -16   50.23    7.15
  10  -2 -16   39.80    7.10
  10   2 -16   69.04    7.45
  10  -2 -16   48.58    5.97
  10   2 -16   50.33    7.03
  10  -2 -16   42.01    6.29
  10   2 -15  286.04   23.09
  10  -2 -15  304.62   24.15
  10   2 -15  328.99   24.14
  10  -2 -15  367.88   24.20
  10   2 -15  359.96   24.90
  10  -2 -15  361.30   23.23
  10  -2 -14  922.91   53.68
 -10   2  14  846.80   52.07
  10  -2 -14  837.45   54.70
  10   2 -14  903.61   54.72
  10  -2 -14  897.57   54.27
  10   2 -14  912.08   55.24
  10   2 -14  818.47   53.46
  10   2 -13  119.87   10.01
  10  -2 -13  100.01    9.19
 -10   2  13   96.77    7.96
  10  -2 -13  102.78    8.85
  10   2 -13  107.06    9.02
  10  -2 -12   25.99    3.50
 -10   2  12   22.54    3.01
  10  -2 -12   33.31    4.24
  10  -2 -11   31.52    3.79
  10  -2 -10   30.89    3.87
 -10  -2  10   52.25    4.71
 -10   2  10   34.51    4.32
 -10   2  10   32.95    4.00
 -10  -2  10   53.32    4.70
 -10  -2   9    7.19    1.91
 -10  -2   9    6.47    2.60
  10  -2  -9   11.78    2.04
  10  -2  -8   57.03    5.07
 -10  -2   8   65.93    5.82
 -10   2   8   47.61    5.56
 -10  -2   8   53.80    5.50
 -10  -2   7  142.78   10.12
 -10   2   7  125.74   10.15
 -10  -2   7  133.03   10.20
 -10  -2   6  315.78   20.45
 -10   2   6  301.85   20.42
 -10  -2   6  339.62   20.99
 -10  -2   5  567.22   35.86
 -10   2   5  591.87   35.40
 -10  -2   5  651.64   35.81
 -10   2   5  625.91   35.66
 -10  -2   4    1.98    0.91
 -10   2   4    3.81    1.34
 -10  -2   4    4.91    1.56
 -10  -2   3   10.74    2.10
 -10  -2   3    7.92    1.81
 -10   2   3    7.95    1.76
 -10  -2   3   12.83    2.37
 -10   2   2    0.26    0.73
 -10  -2   2    1.62    0.94
 -10  -2   2    0.33    0.70
 -10   2   2    0.50    0.69
 -10   2   1    3.10    1.43
 -10  -2   1    1.99    1.16
 -10  -2   1    2.00    1.28
 -10   2   1    2.63    1.35
 -10  -2   1    6.77    1.88
 -10  -2   1    2.65    1.25
 -10   2   1    3.81    1.25
 -10  -2   0  915.11   54.23
 -10   2   0  870.63   54.11
 -10  -2   0  887.98   52.88
 -10  -2   0  768.04   53.90
 -10   2   0  934.95   54.35
 -10  -2   0  856.58   54.50
 -10  -2   0  869.21   53.86
 -10   2   0  881.35   53.93
 -10  -2   0 1106.44   55.05
 -10   2   0 1042.69   54.85
 -10   2   0  872.03   54.03
 -10  -2   0  890.76   54.02
 -10  -2  -1   15.56    3.02
 -10   2  -1   12.67    2.75
 -10  -2  -1   25.91    3.49
 -10  -2  -1   18.94    2.94
 -10   2  -1   14.79    2.67
 -10  -2  -1   21.69    2.43
 -10  -2  -1   21.32    3.31
 -10   2  -1   14.31    2.80
 -10  -2  -2  515.47   33.99
 -10   2  -2  542.42   34.20
 -10  -2  -2  499.00   32.10
 -10  -2  -2  519.59   33.75
 -10   2  -2  516.58   33.71
 -10  -2  -2  599.17   34.54
 -10   2  -2  598.95   34.51
 -10  -2  -3  144.12   11.65
 -10   2  -3  163.60   12.22
 -10  -2  -3  143.27    9.67
 -10   2  -3   90.85   11.05
 -10  -2  -3  154.16   11.62
 -10   2  -3  142.98   11.36
 -10  -2  -3  123.01   11.42
 -10   2  -3  117.39   11.27
 -10   2  -3  162.38   12.82
 -10  -2  -3  127.11   11.38
 -10   2  -3  149.06   12.08
 -10   2  -3  122.48   11.18
 -10  -2  -4   23.89    4.21
 -10   2  -4   29.38    4.69
 -10  -2  -4   24.98    3.91
 -10   2  -4   21.66    3.79
 -10   2  -4   27.80    4.61
 -10   2  -4   19.66    4.16
 -10  -2  -4   26.82    4.44
 -10   2  -4   25.69    4.17
 -10  -2  -4   18.86    3.61
 -10   2  -4   22.93    3.98
 -10  -2  -4   25.83    4.23
 -10   2  -4   13.95    3.50
 -10  -2  -4   13.46    4.35
 -10  -2  -4   24.07    4.48
 -10   2  -4   30.16    4.89
 -10   2  -4   24.88    4.15
 -10   2  -4   27.96    4.41
 -10  -2  -4   22.44    3.98
 -10   2  -4   26.17    4.17
 -10   2  -4   23.95    4.19
 -10  -2  -4   28.38    4.46
 -10  -2  -4   22.74    4.20
 -10   2  -4   26.87    4.38
 -10  -2  -4   26.86    4.22
 -10   2  -4   31.14    4.81
 -10   2  -4   27.70    4.14
 -10   2  -5   18.36    3.71
 -10  -2  -5   24.47    4.36
 -10   2  -5   20.28    4.09
 -10   2  -5   24.44    3.99
 -10  -2  -5   19.66    3.57
 -10   2  -5   20.36    3.81
 -10  -2  -5   16.36    3.74
 -10   2  -5   17.90    4.06
 -10   2  -5   20.41    3.88
 -10  -2  -5   17.97    3.66
 -10   2  -5   25.19    4.22
 -10   2  -5   22.57    4.06
 -10   2  -5   16.92    3.84
 -10  -2  -5   14.43    3.11
 -10  -2  -5   19.63    5.13
 -10   2  -5   14.92    3.46
 -10   2  -5   20.97    4.25
 -10  -2  -5   18.03    3.96
 -10   2  -5   23.92    4.16
 -10  -2  -5   19.00    3.80
 -10  -2  -5   24.30    4.43
 -10   2  -5   26.05    4.48
 -10  -2  -5   26.49    4.34
 -10   2  -5   19.95    4.01
 -10   2  -5   16.68    3.76
 -10  -2  -5   19.73    3.25
 -10  -2  -6    6.29    2.42
 -10   2  -6    7.04    2.55
 -10   2  -6    8.60    2.56
 -10   2  -6   10.32    2.88
 -10  -2  -6   14.75    3.77
 -10   2  -6    7.85    3.02
 -10  -2  -6    5.65    2.19
 -10   2  -6   12.67    3.11
 -10   2  -6    7.10    2.34
 -10  -2  -6   13.99    2.98
 -10  -2  -6   11.13    4.33
 -10   2  -6   11.05    3.19
 -10   2  -6    6.27    2.67
 -10  -2  -6    8.19    2.71
 -10   2  -6   12.01    3.01
 -10   2  -6   10.96    2.85
 -10  -2  -6   10.99    3.13
 -10  -2  -6    7.03    2.72
 -10   2  -6    7.84    2.69
 -10  -2  -6    7.41    2.51
 -10   2  -6    3.94    2.00
 -10   2  -6    8.99    2.71
 -10  -2  -6    9.55    2.27
 -10  -2  -7    3.11    2.16
 -10  -2  -7   -0.68    2.02
 -10   2  -7    0.69    1.92
 -10   2  -7    0.59    1.23
 -10   2  -7    0.70    1.27
 -10   2  -7    0.58    1.05
 -10  -2  -7    3.45    2.17
 -10   2  -7    2.11    2.08
 -10  -2  -7   -0.61    2.02
 -10   2  -7    1.86    1.59
 -10   2  -7    0.57    0.84
 -10  -2  -7    2.09    1.64
 -10  -2  -7    0.92    2.88
 -10   2  -7    1.40    2.32
 -10   2  -7    3.35    2.10
 -10  -2  -7    4.41    2.31
 -10   2  -7    0.75    2.48
 -10   2  -7    5.67    2.14
 -10   2  -7    2.34    1.73
 -10   2  -7    2.66    1.71
 -10  -2  -7    0.62    1.30
 -10  -2  -7    2.08    1.92
 -10   2  -7   -0.71    1.28
 -10  -2  -7    0.60    1.10
 -10   2  -7    0.71    1.04
 -10   2  -7    0.63    1.15
 -10  -2  -7    1.34    0.94
 -10   2  -8    0.61    1.57
 -10  -2  -8    0.81    1.71
 -10   2  -8   -2.19    3.15
 -10   2  -8    1.85    1.44
 -10  -2  -8   -0.72    2.93
 -10   2  -8    0.73    2.30
 -10  -2  -8   -1.28    2.85
 -10   2  -8    0.57    0.84
 -10  -2  -8   -0.55    1.15
 -10  -2  -8   -4.81    3.90
 -10   2  -8   -0.73    2.29
 -10  -2  -8   -0.77    3.02
 -10   2  -8    1.43    1.83
 -10   2  -8   -2.88    2.95
 -10   2  -8    1.84    1.69
 -10   2  -8    0.69    1.63
 -10  -2  -8   -0.65    1.36
 -10  -2  -8    2.18    2.41
 -10  -2  -8   -0.62    1.46
 -10   2  -8    0.75    1.36
 -10   2  -8   -0.65    0.96
 -10  -2  -8    0.47    0.70
 -10  -2  -9  288.18   21.47
 -10   2  -9  241.73   19.00
 -10   2  -9  251.68   19.20
 -10  -2  -9  251.68   18.65
 -10  -2  -9  220.94   19.40
 -10   2  -9  226.29   19.61
 -10  -2  -9  267.78   19.34
 -10  -2  -9  275.75   19.75
 -10   2  -9  240.08   19.13
 -10  -2  -9  251.54   20.12
 -10   2  -9  253.63   20.18
 -10   2  -9  234.97   18.24
 -10   2  -9  150.08   17.63
 -10  -2  -9  290.90   22.90
 -10  -2  -9  213.52   19.57
 -10   2  -9  234.31   20.09
 -10   2  -9  237.13   19.95
 -10   2  -9  261.84   19.16
 -10   2  -9  230.93   18.48
 -10   2  -9  149.51   18.01
 -10  -2  -9  259.30   20.29
 -10   2  -9  229.63   19.68
 -10   2  -9  227.25   19.65
 -10   2  -9  263.81   19.46
 -10  -2  -9  251.82   17.92
 -10  -2 -10  338.77   23.95
 -10   2 -10  286.62   23.18
 -10   2 -10  306.49   24.19
 -10  -2 -10  331.18   23.14
 -10  -2 -10  308.69   24.07
 -10   2 -10  271.39   21.72
 -10   2 -10  352.58   23.87
 -10  -2 -10  381.79   23.68
 -10  -2 -10  317.05   26.45
 -10   2 -10  350.83   23.80
 -10  -2 -10  271.66   23.84
 -10   2 -10  286.73   24.27
 -10   2 -10  280.02   22.28
 -10   2 -10  308.46   23.10
 -10   2 -10  350.12   24.34
 -10   2 -10  292.10   23.29
 -10   2 -10  296.05   22.99
 -10   2 -10  309.01   24.41
 -10  -2 -10  363.62   25.62
 -10   2 -10  345.72   25.11
 -10   2 -10  292.21   22.98
 -10   2 -11  138.68   13.41
 -10  -2 -11  168.82   14.91
 -10   2 -11  130.05   13.98
 -10  -2 -11  158.83   13.18
 -10  -2 -11  134.69   14.17
 -10   2 -11  142.67   14.58
 -10   2 -11  166.10   13.35
 -10   2 -11  161.92   13.88
 -10   2 -11  191.20   15.08
 -10   2 -11  179.52   14.64
 -10   2 -11  174.89   15.23
 -10  -2 -11  170.88   14.24
 -10   2 -11  166.22   14.20
 -10  -2 -11  142.12   16.02
 -10   2 -11  149.48   14.58
 -10   2 -11  186.00   14.40
 -10  -2 -11  149.71   13.24
 -10   2 -12   45.87    5.65
 -10   2 -12   37.07    5.88
 -10  -2 -12   37.33    5.81
 -10  -2 -12   44.18    5.74
 -10   2 -12   45.33    5.90
 -10  -2 -12   33.73    7.13
 -10  -2 -12   31.42    5.38
 -10   2 -12   36.78    5.91
 -10   2 -12   44.97    5.30
 -10   2 -12   34.90    5.40
 -10   2 -12   54.88    6.47
 -10   2 -12   36.37    5.90
 -10   2 -12   28.77    5.01
 -10   2 -12   44.62    5.76
 -10   2 -12   30.84    5.55
 -10  -2 -13   -0.49    1.36
 -10   2 -13    0.55    1.29
 -10   2 -13   -0.44    1.22
 -10   2 -13   -0.46    1.26
 -10   2 -13    1.05    1.35
 -10  -2 -13   -2.73    3.05
 -10   2 -13   -0.38    1.39
 -10   2 -13    1.87    1.24
 -10   2 -13    0.41    1.06
 -10   2 -13    1.75    1.21
 -10  -2 -13    0.69    2.61
 -10   2 -14   22.95    3.46
 -10   2 -14   23.17    3.80
 -10   2 -14   22.86    2.97
 -10  -2 -14   11.77    4.05
 -10  -2 -14   24.03    3.48
 -10  -2 -14   23.14    3.43
 -10   2 -14   22.76    3.39
 -10   2 -14   28.74    3.50
 -10   2 -15   25.13    2.94
 -10   2 -15   23.99    3.09
 -10  -2 -15   19.97    3.72
 -10   2 -15   22.71    2.62
  10   4 -22    8.60    1.75
 -10  -4  22   11.18    1.95
  10   4 -22    7.07    1.88
  10   4 -22    6.07    2.07
 -10   4  22    9.22    2.19
  10   4 -21    0.93    0.73
  10   4 -21    0.84    1.08
  10  -4 -21    0.67    0.86
  10  -4 -21    0.34    1.52
  10   4 -21    0.97    1.52
  10  -4 -20    6.54    1.97
  10   4 -20    3.41    1.53
  10   4 -19   61.33    6.53
  10  -4 -19   45.06    7.50
  10  -4 -18   35.92    6.79
  10  -4 -17   80.08    9.92
  10  -4 -16  296.10   28.47
  10   4 -16  436.67   29.04
 -10   4  16  354.03   27.58
  10  -4 -16  391.10   26.28
  10   4 -16  337.56   28.17
 -10  -4  16  408.07   27.39
  10  -4 -15   15.26    3.47
  10  -4 -15   19.37    5.41
 -10   4  15   19.42    4.77
  10   4 -15   16.56    5.08
  10   4 -15   22.82    5.49
 -10  -4  15   15.32    3.67
  10   4 -14   27.59    5.82
 -10   4  14   35.72    4.58
 -10  -4  14   35.43    5.40
  10  -4 -14   23.87    6.34
 -10   4  14   41.12    7.07
  10  -4 -14   41.75    5.55
  10   4 -14   39.83    6.94
 -10  -4  14   37.40    5.79
  10   4 -13   75.76    9.28
 -10   4  13   53.66    8.89
 -10  -4  13   57.89    7.40
  10  -4 -13   31.93    7.88
 -10  -4  13   95.06    8.94
  10  -4 -13   77.13    7.93
  10   4 -13   54.29    8.29
 -10  -4  13   73.25    8.27
  10  -4 -12   25.28    4.28
 -10  -4  12   20.51    4.17
 -10   4  12   29.49    6.41
 -10  -4  12   31.86    5.04
  10   4 -12   16.81    4.29
  10   4 -12   24.14    5.15
 -10  -4  12   25.86    4.61
 -10   4  11    4.39    3.32
  10  -4 -11    4.09    2.87
 -10  -4  11    5.76    2.10
  10   4 -11    4.61    2.93
  10  -4 -11    1.58    1.25
 -10  -4  11    7.23    2.45
  10  -4 -10  131.87   11.42
 -10  -4  10  120.69   11.37
 -10   4  10  137.10   14.29
  10   4 -10  135.53   12.69
 -10  -4  10  115.53   11.60
 -10  -4   9  129.34   12.05
 -10  -4   9  133.93   11.73
  10  -4  -9  138.96   11.66
 -10  -4   9  117.73   11.21
 -10   4   9  130.28   12.95
  10   4  -9  139.56   12.83
 -10   4   9  142.14   14.59
 -10  -4   8  534.04   35.05
 -10  -4   8  486.44   33.60
 -10  -4   8  540.92   34.14
 -10   4   8  559.12   36.05
  10   4  -8  542.66   35.75
 -10   4   8  438.57   36.95
 -10  -4   7    1.19    1.08
 -10   4   7    0.84    2.33
 -10  -4   7   -0.89    1.40
 -10  -4   7    0.45    0.67
  10   4  -7   -0.57    1.80
 -10   4   7    1.29    1.65
 -10   4   7    0.60    1.76
 -10  -4   6   18.37    4.00
  10   4  -6   35.25    5.37
 -10   4   6   28.92    4.98
 -10   4   6   17.51    4.19
 -10  -4   6   29.37    4.27
 -10  -4   6   29.76    4.21
 -10  -4   5   34.47    5.24
 -10  -4   5   28.80    4.80
  10   4  -5   29.70    5.19
 -10   4   5   23.27    4.63
 -10   4   5   33.66    5.49
 -10  -4   5   34.45    4.45
 -10  -4   5   32.62    4.61
 -10  -4   4   12.02    2.96
 -10   4   4   18.76    3.36
 -10   4   4   13.22    3.24
  10   4  -4   14.56    3.70
 -10   4   4   11.22    3.20
 -10   4   4   14.50    3.49
 -10  -4   4   12.02    2.77
 -10  -4   4   15.57    3.69
 -10   4   3  406.00   23.31
 -10   4   3  314.81   23.50
 -10  -4   3  356.52   24.09
 -10  -4   3  267.91   21.23
 -10  -4   3  319.37   22.89
 -10   4   3  271.87   22.65
  10   4  -3  336.25   23.46
 -10   4   3  325.08   23.59
 -10   4   2   97.40    9.59
 -10   4   2   98.35   10.10
 -10  -4   2   95.14    9.22
 -10   4   2  106.38   10.43
  10   4  -2  100.39    9.76
 -10   4   1  166.42   13.86
 -10   4   1  202.24   14.92
 -10   4   1  145.92   13.43
 -10   4   1  200.46   14.99
  10   4  -1  162.56   13.70
 -10   4   1  204.39   14.31
 -10   4   0    0.52    1.09
 -10   4   0    1.16    2.36
 -10   4   0   -0.59    1.07
 -10   4   0    0.55    1.72
  10   4   0    1.58    1.74
 -10   4   0    0.61    1.56
 -10   4   0   -0.59    1.64
 -10  -4  -1  385.12   26.01
 -10   4  -1  383.15   27.40
 -10   4  -1  408.15   27.09
 -10   4  -1  397.76   27.34
 -10   4  -1  412.96   28.43
  10   4   1  401.36   27.33
 -10   4  -1  469.15   28.87
 -10   4  -2   42.52    6.65
  10   4   2   42.39    5.89
 -10   4  -2   38.74    5.95
 -10   4  -2   42.80    5.90
 -10  -4  -2   44.69    5.27
 -10   4  -2   47.30    6.32
 -10   4  -3   10.89    2.87
 -10   4  -3    9.79    2.75
  10   4   3   11.40    3.16
 -10   4  -3    6.90    2.81
 -10   4  -3   10.13    2.82
 -10   4  -3    7.34    3.46
 -10   4  -4  177.79   14.88
 -10   4  -4  159.63   13.51
 -10   4  -4  139.01   13.39
 -10   4  -4  145.02   13.15
 -10   4  -4  142.46   13.13
 -10   4  -5   35.71    5.35
 -10   4  -5   20.34    4.41
 -10   4  -5   31.64    5.11
 -10   4  -5   34.96    5.24
 -10   4  -6   33.79    5.08
 -10   4  -6   39.36    5.52
 -10   4  -6   39.97    5.75
 -10   4  -7   81.98    8.32
 -10   4  -7   75.35    8.13
 -10   4  -7   88.03    8.97
 -10   4  -8  159.85   12.74
 -10   4  -8  123.19   11.05
 -10   4  -8  150.73   11.93
 -10   4  -9   22.25    4.26
 -10   4  -9   20.60    3.41
 -10   4  -9   27.04    4.45
 -10   4  -9   23.00    3.99
 -10   4 -10   33.57    4.41
 -10   4 -10   31.23    4.56
 -10   4 -10   22.08    3.73
 -10   4 -10   22.06    4.19
 -10   4 -11    9.39    2.11
 -10   4 -11   10.06    2.34
 -10   4 -11    8.98    2.23
 -10   4 -11    6.73    1.57
 -10   4 -11   11.29    2.19
 -10   4 -11    9.40    2.45
 -10   4 -12    0.42    0.66
 -10   4 -12    0.48    0.54
 -10   4 -12    1.57    0.95
 -10   6  17    2.91    1.33
 -10   6  17    2.69    1.02
 -10  -6  17    0.45    0.63
 -10   6  16   45.29    5.15
 -10   6  16   57.70    5.49
 -10  -6  16   53.26    5.31
 -10   6  15  169.02   13.91
 -10   6  15  194.84   14.06
 -10  -6  15  196.69   14.01
 -10  -6  14   86.31    8.00
  10   6 -14   99.16    8.62
 -10   6  14   71.08    7.89
 -10   6  14   73.75    7.87
 -10   6  14   76.99    7.14
 -10  -6  13   41.74    5.40
 -10   6  13   44.39    5.19
 -10   6  13   40.28    5.85
 -10   6  13   31.18    5.24
  10   6 -13   46.50    5.92
 -10  -6  12   68.91    7.48
 -10   6  12   63.57    6.05
 -10   6  12   64.05    7.06
  10   6 -12   85.58    8.39
 -10   6  12   61.43    7.73
 -10   6  12   69.23    7.95
 -10   6  11   28.38    4.49
 -10   6  11   39.86    5.89
 -10   6  11   22.30    4.65
  10   6 -11   26.17    4.82
 -10   6  10  117.66   10.91
  10   6 -10  132.34   11.49
 -10   6  10  103.20   11.28
 -10   6  10  108.48   11.51
 -10  -6   9  166.71   14.45
  10   6  -9  203.18   15.95
 -10   6   9  223.19   17.22
 -10  -6   8   24.25    4.08
 -10   6   8   20.26    4.71
  10   6  -8   32.52    5.17
 -10   6   7    1.90    1.63
 -10  -6   7    0.43    1.67
 -10   6   7    0.65    2.27
  10   6  -7   -1.11    2.39
 -10   6   6    6.41    2.42
 -10  -6   6    4.57    2.13
 -10   6   6   -1.30    4.50
  10   6  -6   -2.20    4.32
 -10   6   5  294.47   21.29
 -10  -6   5  270.10   19.05
  10   6  -5  290.75   20.96
 -10   6   5  226.84   20.58
  10   6  -4   78.25    8.84
 -10   6   4   84.06    9.62
 -10   6   4   70.29    8.96
 -10   6   4   73.67    8.49
 -10   6   3   -0.58    2.67
  10   6  -3    3.71    2.72
 -10   6   3    7.15    2.97
 -10   6   3    3.26    1.49
 -10   6   3    5.33    2.24
  10   6  -2    1.03    2.17
 -10   6   2   -0.63    2.55
 -10   6   2    1.66    2.25
 -10   6   2    1.12    1.17
  10   6  -1  184.83   15.29
 -10   6   1  192.29   15.17
  10   6   0  183.65   14.98
 -10   6   0  176.09   14.27
 -10   6   0  205.10   15.11
  10   6   1   64.92    7.53
 -10   6  -1   82.23    7.61
  10  -6   1   83.80    8.03
 -10   6  -1   68.34    7.32
  10   6   2    4.85    2.33
 -10   6  -2   10.34    2.32
  10  -6   2    9.80    2.54
 -10   6  -2    8.35    2.19
 -10   6  -3    0.32    0.75
 -10   6  -3    2.38    1.44
 -10   6  -3    3.42    1.39
  10  -6   3   -0.61    1.72
 -10   6  -4    6.85    2.05
 -10   6  -4    8.63    1.93
  10  -6   4    8.91    1.81
 -10   6  -5    5.68    1.65
 -10   6  -5    6.03    1.49
 -10   6  -6    0.26    0.77
 -10   6  -7   15.75    2.14
  11  -1 -26   41.24    4.46
  11   1 -26   38.50    4.37
  11  -1 -26   43.66    4.60
  11   1 -26   44.46    4.78
  11  -1 -26   39.49    4.93
 -11   1  25    2.22    1.37
  11  -1 -25    0.81    0.95
  11   1 -25    1.23    0.97
  11   1 -25    1.94    1.53
  11  -1 -25    2.01    2.30
  11  -1 -25    1.87    1.47
  11   1 -25    4.74    1.43
 -11   1  25    2.70    1.28
 -11  -1  25    3.10    1.30
  11  -1 -25    3.55    1.80
  11   1 -25    4.98    2.12
  11  -1 -24  161.97   14.55
  11   1 -24  147.91   13.13
  11  -1 -24  148.84   13.52
  11   1 -24  149.07   13.54
  11  -1 -24  158.05   12.11
  11   1 -24  134.32   11.76
  11  -1 -24  146.60   13.11
  11   1 -24  129.50   12.66
 -11   1  24  154.28   12.64
  11  -1 -24  129.29   12.32
  11   1 -24  144.39   12.78
 -11   1  24  141.09   11.84
 -11  -1  24  153.80   12.11
  11  -1 -23   34.10    5.10
  11   1 -23   37.16    5.60
  11  -1 -23   33.62    6.20
  11   1 -23   41.06    6.78
  11   1 -23   48.68    6.84
  11  -1 -23   41.95    6.46
  11   1 -23   40.56    6.41
  11  -1 -23   33.33    6.34
  11   1 -23   37.79    6.54
 -11   1  23   34.40    5.01
  11   1 -22   61.64    6.95
  11   1 -22   67.93    9.60
  11  -1 -22   56.35    8.99
  11  -1 -22   61.77    7.54
  11  -1 -22   64.94    8.75
  11   1 -22   78.91    9.33
  11  -1 -22   74.26    9.92
  11   1 -22   71.50    9.61
  11   1 -22   82.66    9.66
  11   1 -21   11.55    2.83
  11   1 -21    5.71    2.09
  11  -1 -21    9.52    2.88
  11  -1 -21    4.38    3.08
  11   1 -21    8.12    3.72
  11  -1 -21    7.57    3.45
  11   1 -21    5.72    3.02
  11   1 -21    8.84    3.87
  11  -1 -21    7.87    2.99
  11   1 -21    4.77    2.38
  11  -1 -21    7.44    3.02
  11   1 -21    3.29    2.14
  11  -1 -21    6.06    3.03
  11   1 -21    5.17    2.73
  11   1 -20  455.59   32.04
  11  -1 -20  569.17   33.90
  11   1 -20  502.91   33.47
  11  -1 -20  433.12   34.93
  11  -1 -20  483.29   36.23
  11   1 -20  509.43   36.71
  11  -1 -20  467.73   33.85
  11   1 -20  535.30   36.26
  11   1 -20  499.11   35.02
  11  -1 -20  467.49   34.55
  11  -1 -20  370.19   34.04
  11   1 -20  468.31   35.32
  11  -1 -20  557.23   36.19
  11   1 -20  517.48   35.68
  11   1 -19  136.83   11.80
  11  -1 -19  129.15   12.04
  11   1 -19  134.53   12.44
  11  -1 -19  166.48   15.43
  11  -1 -19  115.63   14.20
  11   1 -19  141.44   15.03
  11   1 -19  117.78   14.60
  11  -1 -19  113.41   12.43
  11   1 -19  138.23   13.73
  11  -1 -19  135.64   13.58
  11  -1 -19  124.29   13.94
  11  -1 -19  156.47   14.56
  11   1 -19  123.56   13.50
  11   1 -19  137.55   14.26
  11   1 -18  333.05   22.31
  11  -1 -18  328.32   24.70
  11   1 -18  308.10   24.27
  11  -1 -18  336.34   24.73
  11   1 -18  306.38   24.24
  11   1 -18  343.49   25.91
  11   1 -18  271.04   23.18
  11  -1 -18  324.32   24.15
  11  -1 -18  287.24   24.22
  11   1 -18  303.58   22.65
  11  -1 -18  345.52   23.06
  11  -1 -18  254.53   22.55
  11  -1 -17    3.14    2.63
  11   1 -17    7.20    2.74
  11  -1 -17    0.64    1.17
  11  -1 -17    2.09    1.45
  11   1 -17    2.67    1.58
  11  -1 -16   58.32    7.36
  11   1 -16   41.71    6.33
  11  -1 -16   50.73    6.80
  11   1 -16   57.51    5.83
  11  -1 -16   64.93    6.56
  11   1 -16   46.59    6.06
  11  -1 -15   80.66    8.54
  11   1 -15  110.72    9.80
  11  -1 -15   77.27    8.50
  11   1 -15   79.92    7.68
  11  -1 -15   92.59    8.16
  11   1 -15   78.71    7.96
  11   1 -15   88.54    8.26
  11  -1 -14  366.25   25.08
 -11   1  14  381.65   24.35
  11   1 -14  345.50   25.20
  11   1 -14  419.38   24.84
  11   1 -14  412.05   25.21
  11   1 -13  173.07   13.72
 -11   1  13  200.52   13.39
  11   1 -13  200.82   13.49
  11  -1 -13  201.49   13.92
  11   1 -12  381.28   25.75
 -11   1  12  411.04   25.42
  11   1 -12  407.07   25.37
 -11   1  12  421.35   25.42
  11  -1 -12  413.60   25.81
 -11   1  11  992.43   58.79
 -11   1  11 1015.90   58.66
  11  -1 -11  973.27   58.93
  11  -1 -10    1.66    0.79
 -11   1  10    1.48    0.74
 -11  -1  10    0.51    0.80
 -11   1  10    0.26    1.10
 -11   1  10    3.28    0.92
  11  -1  -9  435.13   27.46
 -11   1   9  474.17   27.51
 -11  -1   9  436.96   28.03
 -11   1   9  476.15   28.29
 -11   1   9  442.45   27.66
 -11  -1   8  883.81   52.46
 -11   1   8  839.23   52.45
 -11   1   8  900.14   51.62
  11  -1  -8  875.03   51.54
 -11  -1   7  151.92   11.13
 -11   1   7  173.57   11.54
 -11   1   7  146.92   10.07
 -11  -1   7  144.49   10.82
  11  -1  -7  148.82    9.85
 -11  -1   6  196.95   12.87
 -11   1   6  194.12   12.86
 -11  -1   6  170.77   12.48
  11  -1  -6  171.67   11.28
  11  -1  -5  283.81   17.80
 -11  -1   5  306.36   19.35
 -11   1   5  323.47   19.52
 -11  -1   5  277.97   19.14
 -11  -1   5  312.34   19.60
 -11   1   5  307.32   19.54
 -11  -1   4  114.22    9.81
 -11  -1   4  147.54   10.17
 -11   1   4  136.20   10.15
 -11  -1   4  141.54   10.31
 -11   1   4  141.45   10.35
 -11  -1   3   25.38    3.39
 -11   1   3   27.49    3.57
 -11  -1   3   27.30    3.31
 -11   1   3   24.07    3.12
 -11  -1   2  726.95   42.28
 -11   1   2  703.57   42.22
 -11  -1   2  806.48   42.62
 -11   1   2  711.46   42.32
 -11  -1   2  824.00   42.38
 -11   1   2  803.65   42.31
 -11  -1   2  638.30   39.39
 -11  -1   1 1438.33   92.10
 -11  -1   1 1856.07   95.38
 -11   1   1 1741.87   95.16
 -11  -1   1 1736.39   94.94
 -11   1   1 1711.38   94.84
 -11  -1   1 1991.30   95.85
 -11   1   1 1963.25   95.82
 -11  -1   1 1719.97   94.97
 -11   1   1 1644.58   94.97
 -11   1   1 1930.10   95.81
 -11  -1   1 1956.63   95.88
 -11  -1   0   76.43    7.01
 -11   1   0   74.92    6.99
 -11   1   0   73.20    7.00
 -11  -1   0   72.93    6.93
 -11  -1   0   66.50    6.50
 -11   1   0   66.68    6.56
 -11  -1   0   87.99    7.31
 -11   1   0   81.36    7.12
 -11   1   0   62.92    6.61
 -11  -1   0   68.68    6.76
 -11   1  -1    0.74    1.03
 -11  -1  -1    2.18    1.32
 -11  -1  -1    0.39    1.37
 -11   1  -1   -0.79    1.54
 -11  -1  -1    5.11    1.75
 -11   1  -1    1.60    1.25
 -11  -1  -1    0.40    1.11
 -11   1  -1    0.40    1.26
 -11  -1  -1    1.44    1.06
 -11   1  -1   -0.36    0.99
 -11   1  -2 1534.53   96.14
 -11  -1  -2 1601.41   96.28
 -11  -1  -2 1483.90   95.63
 -11   1  -2 1469.65   95.64
 -11  -1  -2 1845.02   96.82
 -11   1  -2 1816.34   96.70
 -11  -1  -2 1637.43   96.34
 -11   1  -2 1616.60   96.32
 -11  -1  -3  478.65   32.02
 -11  -1  -3  516.86   34.04
 -11   1  -3  552.06   34.24
 -11  -1  -3  518.55   34.55
 -11   1  -3  547.86   34.75
 -11  -1  -3  539.85   34.65
 -11   1  -3  539.95   34.67
 -11  -1  -4  473.67   29.83
 -11   1  -4  419.01   27.49
 -11  -1  -4  384.26   27.45
 -11   1  -4  409.78   27.63
 -11   1  -4  445.13   28.61
 -11  -1  -4  377.04   28.56
 -11   1  -4  401.20   28.90
 -11   1  -4  513.72   29.53
 -11  -1  -4  434.22   28.71
 -11   1  -4  422.04   28.55
 -11  -1  -4  334.20   28.17
 -11   1  -4  360.22   28.37
 -11   1  -4  390.00   28.01
 -11   1  -4  471.47   28.90
 -11  -1  -4  364.54   27.91
 -11  -1  -4  377.15   30.16
 -11   1  -4  430.46   30.01
 -11  -1  -4  424.89   29.47
 -11   1  -4  443.96   29.67
 -11   1  -4  420.10   28.42
 -11  -1  -4  388.40   27.82
 -11  -1  -4  403.61   27.94
 -11  -1  -4  415.67   28.58
 -11  -1  -4  403.97   28.10
 -11   1  -4  398.53   27.88
 -11  -1  -4  396.10   26.41
 -11   1  -4  456.07   29.10
 -11  -1  -4  431.69   28.99
 -11  -1  -4  424.49   28.64
 -11   1  -4  457.16   28.95
 -11  -1  -4  431.25   29.01
 -11   1  -4  386.42   28.38
 -11  -1  -4  400.85   28.29
 -11   1  -4  451.32   29.32
 -11  -1  -5  127.12   12.58
 -11   1  -5  139.42   11.69
 -11  -1  -5  144.51   11.92
 -11   1  -5  131.42   11.63
 -11   1  -5  146.79   12.37
 -11  -1  -5  116.47   12.36
 -11   1  -5  127.50   12.65
 -11   1  -5  146.42   12.82
 -11  -1  -5  146.00   12.52
 -11   1  -5  128.28   12.16
 -11  -1  -5  100.10   11.76
 -11   1  -5  126.00   12.43
 -11   1  -5  126.08   11.89
 -11   1  -5  166.89   13.13
 -11  -1  -5  101.50   12.93
 -11   1  -5  118.29   13.02
 -11  -1  -5  132.46   13.04
 -11   1  -5  134.43   13.13
 -11   1  -5  113.12   11.78
 -11  -1  -5  130.31   11.95
 -11   1  -5  138.90   11.90
 -11   1  -5  144.36   12.51
 -11  -1  -5  129.78   11.94
 -11  -1  -5  125.95   11.91
 -11   1  -5  116.88   11.74
 -11   1  -5  129.92   11.84
 -11  -1  -5  134.67   10.63
 -11   1  -5  151.79   12.86
 -11  -1  -5  157.15   12.90
 -11  -1  -5  110.87   12.10
 -11   1  -5  157.83   13.10
 -11  -1  -5  131.63   12.19
 -11   1  -5  121.68   12.16
 -11  -1  -5  157.99   13.33
 -11   1  -5  122.99   12.43
 -11   1  -6   44.71    5.97
 -11   1  -6   48.76    7.40
 -11  -1  -6   37.43    6.60
 -11  -1  -6   72.90    7.52
 -11   1  -6   60.18    7.08
 -11   1  -6   43.79    6.12
 -11  -1  -6   62.93    7.96
 -11   1  -6   57.86    7.78
 -11   1  -6   52.54    7.08
 -11  -1  -6   55.46    7.07
 -11   1  -6   42.02    6.51
 -11  -1  -6   48.65    7.12
 -11   1  -6   45.05    6.92
 -11   1  -6   46.85    6.51
 -11   1  -6   40.12    6.24
 -11   1  -6   52.37    6.92
 -11   1  -6   57.04    8.28
 -11  -1  -6   54.36    8.52
 -11  -1  -6   47.61    7.28
 -11   1  -6   47.01    7.39
 -11   1  -6   49.44    7.12
 -11   1  -6   64.88    7.31
 -11  -1  -6   47.15    6.49
 -11   1  -6   52.19    6.94
 -11  -1  -6   34.98    6.28
 -11  -1  -6   46.98    6.57
 -11   1  -6   44.56    6.67
 -11   1  -6   51.08    6.72
 -11  -1  -6   45.58    5.46
 -11   1  -6   52.85    7.23
 -11  -1  -6   39.06    6.53
 -11  -1  -6   47.03    6.67
 -11   1  -6   54.28    7.56
 -11  -1  -7   70.93    9.06
 -11   1  -7   84.33    9.62
 -11   1  -7   64.08    7.59
 -11  -1  -7   67.82    8.38
 -11   1  -7   60.81    7.93
 -11  -1  -7   67.63    8.58
 -11   1  -7   53.03    7.83
 -11  -1  -7   52.74    8.06
 -11   1  -7   57.30    8.29
 -11  -1  -7   68.29    7.80
 -11   1  -7   50.28    7.11
 -11  -1  -7   74.06    8.49
 -11   1  -7   61.13    8.03
 -11   1  -7   63.59    9.31
 -11  -1  -7   63.02    9.73
 -11  -1  -7   60.11    8.55
 -11   1  -7   51.02    8.05
 -11   1  -7   63.04    8.03
 -11   1  -7   41.47    6.74
 -11   1  -7   48.96    7.50
 -11  -1  -7   84.58    8.93
 -11  -1  -7   63.77    7.92
 -11   1  -7   52.87    7.49
 -11   1  -7   62.22    7.93
 -11  -1  -7   58.11    6.55
 -11   1  -7   66.18    8.33
 -11  -1  -7   66.73    8.25
 -11  -1  -7   79.49    9.45
 -11   1  -7   69.29    8.75
 -11   1  -8   37.43    5.62
 -11   1  -8   35.78    6.52
 -11  -1  -8   35.25    6.52
 -11   1  -8   35.23    6.40
 -11  -1  -8   37.18    5.84
 -11  -1  -8   23.45    5.44
 -11   1  -8   41.27    6.79
 -11  -1  -8   42.27    6.57
 -11   1  -8   31.51    5.89
 -11   1  -8   33.76    5.47
 -11  -1  -8   28.72    6.76
 -11   1  -8   34.19    7.08
 -11  -1  -8   30.55    4.65
 -11  -1  -8   31.93    6.49
 -11   1  -8   20.75    5.69
 -11   1  -8   35.48    5.56
 -11   1  -8   32.02    5.43
 -11   1  -8   33.33    5.85
 -11  -1  -8   32.70    5.71
 -11   1  -8   35.90    5.94
 -11  -1  -8   33.69    5.68
 -11  -1  -8   41.02    6.13
 -11   1  -8   36.38    5.80
 -11  -1  -8   35.87    6.40
 -11   1  -8   39.17    6.63
 -11  -1  -8   43.81    6.71
 -11  -1  -9   -0.82    1.22
 -11   1  -9    0.83    1.73
 -11  -1  -9    2.49    1.72
 -11  -1  -9    0.94    0.98
 -11  -1  -9    0.61    1.57
 -11   1  -9    2.03    1.87
 -11  -1  -9    0.68    1.43
 -11  -1  -9    0.82    2.11
 -11   1  -9    0.83    1.51
 -11  -1  -9    0.73    1.33
 -11   1  -9    0.74    1.54
 -11   1  -9    1.79    3.24
 -11  -1  -9   -0.88    2.05
 -11   1  -9    0.88    1.60
 -11   1  -9    1.32    1.38
 -11   1  -9    1.25    1.46
 -11   1  -9   -0.69    2.03
 -11   1  -9   -1.41    1.81
 -11   1  -9    0.80    1.88
 -11  -1  -9    0.84    1.52
 -11   1  -9    1.68    1.53
 -11  -1  -9    3.62    2.28
 -11   1  -9    0.78    1.83
 -11  -1 -10   19.59    6.03
 -11   1 -10   30.70    7.03
 -11  -1 -10   55.30    7.67
 -11  -1 -10   41.98    6.40
 -11  -1 -10   61.97    7.41
 -11   1 -10   63.18    7.76
 -11  -1 -10   63.53    7.66
 -11  -1 -10   42.74    7.60
 -11   1 -10   32.85    6.86
 -11   1 -10   43.83    6.99
 -11   1 -10   41.95    8.00
 -11   1 -10   55.23    8.53
 -11  -1 -10   50.69    8.03
 -11   1 -10   60.50    7.45
 -11   1 -10   56.32    7.04
 -11   1 -10   64.59    7.77
 -11   1 -10   73.95    8.28
 -11  -1 -10   62.74    7.89
 -11   1 -10   45.69    7.21
 -11  -1 -10   55.08    8.46
 -11   1 -10   45.19    7.80
 -11   1 -10   66.46    8.54
 -11   1 -11   92.01    9.05
 -11  -1 -11   80.74    8.91
 -11   1 -11   65.33    9.41
 -11  -1 -11   64.09    9.22
 -11   1 -11   97.78   10.23
 -11   1 -11   64.77    9.53
 -11   1 -11   70.47    8.16
 -11   1 -11   83.66    9.00
 -11   1 -11   96.23    9.53
 -11  -1 -11   75.63    8.35
 -11  -1 -11   61.18    9.03
 -11   1 -11   70.76    9.75
 -11  -1 -11   83.03    9.39
 -11   1 -11   65.36    8.75
 -11   1 -11   65.84    8.74
 -11  -1 -12    1.33    3.52
 -11   1 -12    2.09    3.59
 -11  -1 -12   10.44    2.80
 -11  -1 -12    7.88    2.43
 -11   1 -12    7.82    2.76
 -11   1 -12   17.33    3.74
 -11   1 -12   14.72    3.42
 -11  -1 -12    1.80    2.13
 -11   1 -12    6.88    3.24
 -11   1 -12    5.11    2.44
 -11  -1 -12    9.99    3.53
 -11   1 -12    8.22    3.25
 -11   1 -12    7.92    2.47
 -11   1 -12    8.73    2.72
 -11   1 -13  130.87   13.20
 -11  -1 -13  157.57   12.38
 -11  -1 -13  136.77   13.14
 -11  -1 -13  147.64   12.89
 -11   1 -13  142.61   12.96
 -11   1 -13  158.85   14.05
 -11  -1 -13  162.37   13.90
 -11   1 -13  169.82   12.83
 -11   1 -13  165.22   12.67
 -11   1 -13  154.53   12.33
 -11  -1 -13  153.80   12.23
 -11   1 -13  139.83   12.95
 -11   1 -13  170.48   13.61
 -11   1 -13  173.54   12.48
 -11   1 -14   20.94    3.84
 -11  -1 -14   17.25    3.54
 -11   1 -14   14.80    3.01
 -11   1 -14   20.84    3.18
 -11  -1 -14   21.99    3.25
 -11  -1 -14   21.14    3.37
 -11   1 -14   17.31    3.19
 -11  -1 -14   22.94    2.91
 -11   1 -14   16.16    3.42
 -11  -1 -14   14.24    3.23
 -11   1 -14   22.00    3.62
 -11   1 -14   19.43    2.99
 -11   1 -15   39.72    4.19
 -11  -1 -15   41.28    4.22
 -11   1 -15   40.08    4.31
 -11   1 -15   30.79    3.55
 -11  -1 -15   39.69    4.27
 -11   1 -15   39.56    4.38
 -11  -1 -15   42.93    5.15
 -11   1 -15   46.91    4.47
 -11   1 -15   42.47    3.98
  11   3 -24   -0.35    1.11
  11  -3 -24    0.70    1.80
  11   3 -24   -0.32    0.88
  11  -3 -23  147.53   12.51
  11   3 -23  124.53   11.28
  11  -3 -23  140.40   10.84
  11   3 -23  124.74   10.34
  11   3 -22   25.41    3.52
  11  -3 -22   29.35    5.65
  11   3 -22   34.93    5.77
  11  -3 -22   26.12    3.96
 -11   3  21    1.50    1.66
  11   3 -21    0.41    1.12
  11  -3 -21    0.74    2.89
  11  -3 -21    0.98    1.26
 -11   3  20   18.68    4.12
  11   3 -20   12.31    2.93
  11  -3 -20   14.19    5.24
  11  -3 -20   15.84    3.39
 -11   3  19   16.92    4.11
  11   3 -19   14.47    3.37
  11  -3 -19   19.82    5.73
 -11   3  18  481.97   33.28
  11   3 -18  432.35   31.07
  11  -3 -18  520.93   35.78
  11  -3 -18  492.07   31.59
  11   3 -18  418.79   31.74
 -11   3  17  115.15   10.49
  11   3 -17  139.90   12.93
  11   3 -17  111.82   12.20
 -11   3  17  126.76   13.09
  11  -3 -17  135.26   11.61
  11  -3 -17  125.70   14.27
  11  -3 -17  108.30   11.16
  11  -3 -16  131.01   15.88
 -11   3  16  129.92   14.22
  11  -3 -16  123.64   14.60
  11  -3 -16  161.06   13.75
  11   3 -16  188.94   15.67
 -11   3  16  167.57   12.89
  11   3 -16  146.25   14.49
  11  -3 -16  184.43   13.85
 -11   3  15 1856.92  112.68
  11  -3 -15 1630.33  110.95
  11  -3 -15 1920.77  110.52
  11   3 -15 1922.15  112.04
 -11   3  15 1821.68  108.25
  11   3 -15 1836.08  110.76
 -11   3  15 1840.51  109.24
  11  -3 -15 1938.54  110.17
  11  -3 -14   56.28    6.49
 -11   3  14   62.52    8.42
 -11  -3  14   58.54    7.28
  11  -3 -14   48.09    6.25
 -11   3  14   50.37    5.55
  11   3 -14   58.13    7.02
  11   3 -14   47.55    7.07
  11  -3 -14   60.09    7.66
  11   3 -13  271.82   21.29
  11  -3 -13  284.06   20.11
 -11  -3  13  282.92   20.97
 -11  -3  13  268.01   19.98
 -11   3  13  291.96   22.63
 -11   3  12  728.96   43.79
  11   3 -12  626.31   41.30
  11  -3 -12  638.22   40.27
 -11  -3  12  650.26   41.26
  11  -3 -12  614.55   39.25
 -11  -3  12  601.58   40.09
  11   3 -11   -0.49    3.02
  11  -3 -11    0.42    0.62
 -11  -3  11    3.95    1.64
  11  -3 -11    0.88    0.82
 -11   3  11    3.58    2.37
 -11  -3  10  285.00   20.99
  11  -3 -10  286.46   19.32
 -11   3  10  339.92   23.74
  11  -3 -10  303.40   20.59
  11  -3  -9    6.79    1.84
 -11  -3   9    7.96    2.36
 -11  -3   9    4.84    1.76
 -11  -3   8  212.54   14.51
 -11  -3   8  202.71   16.06
 -11  -3   8  205.37   15.55
 -11  -3   7    2.86    1.24
 -11  -3   7    6.40    2.07
 -11  -3   7    3.24    1.42
 -11  -3   6  408.04   27.21
 -11  -3   6  488.18   30.04
 -11  -3   6  457.84   28.78
 -11  -3   5   53.06    5.36
 -11  -3   5   70.25    7.37
 -11  -3   5   75.37    6.84
 -11  -3   4  202.91   14.37
 -11  -3   4  247.76   17.16
 -11  -3   4  225.18   15.85
 -11  -3   3  154.83   11.04
 -11  -3   2   72.23    6.34
 -11   3   2   69.12    7.78
 -11   3   2   73.14    7.63
 -11  -3   1  833.16   53.02
 -11   3   1  815.68   52.56
 -11   3   1  894.58   53.89
 -11   3   0    0.98    1.03
 -11   3   0    0.92    1.28
 -11   3   0    1.46    1.25
 -11   3   0    0.97    1.44
 -11  -3   0    0.83    0.71
 -11   3  -1  922.22   50.71
 -11   3  -1  915.12   51.41
 -11  -3  -1  848.24   48.21
 -11   3  -1  836.01   50.37
 -11   3  -1  848.78   50.36
 -11   3  -2   15.82    3.34
 -11   3  -2   12.68    2.64
 -11   3  -2   13.48    2.92
 -11   3  -2   14.61    3.26
 -11   3  -2    7.96    2.65
 -11   3  -2   10.58    2.74
 -11   3  -2   10.21    2.93
 -11   3  -3   54.90    6.21
 -11   3  -3   43.21    6.06
 -11   3  -3   51.49    7.15
 -11   3  -3   54.85    6.57
 -11   3  -3   34.88    5.89
 -11   3  -3   70.54    7.87
 -11   3  -3   63.99    7.18
 -11  -3  -3   54.46    7.67
 -11   3  -3   58.04    6.95
 -11   3  -4 1157.95   66.45
 -11   3  -4 1031.22   67.47
 -11   3  -4 1147.03   66.21
 -11  -3  -4 1110.47   64.91
 -11   3  -4 1174.80   66.73
 -11  -3  -4 1091.09   68.20
 -11   3  -4 1146.94   66.54
 -11   3  -5  196.18   16.84
 -11   3  -5  248.35   17.95
 -11   3  -5  222.30   17.26
 -11   3  -5  280.08   19.49
 -11   3  -5  203.34   16.98
 -11   3  -5  221.47   17.47
 -11  -3  -5  230.16   16.56
 -11  -3  -5  224.59   19.34
 -11   3  -5  146.39   15.84
 -11   3  -6    8.76    2.91
 -11   3  -6   16.28    3.68
 -11  -3  -6   14.47    3.09
 -11   3  -6   14.66    3.55
 -11   3  -6   20.54    4.12
 -11   3  -6   10.71    3.15
 -11  -3  -6   12.67    4.58
 -11   3  -6   16.30    3.77
 -11   3  -6   21.32    4.68
 -11   3  -6   10.80    3.17
 -11   3  -7    0.66    1.39
 -11   3  -7    4.68    2.13
 -11   3  -7    8.21    2.75
 -11   3  -7    3.93    1.87
 -11  -3  -7    3.45    3.51
 -11   3  -7    6.75    2.58
 -11   3  -7    4.87    2.31
 -11   3  -8   32.88    5.14
 -11   3  -8   22.90    4.61
 -11   3  -8   21.57    4.04
 -11   3  -8   16.99    4.02
 -11   3  -8   22.84    4.75
 -11   3  -8   22.10    4.45
 -11   3  -8   23.13    4.10
 -11  -3  -8   31.60    6.76
 -11   3  -8   24.80    4.35
 -11   3  -9   63.87    6.96
 -11   3  -9   60.48    6.53
 -11   3  -9   60.11    7.47
 -11   3  -9   47.25    5.94
 -11   3  -9   40.22    6.61
 -11   3  -9   50.53    6.66
 -11  -3  -9   60.92    8.90
 -11   3  -9   53.02    6.97
 -11   3  -9   63.23    7.16
 -11   3 -10  140.24   11.88
 -11   3 -10  116.76   11.38
 -11   3 -10  145.31   11.73
 -11   3 -10  130.73   12.33
 -11   3 -10  131.41   11.52
 -11  -3 -10  116.98   13.00
 -11   3 -10  114.39   10.30
 -11   3 -10  120.76   10.88
 -11   3 -10  118.81   11.08
 -11   3 -11   23.12    4.07
 -11   3 -11   29.14    4.47
 -11   3 -11   27.56    4.12
 -11   3 -11   18.84    3.81
 -11   3 -11   35.49    5.00
 -11  -3 -11   16.93    4.63
 -11   3 -11   22.87    3.32
 -11   3 -11   28.05    3.96
 -11   3 -11   28.36    4.20
 -11   3 -12    7.73    2.01
 -11  -3 -12    2.94    2.50
 -11   3 -12    8.78    2.26
 -11   3 -12   10.14    2.32
 -11   3 -12    7.48    2.06
 -11   3 -12    7.72    2.11
 -11   3 -12   12.46    2.25
 -11   3 -12    8.65    2.01
 -11   3 -13    0.18    0.59
 -11   3 -13    0.50    0.47
 -11  -3 -13   -0.32    1.52
 -11   3 -13    0.51    0.80
 -11   3 -13    0.92    0.83
 -11  -5  21   38.86    3.61
 -11  -5  20  163.53   11.63
  11   5 -20  161.81   12.05
 -11   5  20  148.86   11.40
 -11   5  19   50.95    5.98
 -11   5  19   52.10    5.96
 -11   5  18    1.37    1.72
 -11   5  18    1.81    1.77
  11   5 -18    0.85    0.84
 -11   5  17   28.51    4.92
 -11   5  16  124.29   12.45
  11   5 -16  157.50   13.38
 -11   5  15   18.24    4.35
  11   5 -15   16.17    4.29
 -11   5  14  246.78   18.18
 -11   5  14  263.89   21.34
  11   5 -14  298.61   21.64
 -11   5  14  286.35   21.52
 -11   5  13   20.92    3.41
 -11   5  13   13.80    4.33
  11   5 -13   10.92    3.68
  11  -5 -12   43.37    5.82
 -11  -5  12   36.83    5.63
  11   5 -12   52.14    7.70
 -11   5  12   42.38    6.87
  11   5 -12   47.13    6.93
  11  -5 -11   60.18    7.13
 -11   5  11   54.75    8.03
  11   5 -11   59.49    8.23
 -11  -5  11   53.43    7.18
  11   5 -10    9.81    3.98
  11  -5 -10    6.40    2.22
 -11  -5  10   10.51    3.01
 -11   5  10    9.74    3.54
  11   5 -10   12.01    3.92
 -11  -5  10    8.42    2.80
 -11  -5   9   58.75    7.06
 -11  -5   9   55.54    7.66
  11   5  -9   69.95    8.35
 -11   5   9   43.85    7.38
  11   5  -9   62.35    8.07
  11  -5  -9   52.77    6.76
 -11  -5   9   67.40    7.89
 -11  -5   8   26.62    5.02
 -11   5   8   30.80    5.94
 -11   5   8   37.18    6.45
  11   5  -8   32.96    5.88
 -11  -5   8   32.33    5.58
  11  -5  -8   32.25    5.00
 -11  -5   8   40.88    5.46
  11   5  -7    5.73    3.38
 -11   5   7    8.64    3.66
 -11   5   7   11.47    3.88
 -11  -5   7   11.48    2.96
 -11  -5   7    8.61    2.91
  11  -5  -7    8.36    2.45
 -11  -5   7   15.48    3.63
 -11  -5   6  471.37   32.14
 -11  -5   6  468.98   30.88
  11   5  -6  454.68   32.51
 -11   5   6  449.56   32.71
 -11   5   6  453.58   33.09
 -11   5   6  464.98   32.68
 -11  -5   5  179.95   15.38
 -11  -5   5  193.62   14.80
  11   5  -5  184.17   16.62
 -11   5   5  156.84   16.02
 -11   5   5  194.52   17.12
 -11   5   5  201.38   16.76
 -11  -5   4  665.23   40.14
 -11   5   4  720.84   42.44
  11   5  -4  723.47   41.80
 -11   5   4  645.01   41.96
 -11  -5   4  602.63   38.78
 -11   5   3   52.17    7.12
 -11   5   3   54.11    6.56
 -11   5   3   37.48    6.32
  11   5  -3   40.54    6.47
 -11   5   3   50.25    7.31
 -11  -5   3   40.81    5.20
 -11   5   2    2.14    1.49
 -11   5   2    1.25    2.17
  11   5  -2    2.97    2.50
 -11   5   2    3.52    2.55
 -11   5   2    3.40    2.14
  11   5  -1   13.45    3.77
 -11   5   1   28.18    5.44
 -11   5   1   16.23    4.07
 -11   5   1   17.53    4.10
 -11   5   1   21.67    4.01
 -11   5   0  131.94   13.46
  11   5   0  159.36   14.13
 -11   5   0  168.39   13.91
 -11   5   0  180.39   14.34
 -11   5   0  167.74   14.28
  11   5   1    6.04    2.78
 -11   5  -1    7.86    2.84
 -11   5  -1    5.31    2.34
 -11   5  -1    9.41    2.91
 -11   5  -1    5.39    2.14
  11   5   2  266.76   20.05
 -11   5  -2  245.69   19.87
 -11   5  -2  277.22   20.18
 -11   5  -2  284.92   20.10
 -11   5  -3  101.44    9.97
 -11   5  -3  118.49   10.30
  11  -5   3   93.25    9.01
 -11   5  -3  112.05   10.27
 -11   5  -4   70.32    7.45
 -11   5  -4   73.41    7.71
  11  -5   4   54.25    5.93
 -11   5  -4   56.83    6.41
 -11   5  -4   65.21    7.06
 -11   5  -5   17.02    3.16
 -11   5  -5   26.41    4.11
 -11   5  -5   20.59    3.88
 -11   5  -6   12.95    2.84
 -11   5  -6   13.91    3.03
 -11   5  -7    1.08    1.25
 -11   5  -7    0.41    0.86
 -11   5  -7    0.79    1.10
 -11   5  -8   39.20    4.42
 -11   5  -8   27.71    3.83
 -11   5  -8   35.62    4.04
 -11   5  -9   14.09    2.34
 -11   5  -9   12.20    1.95
 -11   5  -9   16.41    2.21
 -11   5 -10   95.80    6.96
 -11   7  12   29.18    3.00
 -11   7  11   31.87    3.44
 -11   7  11   45.47    4.15
  11   7 -10    4.26    1.38
  11   7  -9   68.37    5.84
  11  -7  -8    9.66    1.89
 -11   7   8    5.91    1.61
  11   7  -8    7.00    1.83
  11  -7  -7    5.59    1.63
 -11   7   7    8.57    1.96
  11   7  -7   10.17    2.04
  11  -7  -6   -0.26    1.08
 -11   7   6    0.60    0.77
  11   7  -6   -1.63    1.65
 -11   7   5   40.76    3.84
 -11   7   5   43.01    4.42
  11   7  -5   29.05    3.63
 -11   7   4    6.98    1.70
 -11   7   4    7.07    1.53
  11  -7  -3    5.46    1.68
 -11   7   3    7.10    1.68
 -11   7   3    6.97    1.36
 -11   7   2   65.70    5.64
  11  -7  -2   68.60    5.91
  11  -7  -1  105.05    7.88
 -11   7   1  104.75    7.86
  11  -7   0  231.79   13.71
 -11   7   0  193.43   13.70
  12   0 -27   -0.24    0.62
  12   0 -26  281.01   20.28
  12   0 -26  305.11   20.37
 -12   0  26  283.21   19.51
  12   0 -25   -1.67    2.34
 -12   0  25   -0.84    1.45
  12   0 -25    0.50    1.05
  12   0 -25   -0.59    2.55
  12   0 -24   56.29    8.21
  12   0 -24   53.81    7.59
  12   0 -24   43.29    5.36
  12   0 -24   63.52    8.00
 -12   0  24   66.41    6.96
  12   0 -24   48.55    7.10
  12   0 -23   -0.74    1.90
  12   0 -23   -1.04    2.25
  12   0 -23    0.80    3.15
  12   0 -23   -1.73    2.22
  12   0 -23    0.65    1.66
  12   0 -23    0.49    1.02
  12   0 -23   -1.63    2.42
  12   0 -22    2.89    2.40
  12   0 -22    3.82    2.84
  12   0 -22   12.70    4.66
  12   0 -22    4.15    2.31
  12   0 -22    4.58    2.09
  12   0 -22    2.87    1.92
  12   0 -21    1.00    2.76
  12   0 -21   -0.76    1.60
  12   0 -21    0.60    1.41
  12   0 -21   -0.86    2.38
  12   0 -21   -0.89    2.28
  12   0 -20  540.95   38.40
  12   0 -20  496.03   37.94
  12   0 -20  464.19   38.36
  12   0 -20  571.57   36.27
  12   0 -20  501.94   37.13
  12   0 -20  566.45   39.80
  12   0 -20  588.87   38.15
  12   0 -19    1.32    2.30
  12   0 -19   -0.75    1.91
  12   0 -19    0.75    1.76
  12   0 -19   -0.57    1.04
  12   0 -18  665.02   41.18
  12   0 -18  524.48   39.96
  12   0 -18  626.66   39.51
  12   0 -17    0.53    1.84
  12   0 -17   -0.49    0.88
  12   0 -16  656.41   43.17
  12   0 -16  700.38   44.44
  12   0 -16  696.15   43.12
  12   0 -15    1.95    1.58
  12   0 -15    0.39    0.70
  12   0 -14  478.55   30.51
  12   0 -13    0.51    0.59
  12   0 -13    0.29    0.43
 -12   0  12 1586.25   92.88
 -12   0  11    0.27    0.94
 -12   0  11    0.47    0.50
 -12   0  10  856.17   53.21
 -12   0  10  889.13   53.14
 -12   0  10  916.14   52.84
 -12   0   9    0.24    0.62
 -12   0   8  808.28   48.33
 -12   0   7    0.45    0.53
 -12   0   6   36.56    3.80
 -12   0   5   -0.30    0.84
 -12   0   4    2.87    1.30
 -12   0   4    2.87    1.28
 -12   0   3    0.31    0.65
 -12   0   3   -0.33    0.91
 -12   0   3   -0.28    0.51
 -12   0   3    1.69    1.12
 -12   0   3   -0.29    0.62
 -12   0   2  809.87   49.81
 -12   0   2  866.38   50.72
 -12   0   2  878.03   50.55
 -12   0   2  818.28   50.16
 -12   0   2  766.78   49.86
 -12   0   1   -0.36    0.76
 -12   0   1    1.08    1.07
 -12   0   1   -0.33    0.68
 -12   0   1   -0.37    1.04
 -12   0   1   -0.34    0.71
 -12   0   0    6.74    2.13
 -12   0   0   10.19    2.54
 -12   0   0    8.53    2.09
 -12   0   0    8.43    2.27
 -12   0   0    8.42    2.25
 -12   0  -1    0.45    1.04
 -12   0  -1    0.44    1.12
 -12   0  -1    0.40    0.72
 -12   0  -1   -0.44    1.30
 -12   0  -1   -0.41    0.95
 -12   0  -2   20.73    4.09
 -12   0  -2   32.22    4.87
 -12   0  -2   24.85    4.11
 -12   0  -2   27.79    4.53
 -12   0  -3    0.51    1.20
 -12   0  -3    0.53    0.79
 -12   0  -3   -0.51    0.76
 -12   0  -3    0.56    1.18
 -12   0  -3   -0.67    2.00
 -12   0  -3   -0.62    0.92
 -12   0  -3    0.48    1.00
 -12   0  -3    1.06    1.11
 -12   0  -3    1.09    1.40
 -12   0  -3    0.58    1.21
 -12   0  -3   -0.52    1.08
 -12   0  -3   -0.58    1.50
 -12   0  -3    0.57    0.79
 -12   0  -4  563.88   36.88
 -12   0  -4  618.10   37.81
 -12   0  -4  529.55   37.35
 -12   0  -4  647.93   37.08
 -12   0  -4  497.14   35.63
 -12   0  -4  488.17   36.42
 -12   0  -4  579.02   36.20
 -12   0  -4  516.03   38.46
 -12   0  -4  560.27   37.88
 -12   0  -4  547.13   36.92
 -12   0  -4  446.77   35.67
 -12   0  -4  560.67   36.33
 -12   0  -4  581.33   36.63
 -12   0  -4  586.53   37.45
 -12   0  -4  600.08   37.56
 -12   0  -4  556.67   37.61
 -12   0  -4  517.07   36.55
 -12   0  -4  607.51   37.41
 -12   0  -4  543.09   35.52
 -12   0  -5    0.70    1.03
 -12   0  -5    1.09    1.14
 -12   0  -5   -0.49    0.88
 -12   0  -5   -0.72    1.99
 -12   0  -5    2.79    1.94
 -12   0  -5   -0.63    1.14
 -12   0  -5    0.63    1.14
 -12   0  -5   -0.53    1.11
 -12   0  -5    0.82    2.42
 -12   0  -5    0.76    1.38
 -12   0  -5   -0.57    1.33
 -12   0  -5    0.66    1.39
 -12   0  -5    0.66    2.06
 -12   0  -5   -0.72    1.06
 -12   0  -5   -0.63    1.33
 -12   0  -5   -0.58    1.21
 -12   0  -5   -0.49    1.15
 -12   0  -5   -0.66    1.56
 -12   0  -6  426.01   29.27
 -12   0  -6  433.91   29.75
 -12   0  -6  373.84   29.23
 -12   0  -6  453.21   28.72
 -12   0  -6  383.46   27.91
 -12   0  -6  371.81   28.36
 -12   0  -6  451.50   28.47
 -12   0  -6  446.57   29.22
 -12   0  -6  406.65   30.94
 -12   0  -6  352.71   29.36
 -12   0  -6  414.64   29.01
 -12   0  -6  397.45   28.31
 -12   0  -6  396.08   28.16
 -12   0  -6  359.73   28.01
 -12   0  -6  468.70   29.94
 -12   0  -6  308.29   28.12
 -12   0  -6  436.35   29.96
 -12   0  -6  361.57   28.44
 -12   0  -6  363.86   28.87
 -12   0  -7    0.81    1.89
 -12   0  -7    0.63    1.31
 -12   0  -7    0.68    1.75
 -12   0  -7   -0.82    2.56
 -12   0  -7   -0.72    1.51
 -12   0  -7   -0.93    2.93
 -12   0  -7    0.87    2.23
 -12   0  -7   -0.65    1.37
 -12   0  -7    0.66    1.38
 -12   0  -7    1.31    1.67
 -12   0  -7    1.50    1.92
 -12   0  -7    0.82    1.92
 -12   0  -7    0.73    1.54
 -12   0  -7    1.56    1.82
 -12   0  -8 1008.20   63.21
 -12   0  -8  787.41   62.51
 -12   0  -8 1104.80   63.00
 -12   0  -8  955.37   65.25
 -12   0  -8  972.65   61.89
 -12   0  -8  958.04   63.55
 -12   0  -8  925.96   63.82
 -12   0  -8 1027.41   62.55
 -12   0  -8 1019.54   62.43
 -12   0  -8 1145.63   63.28
 -12   0  -8 1144.96   64.05
 -12   0  -8  791.44   62.13
 -12   0  -8  969.14   63.72
 -12   0  -8  955.31   62.94
 -12   0  -9   -1.70    1.78
 -12   0  -9    1.61    1.69
 -12   0  -9    0.98    3.25
 -12   0  -9   -1.81    3.28
 -12   0  -9   -0.66    1.84
 -12   0  -9    1.40    1.64
 -12   0  -9   -0.65    1.53
 -12   0  -9    0.67    1.22
 -12   0  -9   -1.51    2.50
 -12   0  -9    0.63    1.63
 -12   0  -9   -1.71    2.96
 -12   0  -9    0.86    1.56
 -12   0  -9    0.76    1.39
 -12   0 -10   11.41    3.92
 -12   0 -10    8.77    3.10
 -12   0 -10    9.18    3.33
 -12   0 -10   10.17    3.04
 -12   0 -10    8.16    2.97
 -12   0 -10    7.64    2.79
 -12   0 -10    4.93    3.13
 -12   0 -10    7.65    4.72
 -12   0 -10    5.87    2.70
 -12   0 -11   -0.81    1.47
 -12   0 -11   -0.66    1.39
 -12   0 -11   -0.69    1.77
 -12   0 -11    0.54    1.49
 -12   0 -11   -1.11    2.02
 -12   0 -11   -0.76    2.51
 -12   0 -11    1.77    3.47
 -12   0 -11    1.36    1.75
 -12   0 -12    1.42    2.58
 -12   0 -12    1.67    1.74
 -12   0 -12   -0.59    1.63
 -12   0 -12   -0.91    1.16
 -12   0 -12   -0.60    1.53
 -12   0 -12    1.86    1.38
 -12   0 -12   -0.66    2.77
 -12   0 -12   -0.76    3.66
 -12   0 -13   -0.53    1.46
 -12   0 -13    0.57    2.33
 -12   0 -13   -0.43    1.00
 -12   0 -13    1.19    2.72
 -12   0 -14   10.51    2.59
 -12   0 -14   12.24    2.24
 -12   0 -14    9.86    2.48
 -12   0 -15   -0.81    1.16
 -12   0 -15   -1.11    1.19
  12   2 -26    3.07    0.96
  12  -2 -26    2.64    1.48
  12  -2 -25   23.51    3.35
  12  -2 -25   25.91    4.75
  12  -2 -25   24.46    3.35
  12   2 -25   22.28    3.69
  12   2 -25   27.63    3.67
 -12   2  24  189.61   13.73
  12  -2 -24  182.23   13.44
  12  -2 -24  163.31   13.66
  12   2 -24  165.13   13.74
  12   2 -24  194.10   14.84
  12  -2 -24  171.17   14.00
 -12  -2  24  172.64   13.01
  12   2 -24  176.96   13.70
  12  -2 -24  150.70   15.12
  12   2 -23   24.59    5.43
  12  -2 -23   26.47    5.26
  12   2 -23   31.51    4.30
  12  -2 -23   37.72    5.29
  12   2 -23   29.64    4.94
 -12   2  23   29.39    4.82
  12  -2 -23   31.92    5.59
  12   2 -23   32.94    5.76
  12  -2 -23   24.25    6.63
  12   2 -23   31.88    5.70
 -12   2  23   30.57    4.56
 -12  -2  23   27.24    4.43
  12  -2 -23   38.26    4.97
  12   2 -22   -0.74    2.45
  12  -2 -22    0.71    2.59
  12  -2 -22    0.88    4.88
  12   2 -22   -0.76    3.08
 -12  -2  22    3.28    1.84
 -12   2  22    2.32    1.61
  12  -2 -22    2.49    2.06
  12   2 -22   -1.28    2.59
  12   2 -22    5.48    1.74
 -12   2  22    4.36    2.44
  12  -2 -22    3.12    1.63
  12  -2 -22   -2.04    3.77
  12   2 -22   -2.12    3.99
  12  -2 -21  106.90   11.19
  12   2 -21   94.61   10.87
  12   2 -21  102.15    9.39
 -12   2  21  119.87   11.70
 -12   2  21   89.32    9.36
 -12  -2  21  105.79    9.95
  12  -2 -21   97.21   13.15
  12  -2 -21  101.11   11.63
  12   2 -21   87.67   11.46
  12  -2 -21  109.88   10.25
  12  -2 -20   22.20    4.77
  12   2 -20   26.58    5.32
  12  -2 -20   23.90    5.09
  12   2 -20   28.45    5.59
  12  -2 -20   26.76    4.55
 -12   2  20   23.62    4.17
 -12  -2  20   23.75    4.19
  12  -2 -20   31.40    6.66
  12   2 -20   11.07    3.54
  12  -2 -20   19.44    4.38
  12  -2 -20   28.52    6.88
  12   2 -20   27.57    5.89
  12  -2 -20   28.66    5.74
  12   2 -20   27.05    4.25
 -12   2  20   28.31    5.51
  12   2 -19  611.55   39.01
  12  -2 -19  675.79   42.14
  12   2 -19  665.52   42.29
  12  -2 -19  601.28   41.22
  12   2 -19  590.88   41.33
  12  -2 -19  566.76   41.76
  12   2 -19  621.93   42.78
  12  -2 -19  576.41   44.29
  12  -2 -19  513.37   42.17
  12   2 -19  586.88   40.92
  12  -2 -19  622.36   40.95
  12  -2 -18   44.72    6.01
  12   2 -18   55.81    7.48
  12  -2 -18   52.68    7.01
  12  -2 -18   40.15    7.35
  12   2 -18   42.97    7.39
  12  -2 -18   52.94    8.23
  12  -2 -18   43.41    6.84
  12   2 -18   43.17    6.88
  12  -2 -18   48.69    7.29
  12   2 -18   40.33    6.78
  12  -2 -17   13.07    3.04
  12   2 -17   21.87    4.30
  12  -2 -17   15.22    3.65
  12   2 -17   14.08    3.44
  12  -2 -17   15.52    4.66
  12  -2 -16    5.85    1.94
  12  -2 -16    1.83    2.12
  12   2 -16    1.17    1.37
  12  -2 -16   -0.55    1.41
  12   2 -16    0.96    1.73
  12   2 -15  126.68   11.59
  12  -2 -15  120.74   10.12
  12  -2 -15  129.70   11.93
  12   2 -15  104.45   10.58
  12  -2 -15  128.25   10.91
  12   2 -15  121.84   10.34
 -12   2  15  108.16    9.04
  12   2 -14 1245.30   71.36
 -12   2  14 1112.55   68.72
 -12  -2  14 1109.07   69.64
 -12   2  14 1087.32   69.64
  12   2 -14 1234.57   71.21
  12  -2 -14 1276.65   70.97
  12  -2 -14 1149.11   69.67
 -12   2  13   10.43    2.91
 -12  -2  13   13.14    3.15
 -12   2  13   13.03    2.53
 -12  -2  13   10.71    2.36
  12  -2 -13    8.95    2.04
 -12   2  13   10.90    2.06
 -12   2  12    3.45    2.20
 -12  -2  12    2.69    1.80
 -12  -2  12    2.71    1.18
 -12   2  12    1.04    0.90
  12  -2 -12    0.63    0.67
 -12   2  12    1.71    0.90
 -12  -2  11   55.81    5.75
 -12   2  11   51.59    5.62
  12  -2 -11   62.29    5.61
 -12  -2  11   64.97    6.18
 -12   2  11   51.62    6.24
 -12  -2  11   52.04    5.99
 -12  -2  10   39.03    4.68
 -12   2  10   51.07    5.20
  12  -2 -10   50.91    4.72
 -12  -2  10   44.86    5.28
 -12   2  10   36.17    5.39
 -12  -2  10   42.42    5.05
 -12   2   9  186.28   13.51
 -12  -2   9  176.35   13.30
  12  -2  -9  200.89   13.09
 -12  -2   9  217.83   14.25
 -12   2   9  161.47   13.93
 -12  -2   9  184.60   13.95
  12  -2  -8 1548.21   94.00
 -12  -2   8 1646.44   94.76
 -12   2   8 1662.09   94.95
 -12  -2   8 1610.88   95.22
 -12  -2   7    0.35    0.81
 -12   2   7   -0.94    1.85
  12  -2  -7    0.43    0.55
 -12  -2   6  277.48   18.85
 -12   2   6  314.70   19.12
 -12  -2   6  286.02   19.35
 -12   2   6  296.36   19.15
 -12  -2   6  246.71   18.68
 -12  -2   5   99.13    8.72
 -12  -2   5  102.46    8.85
 -12   2   5  105.74    8.81
 -12  -2   5  113.31    9.18
 -12  -2   4  562.81   34.04
 -12   2   4  551.19   33.33
 -12  -2   4  521.21   33.55
 -12   2   4  615.67   33.98
 -12  -2   3  965.27   57.79
 -12  -2   3 1050.36   57.68
 -12   2   3  941.67   57.29
 -12  -2   3  917.95   56.94
 -12   2   3  900.34   57.03
 -12  -2   2  358.07   23.78
 -12  -2   2  384.64   23.85
 -12   2   2  298.74   23.14
 -12  -2   2  360.42   23.30
 -12   2   2  359.24   23.33
 -12  -2   2  366.69   23.35
 -12   2   2  374.24   23.43
 -12  -2   1    1.75    1.16
 -12   2   1    2.11    1.11
 -12   2   1    0.96    1.17
 -12  -2   1   -2.25    2.22
 -12  -2   1   -0.36    1.75
 -12   2   1    1.10    1.08
 -12  -2   1    3.65    0.96
 -12  -2   1    1.90    1.32
 -12   2   1    1.03    1.30
 -12   2   0 1103.15   64.04
 -12  -2   0 1153.47   64.10
 -12  -2   0 1113.40   63.61
 -12   2   0 1059.04   63.40
 -12  -2   0  864.97   63.59
 -12   2   0  929.06   63.61
 -12   2   0 1085.45   63.78
 -12  -2   0 1076.59   63.67
 -12  -2   0 1085.83   63.79
 -12   2   0 1063.35   63.73
 -12   2  -1  120.69   10.89
 -12   2  -1  100.01    9.53
 -12   2  -1  112.60   10.12
 -12   2  -1  105.48    9.66
 -12  -2  -1  107.45    9.58
 -12   2  -1  117.83    9.86
 -12  -2  -1  109.82    9.40
 -12   2  -1  109.24    9.38
 -12  -2  -1  104.09    9.75
 -12   2  -1   86.32    9.23
 -12   2  -2   86.37   10.34
 -12  -2  -2  107.42   10.27
 -12   2  -2  122.11   10.61
 -12   2  -2  124.47   10.95
 -12  -2  -2  113.93   10.43
 -12   2  -2  114.43   10.43
 -12  -2  -2   94.29   11.64
 -12  -2  -2  133.91   11.48
 -12   2  -2  121.51   10.74
 -12  -2  -2  108.31    9.99
 -12  -2  -2  107.91   10.19
 -12   2  -2  114.06   10.37
 -12   2  -2   99.16   10.09
 -12  -2  -2  116.20   10.10
 -12   2  -2  121.21   10.25
 -12  -2  -2  109.12   10.96
 -12   2  -2  112.04   10.92
 -12   2  -2  113.93   10.52
 -12  -2  -2  125.02   11.01
 -12  -2  -3    4.93    2.17
 -12   2  -3    4.44    2.11
 -12   2  -3    6.88    2.11
 -12  -2  -3    4.94    1.80
 -12   2  -3    4.44    2.20
 -12   2  -3    4.41    2.10
 -12  -2  -3    1.64    1.55
 -12  -2  -3    3.87    1.78
 -12   2  -3    5.39    2.07
 -12   2  -3    7.40    2.36
 -12  -2  -3    7.13    1.97
 -12   2  -3    7.49    2.58
 -12  -2  -3    3.75    1.80
 -12  -2  -3    4.96    1.79
 -12  -2  -3    6.73    3.51
 -12  -2  -3    4.12    1.97
 -12   2  -3    5.37    2.19
 -12   2  -3    5.79    2.23
 -12   2  -3    8.43    2.42
 -12  -2  -3    6.40    2.21
 -12   2  -3    4.29    1.96
 -12  -2  -3    4.21    2.01
 -12   2  -3    6.14    2.21
 -12  -2  -3    6.34    2.30
 -12   2  -3    7.86    2.58
 -12  -2  -3    3.79    1.90
 -12   2  -3    8.25    2.46
 -12  -2  -3    5.65    2.39
 -12  -2  -4   11.98    3.65
 -12   2  -4    9.76    3.48
 -12   2  -4   24.27    4.16
 -12   2  -4   32.82    5.40
 -12  -2  -4   28.81    4.98
 -12   2  -4   25.71    4.82
 -12  -2  -4   26.13    4.50
 -12   2  -4   26.10    4.51
 -12   2  -4   20.93    4.08
 -12   2  -4   33.28    5.07
 -12  -2  -4   22.58    3.82
 -12  -2  -4   24.02    4.55
 -12   2  -4   33.45    5.21
 -12   2  -4   20.63    4.73
 -12  -2  -4   22.17    5.54
 -12  -2  -4   25.87    4.94
 -12   2  -4   28.30    5.20
 -12   2  -4   20.80    4.14
 -12  -2  -4   32.60    4.99
 -12   2  -4   30.71    5.07
 -12  -2  -4   27.34    4.67
 -12   2  -4   36.58    5.41
 -12  -2  -4   24.53    4.44
 -12   2  -4   25.92    4.73
 -12  -2  -4   24.46    4.58
 -12   2  -4   20.85    4.34
 -12   2  -4   21.56    4.22
 -12  -2  -4   46.55    6.52
 -12  -2  -5   23.47    5.84
 -12   2  -5   27.25    6.03
 -12  -2  -5   64.23    7.62
 -12   2  -5   69.10    7.92
 -12   2  -5   78.75    8.78
 -12  -2  -5   71.40    8.39
 -12  -2  -5   82.44    8.52
 -12   2  -5   65.74    7.82
 -12   2  -5   85.48    9.13
 -12  -2  -5   65.56    9.60
 -12   2  -5   59.73    8.42
 -12  -2  -5   66.44    8.37
 -12   2  -5   69.87    8.57
 -12   2  -5   72.74    7.94
 -12   2  -5   71.28    8.02
 -12   2  -5   61.81    7.63
 -12  -2  -5   61.44    7.55
 -12   2  -5   75.01    8.41
 -12  -2  -5   61.83    7.04
 -12   2  -5   77.27    8.64
 -12  -2  -5   67.91    8.12
 -12   2  -5   68.12    8.24
 -12   2  -5   64.06    8.00
 -12   2  -5   72.10    7.72
 -12  -2  -6   18.26    4.71
 -12   2  -6   22.85    5.11
 -12  -2  -6   41.28    5.92
 -12   2  -6   43.72    6.13
 -12  -2  -6   42.31    5.59
 -12   2  -6   47.85    6.71
 -12   2  -6   29.01    5.17
 -12  -2  -6   34.46    6.01
 -12   2  -6   33.70    5.97
 -12  -2  -6   32.78    7.00
 -12   2  -6   29.34    6.02
 -12  -2  -6   37.13    6.28
 -12   2  -6   32.47    5.87
 -12   2  -6   44.44    6.08
 -12   2  -6   44.33    6.19
 -12   2  -6   24.48    4.99
 -12  -2  -6   33.37    5.50
 -12   2  -6   26.07    5.23
 -12  -2  -6   39.92    5.92
 -12   2  -6   38.05    6.13
 -12  -2  -6   41.60    6.34
 -12   2  -6   33.93    5.82
 -12   2  -6   40.49    5.76
 -12   2  -6   41.36    6.10
 -12  -2  -7   13.91    4.56
 -12   2  -7   11.87    4.54
 -12   2  -7   39.18    5.80
 -12   2  -7   25.36    5.80
 -12  -2  -7   25.70    5.62
 -12  -2  -7   27.38    5.06
 -12   2  -7   32.31    5.48
 -12   2  -7   28.38    5.01
 -12  -2  -7   32.52    4.94
 -12   2  -7   33.06    6.49
 -12  -2  -7   30.91    6.89
 -12  -2  -7   16.09    4.81
 -12   2  -7   32.74    6.21
 -12   2  -7   27.31    5.27
 -12   2  -7   28.89    5.10
 -12   2  -7   37.41    5.92
 -12  -2  -7   31.88    5.34
 -12   2  -7   33.08    5.52
 -12  -2  -7   39.05    5.75
 -12   2  -7   25.78    5.07
 -12  -2  -7   21.68    5.27
 -12   2  -7   29.36    5.77
 -12   2  -7   35.88    5.49
 -12   2  -7   37.97    5.80
 -12   2  -7   32.30    6.07
 -12  -2  -8   61.47    7.94
 -12   2  -8   81.13    8.87
 -12  -2  -8   47.41    7.76
 -12   2  -8   65.25    8.87
 -12   2  -8   62.83    7.97
 -12  -2  -8   81.55    8.30
 -12   2  -8   65.44    7.85
 -12   2  -8   71.49    8.88
 -12  -2  -8   65.79    8.05
 -12  -2  -8   61.12    8.36
 -12   2  -8   63.15    8.54
 -12  -2  -8   69.73   10.45
 -12  -2  -8   63.76    8.68
 -12   2  -8   66.14    8.92
 -12   2  -8   64.75    8.29
 -12   2  -8   68.14    8.01
 -12   2  -8   66.09    8.42
 -12  -2  -8   78.79    8.79
 -12   2  -8   81.48    8.83
 -12  -2  -8   61.68    8.36
 -12   2  -8   59.25    8.21
 -12   2  -8   70.11    8.90
 -12   2  -8   69.91    9.05
 -12   2  -8   76.09    8.45
 -12   2  -9   -0.61    1.43
 -12  -2  -9    1.54    1.52
 -12   2  -9    1.39    1.93
 -12  -2  -9   -0.68    1.90
 -12  -2  -9   -0.62    1.44
 -12   2  -9    0.63    1.13
 -12   2  -9    0.52    1.08
 -12  -2  -9    0.94    3.54
 -12   2  -9   -0.64    1.63
 -12  -2  -9    0.74    2.04
 -12   2  -9    2.25    1.92
 -12   2  -9   -0.56    1.43
 -12   2  -9   -0.60    2.08
 -12   2  -9    0.64    1.50
 -12  -2  -9    0.61    1.82
 -12   2  -9    1.22    1.57
 -12  -2  -9    1.14    1.47
 -12   2  -9   -0.73    1.33
 -12   2  -9    1.75    1.61
 -12   2  -9   -0.74    2.04
 -12   2 -10   43.97    6.35
 -12   2 -10   46.65    6.67
 -12  -2 -10   44.88    5.68
 -12  -2 -10   51.65    6.87
 -12   2 -10   18.21    4.94
 -12  -2 -10   37.51    7.92
 -12  -2 -10   53.69    7.17
 -12   2 -10   52.45    7.28
 -12   2 -10   39.40    5.55
 -12   2 -10   40.82    5.91
 -12   2 -10   50.58    6.62
 -12  -2 -10   53.09    6.67
 -12  -2 -10   48.93    6.32
 -12   2 -10   53.68    6.71
 -12   2 -10   42.63    6.66
 -12   2 -10   55.91    6.81
 -12  -2 -10   34.43    5.17
 -12  -2 -11    1.54    3.33
 -12   2 -11    2.42    1.60
 -12   2 -11   -0.55    3.00
 -12   2 -11    2.85    1.73
 -12  -2 -11   -0.57    1.70
 -12   2 -11    1.20    1.77
 -12   2 -11    1.26    1.16
 -12   2 -11    1.87    1.55
 -12   2 -11    1.74    1.72
 -12   2 -11   -0.50    1.29
 -12  -2 -11    0.97    1.24
 -12  -2 -11    3.67    1.54
 -12   2 -11    2.42    1.79
 -12   2 -11    1.49    1.57
 -12   2 -12   13.47    3.15
 -12   2 -12   13.05    2.77
 -12   2 -12   16.41    3.42
 -12  -2 -12   12.98    2.87
 -12  -2 -12   11.04    2.69
 -12  -2 -12   12.75    4.35
 -12   2 -12   14.03    2.88
 -12   2 -12   19.04    3.10
 -12   2 -12   14.54    2.86
 -12   2 -13    9.10    2.17
 -12   2 -13    4.47    1.58
 -12   2 -13    5.07    1.72
 -12   2 -13    5.85    1.60
 -12   2 -13    4.16    1.26
 -12  -2 -13    3.93    1.44
 -12  -2 -13    5.37    1.59
 -12  -2 -13    2.87    2.42
 -12   2 -13    5.70    1.69
 -12   2 -14    0.63    0.66
 -12   2 -14   -0.35    0.56
 -12  -2 -14    0.29    1.33
 -12   2 -14   -0.15    0.56
 -12  -4  23   11.66    1.73
  12   4 -23    9.84    1.97
 -12   4  23   11.54    2.19
 -12  -4  22   82.45    7.11
  12  -4 -22   77.22    6.82
  12   4 -22   71.78    7.23
 -12   4  22   77.23    7.45
  12  -4 -21   90.21    7.97
  12  -4 -21   79.81    8.21
  12   4 -20    3.71    1.43
  12  -4 -19    4.23    2.91
  12   4 -19    5.00    1.92
  12  -4 -18   15.44    4.25
 -12   4  18   16.13    4.21
  12  -4 -17   37.27    6.85
 -12   4  17   42.10    6.82
  12   4 -17   49.12    7.54
 -12  -4  16  138.97   12.78
  12  -4 -16  105.45   13.32
  12   4 -16  161.09   14.28
 -12   4  16  139.67   14.04
  12  -4 -16  125.41   11.58
  12   4 -16  125.12   13.80
 -12  -4  16  118.07   11.58
 -12   4  15   49.15    8.19
 -12  -4  15   68.37    8.08
  12  -4 -15   24.02    7.43
  12   4 -15   52.87    8.10
  12  -4 -15   68.08    7.54
  12   4 -15   87.94    9.66
 -12  -4  15   54.41    7.18
 -12   4  15   68.62    6.63
 -12  -4  14  121.77   11.46
  12  -4 -14   81.41   11.13
  12  -4 -14  112.76   10.46
  12   4 -14  115.28   11.94
 -12   4  14  103.19   12.74
  12   4 -14  100.32   11.03
 -12   4  14  111.41    9.73
 -12  -4  14  101.49   10.70
 -12  -4  13  480.56   33.05
  12  -4 -13  650.79   35.11
  12  -4 -13  492.93   32.15
  12   4 -13  583.09   34.89
 -12   4  13  485.35   35.89
  12   4 -13  347.73   31.42
 -12  -4  13  470.06   32.12
 -12  -4  13  421.45   32.19
 -12  -4  12  315.39   25.80
  12  -4 -12  363.82   25.52
 -12  -4  12  347.58   26.10
 -12   4  12  378.36   29.41
  12   4 -12  336.75   26.59
 -12   4  11  965.17   65.51
 -12   4  11  984.81   63.39
  12   4 -11  978.88   62.69
 -12  -4  11 1031.49   61.48
 -12  -4  11  951.42   62.33
 -12  -4  11  989.64   62.19
  12  -4 -11 1010.32   61.42
 -12   4  10  177.59   16.02
  12   4 -10  189.02   16.05
 -12   4  10  192.22   18.03
 -12  -4  10  183.27   14.54
 -12  -4  10  165.43   15.34
 -12  -4  10  176.44   15.03
  12  -4 -10  198.27   14.94
 -12   4   9   -0.92    2.16
 -12  -4   9    2.34    1.70
 -12  -4   9    2.60    1.93
  12  -4  -9   -0.48    1.51
 -12  -4   9    2.16    1.38
 -12   4   9    1.37    1.43
 -12   4   9    2.48    2.51
  12   4  -9    0.59    1.74
 -12  -4   8   42.99    6.18
  12  -4  -8   37.48    4.94
 -12   4   8   41.08    5.87
 -12  -4   8   31.96    4.89
  12   4  -8   33.21    5.58
 -12   4   8   36.93    6.01
 -12   4   8   35.70    5.70
 -12   4   8   33.60    6.90
 -12  -4   8   34.06    4.95
  12   4  -7   12.33    3.42
 -12   4   7    5.18    2.48
 -12   4   7    9.58    3.19
 -12  -4   7    9.23    2.46
 -12   4   7   11.58    3.11
 -12  -4   7   13.47    3.41
 -12  -4   7   11.99    2.81
 -12  -4   7   11.09    3.03
 -12  -4   6    7.58    2.26
 -12  -4   6    3.20    1.46
 -12  -4   6    5.63    2.37
 -12  -4   6    7.83    2.57
  12   4  -6    3.86    2.84
 -12   4   6    5.06    2.64
 -12   4   6    1.87    2.08
 -12  -4   5  238.83   17.81
 -12  -4   5  190.00   15.05
 -12  -4   5  210.35   16.84
 -12   4   5  223.53   17.31
  12   4  -5  228.33   17.11
 -12   4   5  165.80   15.74
 -12   4   5  209.05   17.05
 -12   4   4   85.09    9.19
 -12  -4   4   74.29    8.72
 -12  -4   4   71.54    6.99
 -12  -4   4   78.11    8.41
 -12   4   4   57.07    7.58
  12   4  -4   77.37    8.53
 -12   4   4   79.43    8.77
 -12   4   4   72.09    8.70
 -12   4   3  378.17   26.21
 -12  -4   3  372.10   25.29
 -12  -4   3  380.47   26.40
 -12   4   3  318.62   24.75
 -12   4   3  333.23   25.41
 -12   4   2  707.31   44.21
 -12   4   2  733.61   44.50
 -12  -4   2  686.39   42.98
 -12   4   2  734.36   43.92
 -12   4   2  723.57   44.14
 -12   4   1  127.93   11.10
 -12   4   1  119.79   10.65
 -12   4   1  124.61   10.44
 -12   4   0  212.87   16.91
 -12   4   0  209.02   17.50
 -12   4   0  178.55   16.13
 -12   4   0  209.98   17.10
 -12   4   0  236.28   17.21
 -12   4  -1    0.69    2.39
 -12   4  -1    0.60    1.41
 -12   4  -1    0.62    1.58
 -12   4  -1    1.14    1.58
 -12   4  -2  317.10   23.14
 -12   4  -2  369.24   24.93
 -12   4  -2  324.76   22.81
 -12   4  -2  320.19   23.08
 -12   4  -3  698.24   45.27
 -12   4  -3  685.43   45.03
 -12   4  -3  741.16   45.64
 -12   4  -3  582.91   44.11
 -12   4  -4   28.52    4.83
 -12   4  -4   26.36    5.45
 -12   4  -4   33.37    5.27
 -12   4  -4   36.57    5.50
 -12   4  -4   27.77    4.59
 -12   4  -5   37.34    5.63
 -12   4  -5   35.21    5.21
 -12   4  -5   35.01    5.20
 -12   4  -5   29.62    5.31
 -12   4  -6    4.96    2.17
 -12   4  -6    2.50    1.74
 -12   4  -6    3.46    1.73
 -12   4  -6    2.41    2.36
 -12   4  -7   40.37    5.05
 -12   4  -7   37.92    5.46
 -12   4  -7   41.68    5.89
 -12   4  -7   31.93    4.77
 -12   4  -7   35.92    4.78
 -12   4  -8   57.34    6.56
 -12   4  -8   50.75    6.00
 -12   4  -8   50.63    5.88
 -12   4  -8   39.50    4.95
 -12   4  -8   32.52    4.38
 -12   4  -9   22.97    3.66
 -12   4  -9   16.61    2.75
 -12   4 -10    6.80    1.72
 -12   4 -10    5.59    1.67
 -12   4 -11    0.19    0.59
 -12   6  18   33.83    3.28
 -12  -6  17   13.36    2.22
 -12   6  17    8.24    1.99
 -12   6  17   14.33    2.32
 -12  -6  16    0.33    0.77
 -12   6  16    1.58    1.51
 -12   6  16   -0.33    1.51
 -12  -6  15  148.70   11.67
 -12   6  15  144.32   11.74
 -12   6  15  141.97   11.69
 -12   6  14  144.80   11.03
 -12   6  14  137.02   11.79
  12   6 -14  140.88   11.59
 -12   6  14  126.13   11.67
 -12  -6  14  157.03   12.04
 -12   6  13   28.08    4.11
 -12   6  13   22.28    3.08
 -12   6  13   20.53    4.26
  12   6 -13   26.18    4.38
 -12  -6  13   28.32    4.39
 -12   6  12   25.73    4.04
 -12   6  12   17.75    2.91
 -12  -6  12   20.46    3.80
 -12   6  12   22.28    4.42
  12   6 -12   18.71    3.90
 -12   6  11    2.80    2.36
  12   6 -11    6.79    2.70
 -12   6  11    5.49    2.11
  12   6 -10   80.95    8.32
 -12   6  10   62.07    8.16
 -12   6  10   89.44    8.70
 -12   6   9   94.96   10.79
  12   6  -9  138.03   11.34
 -12   6   8    5.30    2.87
 -12   6   8   13.50    4.07
  12   6  -8   11.41    3.20
  12   6  -7  100.77    9.19
 -12   6   7   62.63    8.53
 -12   6   7   67.45    9.03
 -12   6   7   88.64    9.27
 -12   6   7   92.76    8.32
  12   6  -6  100.61    9.85
 -12   6   6  102.78   10.90
 -12   6   6   94.63    9.97
 -12   6   5   10.56    3.65
  12   6  -5    6.61    3.12
 -12   6   5    8.84    2.80
 -12   6   4   10.98    2.44
 -12   6   4   14.83    3.42
 -12   6   4    6.63    2.87
  12   6  -4    5.94    2.63
 -12   6   3  151.71   12.91
 -12   6   3  155.77   12.04
  12   6  -3  138.14   12.18
 -12   6   2  130.41   11.18
 -12   6   2  110.00    9.75
  12   6  -2  124.97   10.67
 -12   6   1    3.31    1.57
 -12   6   1    3.09    1.30
 -12   6   1    3.43    1.68
  12   6  -1    0.75    1.48
 -12   6   0   39.85    5.18
  12  -6   0   50.64    5.67
 -12   6   0   37.72    5.00
 -12   6  -1  304.06   21.26
  12  -6   1  327.66   21.14
 -12   6  -1  310.64   21.30
 -12   6  -2   92.56    7.90
 -12   6  -2   98.34    8.42
  12  -6   2   85.14    7.37
 -12   6  -2   99.88    8.21
 -12   6  -3    4.88    1.49
 -12   6  -3    6.30    1.85
 -12   6  -3    2.55    1.03
 -12   6  -3    4.20    1.73
 -12   6  -4   -0.30    0.88
 -12   6  -4    1.15    0.84
 -12   6  -4   -0.29    0.79
 -12   6  -5    1.89    0.93
 -12   6  -5    1.37    0.90
  13  -1 -27  121.98    9.20
  13  -1 -27  112.97    8.63
  13   1 -27  129.83    8.97
  13  -1 -27  112.25    8.66
  13   1 -27  115.46    8.93
  13  -1 -26   23.13    3.84
  13   1 -26   16.68    3.63
  13  -1 -26   19.73    4.17
  13   1 -26   23.38    2.87
  13   1 -26   26.29    3.94
  13  -1 -26   28.57    4.02
 -13   1  26   26.93    3.55
  13  -1 -25  178.41   15.39
  13   1 -25  172.74   15.40
 -13   1  25  233.10   15.76
  13  -1 -25  178.15   14.06
  13   1 -25  185.18   15.06
  13  -1 -25  221.87   16.49
  13   1 -25  199.78   16.22
 -13   1  25  183.80   14.53
 -13  -1  25  226.44   15.25
  13  -1 -25  224.74   17.15
  13   1 -25  178.10   14.19
  13  -1 -25  188.55   15.20
  13   1 -25  185.68   15.22
  13   1 -24  241.43   19.52
 -13   1  24  267.10   19.67
 -13  -1  24  302.21   20.24
  13  -1 -24  267.70   21.58
  13   1 -24  259.46   21.59
  13   1 -24  261.64   20.66
  13  -1 -24  287.96   21.17
  13   1 -24  276.69   20.93
  13  -1 -24  300.00   22.90
  13   1 -24  284.22   21.74
  13  -1 -24  274.24   21.44
  13  -1 -24  262.55   19.42
  13  -1 -23  332.85   23.44
 -13  -1  23  326.26   23.49
 -13   1  23  320.93   23.38
  13  -1 -23  315.11   25.85
  13   1 -23  314.10   26.03
  13   1 -23  372.11   25.59
  13  -1 -23  336.31   25.25
  13   1 -23  325.51   25.16
  13   1 -22   55.62    8.05
  13  -1 -22   54.25    8.45
  13   1 -22   48.38    7.96
  13   1 -22   56.66    8.85
  13   1 -22   46.38    7.46
  13  -1 -22   68.19    8.78
  13  -1 -22   52.50    6.67
  13  -1 -21   39.07    7.02
  13   1 -21   38.89    6.99
  13  -1 -21   48.89    7.70
  13   1 -21   46.08    7.56
  13   1 -21   57.04    7.87
  13  -1 -21   53.23    7.61
  13   1 -21   40.50    7.64
  13  -1 -21   50.75    8.32
  13   1 -21   29.88    6.60
  13  -1 -21   57.68    8.35
  13  -1 -21   54.69    6.68
  13  -1 -20  136.70   13.36
  13   1 -20  109.16   12.32
  13  -1 -20  110.62   12.55
  13   1 -20  115.07   12.78
  13   1 -20  110.99   13.23
  13   1 -20  105.23   11.79
  13  -1 -20   98.90   11.49
  13  -1 -20  137.87   13.93
  13  -1 -20  126.83   11.22
  13   1 -20  103.94   10.70
  13  -1 -20  118.22   13.47
  13   1 -20   95.97   12.73
  13  -1 -19  228.65   18.30
  13   1 -19  180.32   16.77
  13  -1 -19  177.41   16.52
  13  -1 -19  198.19   15.75
  13   1 -19  199.51   15.87
  13   1 -18  139.64   13.11
  13  -1 -18  117.11   12.77
  13  -1 -18  137.68   12.89
  13  -1 -18  165.42   12.55
  13   1 -18  123.27   11.66
 -13   1  17  443.09   28.33
  13   1 -17  467.25   30.86
  13  -1 -17  473.44   30.85
  13  -1 -17  409.47   29.85
  13   1 -17  409.59   29.04
 -13   1  16  143.65   10.72
  13  -1 -16  149.42   11.69
  13   1 -16  136.23   11.53
  13  -1 -16  137.41   12.52
 -13   1  16  153.74   11.20
  13   1 -16  169.84   13.59
  13  -1 -16  166.74   13.30
  13   1 -16  112.93   10.69
 -13   1  15   65.33    6.19
  13   1 -15   72.58    7.06
  13   1 -15   55.77    5.92
 -13   1  15   69.58    6.36
  13   1 -15   73.49    6.77
  13   1 -14  561.23   36.79
 -13   1  14  561.48   36.19
  13   1 -14  644.69   36.45
 -13   1  14  585.71   36.28
  13  -1 -14  602.96   36.87
 -13   1  13  319.70   21.37
  13   1 -13  312.83   21.65
 -13   1  13  363.28   21.59
  13  -1 -13  336.37   21.73
 -13   1  12    1.79    0.89
  13  -1 -12    1.52    0.71
 -13  -1  12    1.63    1.32
 -13   1  12    2.00    1.21
 -13  -1  12    0.32    3.20
 -13   1  12    0.66    2.78
 -13  -1  12    2.20    1.15
 -13   1  12    1.19    0.87
  13  -1 -11 2016.26  112.80
 -13   1  11 2153.07  113.21
 -13  -1  11 1873.73  113.60
 -13   1  11 2034.49  113.93
 -13   1  11 2143.69  113.02
 -13  -1  11 1919.64  113.57
  13  -1 -10  527.25   32.90
 -13   1  10  534.32   33.31
 -13  -1  10  566.27   34.25
 -13   1  10  536.47   34.16
 -13  -1  10  614.49   34.56
 -13   1  10  499.40   34.22
 -13   1  10  558.97   33.24
  13  -1  -9  160.08   10.59
 -13   1   9  155.79   11.00
 -13   1   9  165.92   11.95
 -13  -1   9  137.23   11.42
 -13  -1   9  187.95   12.60
 -13   1   9  143.90   12.28
 -13   1   9  157.42   10.87
 -13  -1   8  988.27   60.70
 -13   1   8 1019.27   60.84
 -13  -1   8 1101.65   61.23
 -13   1   8 1073.98   61.23
 -13   1   8  988.01   59.78
  13  -1  -8  985.32   59.17
 -13   1   7    5.01    1.30
  13  -1  -7    5.45    0.95
 -13  -1   7   -0.92    3.44
 -13   1   7    1.54    3.23
 -13   1   7    1.48    1.30
 -13   1   6  608.93   38.72
  13  -1  -6  678.32   37.04
 -13   1   6  511.78   38.66
 -13  -1   6  583.23   39.02
 -13  -1   6  685.29   39.14
 -13   1   6  647.21   38.98
 -13  -1   6  629.38   38.86
 -13   1   6  634.07   38.01
 -13  -1   5   33.08    3.95
 -13   1   5   34.89    4.04
  13  -1  -5   33.66    2.56
 -13   1   5   28.95    3.26
 -13   1   5   29.37    4.12
 -13  -1   5   31.73    4.17
 -13  -1   5   25.40    4.21
 -13   1   5   34.96    4.63
 -13  -1   5   35.17    4.04
 -13   1   4   96.34    8.13
 -13  -1   4   78.52    7.65
 -13   1   4  112.38    8.87
 -13  -1   4  104.71    8.65
 -13  -1   3   85.41    6.95
 -13   1   3   69.53    6.49
 -13   1   3   57.46    6.51
 -13  -1   3   66.37    6.65
 -13  -1   3   59.93    6.15
 -13   1   3   63.83    6.39
 -13  -1   2  280.75   20.03
 -13   1   2  302.26   20.30
 -13  -1   2  317.36   20.58
 -13   1   2  316.63   20.46
 -13   1   2  321.33   21.03
 -13  -1   2  340.66   21.00
 -13  -1   2  255.83   20.25
 -13   1   2  245.16   20.09
 -13  -1   2  315.23   20.25
 -13   1   2  322.02   20.27
 -13  -1   2  280.08   19.37
 -13   1   1  460.53   30.28
 -13  -1   1  430.49   29.98
 -13  -1   1  470.76   30.44
 -13   1   1  479.78   30.43
 -13  -1   1  428.96   30.32
 -13   1   1  425.84   30.45
 -13  -1   1  475.92   30.11
 -13   1   1  465.47   29.99
 -13  -1   1  548.81   31.20
 -13   1   1  544.65   31.14
 -13  -1   1  447.50   29.25
 -13  -1   0   18.07    3.48
 -13   1   0   16.71    3.38
 -13  -1   0   14.25    3.32
 -13   1   0   16.86    3.57
 -13  -1   0   22.54    3.61
 -13   1   0   25.24    3.72
 -13  -1   0   17.60    3.32
 -13   1   0   18.36    3.44
 -13  -1   0   16.25    3.12
 -13   1   0   17.06    3.16
 -13  -1  -1  605.61   39.50
 -13   1  -1  590.28   39.34
 -13  -1  -1  700.20   40.49
 -13   1  -1  729.85   40.62
 -13   1  -1  593.99   39.61
 -13  -1  -1  598.01   39.53
 -13  -1  -1  614.52   39.89
 -13   1  -1  636.43   40.08
 -13  -1  -1  582.40   39.66
 -13   1  -1  586.18   39.67
 -13  -1  -2   56.52    6.74
 -13   1  -2   54.92    6.66
 -13  -1  -2   77.57    7.85
 -13   1  -2   76.94    7.89
 -13   1  -2   48.80    6.79
 -13   1  -2   62.77    7.46
 -13  -1  -2   47.92    6.75
 -13   1  -2   48.42    6.35
 -13  -1  -2   54.22    6.98
 -13   1  -2   49.53    6.40
 -13   1  -2   62.66    6.86
 -13  -1  -2   64.50    7.06
 -13   1  -2   58.56    6.33
 -13   1  -2   71.17    7.21
 -13  -1  -2   61.02    8.31
 -13  -1  -2   54.76    6.46
 -13  -1  -2   55.01    7.22
 -13   1  -2   52.90    7.09
 -13   1  -2   58.82    6.94
 -13  -1  -2   48.89    6.53
 -13  -1  -2   55.32    6.47
 -13   1  -2   56.59    6.56
 -13  -1  -2   64.00    7.32
 -13   1  -2   56.19    6.97
 -13  -1  -2   67.21    7.46
 -13   1  -2   35.05    6.03
 -13  -1  -2   59.29    7.15
 -13   1  -2   62.32    7.21
 -13  -1  -2   63.10    7.06
 -13   1  -2   48.94    6.44
 -13  -1  -2   45.48    6.45
 -13  -1  -3  442.01   28.18
 -13   1  -3  444.60   28.19
 -13  -1  -3  403.90   28.34
 -13   1  -3  401.64   28.33
 -13  -1  -3  392.36   28.40
 -13   1  -3  340.94   27.53
 -13  -1  -3  272.68   26.12
 -13   1  -3  357.01   28.05
 -13   1  -3  404.53   27.83
 -13  -1  -3  415.19   28.03
 -13   1  -3  456.55   28.23
 -13   1  -3  245.69   26.11
 -13  -1  -3  390.89   27.04
 -13   1  -3  392.99   26.99
 -13   1  -3  446.13   28.21
 -13  -1  -3  435.87   30.59
 -13   1  -3  365.27   28.94
 -13  -1  -3  415.01   28.91
 -13   1  -3  405.77   28.83
 -13  -1  -3  427.10   27.87
 -13  -1  -3  543.41   29.43
 -13   1  -3  416.15   28.26
 -13  -1  -3  510.74   29.54
 -13  -1  -3  396.33   27.52
 -13   1  -3  403.20   27.48
 -13   1  -3  445.84   27.99
 -13   1  -3  476.14   29.17
 -13  -1  -3  340.03   27.84
 -13  -1  -3  441.81   28.67
 -13   1  -3  485.89   29.11
 -13  -1  -3  437.06   28.79
 -13   1  -3  473.14   29.14
 -13  -1  -3  432.45   28.36
 -13   1  -3  410.57   28.23
 -13   1  -3  402.61   26.74
 -13  -1  -3  290.01   27.46
 -13   1  -3  304.41   27.09
 -13  -1  -4  176.28   13.85
 -13   1  -4  149.19   13.32
 -13  -1  -4  132.13   13.24
 -13   1  -4  138.08   13.42
 -13  -1  -4  126.65   13.17
 -13   1  -4  126.61   13.27
 -13   1  -4  124.93   12.99
 -13  -1  -4  117.15   11.81
 -13  -1  -4  138.45   12.29
 -13   1  -4  142.68   13.29
 -13   1  -4  164.40   12.90
 -13   1  -4  149.76   13.20
 -13  -1  -4  145.82   12.04
 -13  -1  -4  151.19   13.21
 -13   1  -4  142.87   13.27
 -13  -1  -4  131.17   14.42
 -13   1  -4  141.68   14.41
 -13  -1  -4  129.91   13.59
 -13   1  -4  152.54   14.23
 -13   1  -4  153.55   13.33
 -13  -1  -4  138.63   12.82
 -13  -1  -4  149.41   13.08
 -13  -1  -4  156.69   13.82
 -13   1  -4  156.87   12.96
 -13  -1  -4  168.36   13.39
 -13   1  -4   89.64   11.50
 -13   1  -4  144.04   12.83
 -13  -1  -4  180.29   14.47
 -13   1  -4  149.93   13.54
 -13   1  -4  178.28   14.19
 -13  -1  -4  166.11   13.89
 -13  -1  -4  152.54   13.72
 -13   1  -4  151.41   13.70
 -13  -1  -4  144.74   13.23
 -13   1  -4  134.76   12.95
 -13   1  -4  149.62   12.34
 -13  -1  -4   96.17   12.13
 -13   1  -4  157.20   13.72
 -13  -1  -5    1.46    2.05
 -13   1  -5    3.66    2.45
 -13  -1  -5    8.44    2.52
 -13   1  -5    5.20    2.21
 -13   1  -5    7.26    2.55
 -13  -1  -5    4.44    2.21
 -13   1  -5    4.44    2.59
 -13  -1  -5    6.04    2.26
 -13   1  -5    7.97    2.97
 -13  -1  -5    6.54    2.49
 -13   1  -5    6.54    2.49
 -13   1  -5    4.48    2.25
 -13   1  -5   10.14    2.98
 -13   1  -5    5.12    2.25
 -13  -1  -5    8.25    2.37
 -13  -1  -5    8.24    3.97
 -13   1  -5    3.29    2.75
 -13  -1  -5    8.67    3.21
 -13   1  -5    9.48    3.11
 -13  -1  -5    5.13    2.35
 -13   1  -5   11.69    3.13
 -13   1  -5    3.09    2.07
 -13  -1  -5    6.28    2.48
 -13   1  -5    6.71    2.57
 -13  -1  -5    4.91    2.06
 -13   1  -5    4.82    2.90
 -13  -1  -5   12.18    3.41
 -13   1  -5    7.59    3.08
 -13  -1  -5    8.10    3.00
 -13  -1  -5    3.33    1.87
 -13   1  -5    4.86    2.43
 -13  -1  -5    6.65    2.70
 -13   1  -5    3.70    2.22
 -13   1  -5    8.48    2.50
 -13  -1  -5    4.36    2.43
 -13   1  -5    6.96    2.75
 -13   1  -5    4.88    2.14
 -13  -1  -6   32.67    5.95
 -13   1  -6   28.72    5.47
 -13   1  -6   24.12    4.68
 -13  -1  -6   27.92    4.81
 -13  -1  -6   28.15    5.63
 -13   1  -6   26.56    5.74
 -13  -1  -6   35.77    5.02
 -13  -1  -6   30.47    5.44
 -13   1  -6   23.51    4.76
 -13   1  -6   33.27    5.47
 -13   1  -6   35.69    5.71
 -13   1  -6   19.09    5.35
 -13  -1  -6   23.19    6.17
 -13  -1  -6   30.85    5.92
 -13   1  -6   35.82    6.46
 -13  -1  -6   34.93    5.71
 -13   1  -6   24.62    4.77
 -13   1  -6   25.67    4.87
 -13   1  -6   20.32    4.79
 -13  -1  -6   30.72    5.31
 -13   1  -6   29.01    5.05
 -13  -1  -6   28.53    5.21
 -13   1  -6   45.34    6.57
 -13  -1  -6   23.17    4.77
 -13  -1  -6   34.56    6.06
 -13   1  -6   29.04    5.59
 -13  -1  -6    6.23    3.30
 -13   1  -6   32.12    5.02
 -13   1  -6   27.04    4.86
 -13   1  -6   22.33    4.97
 -13  -1  -7   -1.62    3.05
 -13   1  -7    0.81    2.80
 -13   1  -7   -0.64    1.50
 -13  -1  -7    0.61    1.42
 -13   1  -7   -4.00    3.84
 -13  -1  -7   -2.40    3.66
 -13   1  -7   -0.71    2.47
 -13  -1  -7   -1.43    2.24
 -13   1  -7   -0.67    1.21
 -13  -1  -7   -1.00    3.91
 -13   1  -7    0.89    3.24
 -13   1  -7   -0.69    2.39
 -13  -1  -7   -0.60    1.40
 -13  -1  -7    1.71    1.79
 -13   1  -7    0.86    2.01
 -13   1  -7    3.23    2.03
 -13   1  -7    0.67    1.73
 -13   1  -7    0.66    1.70
 -13  -1  -7   -0.66    1.55
 -13   1  -7    2.19    1.87
 -13  -1  -7   -0.73    1.32
 -13  -1  -7   -1.62    3.49
 -13   1  -7   -0.66    1.38
 -13   1  -7   -0.58    1.21
 -13  -1  -7    0.81    2.08
 -13   1  -7    0.77    1.40
 -13  -1  -8   21.98    5.94
 -13   1  -8   21.25    5.95
 -13  -1  -8   50.75    7.31
 -13   1  -8   66.75    8.35
 -13   1  -8   47.25    8.47
 -13  -1  -8   64.14    8.60
 -13   1  -8   66.86    8.80
 -13  -1  -8   73.61    8.36
 -13   1  -8   58.64    7.80
 -13   1  -8   41.36    7.50
 -13  -1  -8   60.01    8.71
 -13   1  -8   62.92    8.02
 -13   1  -8   66.20    7.86
 -13   1  -8   69.54    8.09
 -13   1  -8   69.65    8.16
 -13  -1  -8   61.16    7.71
 -13   1  -8   64.70    8.22
 -13  -1  -8   65.09    7.63
 -13   1  -8   59.68    7.59
 -13  -1  -8   61.81    7.53
 -13  -1  -8   57.05    8.21
 -13   1  -8   62.23    8.63
 -13  -1  -8   65.02    8.22
 -13  -1  -8   66.41    8.84
 -13   1  -8   63.27    8.43
 -13   1  -9  138.60   15.85
 -13  -1  -9  186.36   15.64
 -13  -1  -9  170.78   15.93
 -13   1  -9  124.89   14.69
 -13  -1  -9  207.54   15.74
 -13   1  -9  191.75   15.46
 -13  -1  -9  157.50   15.90
 -13   1  -9  165.81   16.27
 -13   1  -9  178.74   15.25
 -13   1  -9  169.71   14.74
 -13   1  -9  154.64   14.58
 -13   1  -9  164.87   14.74
 -13  -1  -9  170.15   14.86
 -13   1  -9  186.46   15.74
 -13  -1  -9  181.48   16.41
 -13   1  -9  207.59   16.47
 -13  -1  -9  166.85   14.45
 -13  -1  -9  164.13   14.37
 -13  -1  -9  183.29   15.54
 -13   1  -9  174.70   15.52
 -13   1 -10  320.17   23.35
 -13   1 -10  342.81   25.07
 -13  -1 -10  314.35   24.40
 -13  -1 -10  343.15   24.11
 -13   1 -10  216.89   22.86
 -13   1 -10  301.29   25.08
 -13   1 -10  358.62   24.04
 -13   1 -10  362.03   23.75
 -13  -1 -10  323.78   23.41
 -13   1 -10  274.01   22.77
 -13   1 -10  336.64   24.72
 -13  -1 -10  320.38   24.90
 -13   1 -10  286.91   24.52
 -13  -1 -10  351.50   24.43
 -13   1 -10  350.68   24.55
 -13  -1 -10  387.99   23.70
 -13  -1 -11    0.61    2.41
 -13   1 -11    2.56    2.51
 -13  -1 -11    4.26    1.84
 -13  -1 -11    1.67    1.43
 -13   1 -11    0.58    1.36
 -13  -1 -11    6.53    2.40
 -13  -1 -11    1.99    1.28
 -13   1 -11    1.21    1.43
 -13   1 -11    2.91    1.93
 -13  -1 -11    0.66    2.69
 -13   1 -11    2.40    1.43
 -13   1 -11    3.69    1.74
 -13  -1 -12   97.52    9.47
 -13   1 -12   97.79    9.67
 -13  -1 -12  106.58    8.82
 -13   1 -12  104.05    8.77
 -13   1 -12   89.24    8.46
 -13  -1 -12   78.97    8.01
 -13   1 -12  105.10    9.62
 -13   1 -12   91.93    9.23
 -13  -1 -12  108.99    9.52
 -13   1 -12  110.58    9.61
 -13  -1 -12   87.12    9.34
 -13   1 -12   93.93    9.90
 -13   1 -13   82.85    6.99
 -13  -1 -13   78.39    7.62
 -13   1 -13   93.61    8.26
 -13   1 -13   95.53    7.73
 -13  -1 -13   85.61    6.62
 -13   1 -13   84.65    7.60
 -13  -1 -13   72.50    7.42
 -13   1 -13   65.67    7.25
 -13   1 -14    0.94    0.57
 -13  -1 -14   -0.28    1.26
 -13   1 -14    0.97    0.65
  13   3 -25   17.45    2.61
  13   3 -25   18.99    2.87
  13   3 -24    2.38    1.44
  13   3 -24    1.29    1.49
  13  -3 -24   -1.76    2.60
  13  -3 -24    0.30    0.55
  13  -3 -23   24.63    5.55
  13   3 -23   35.39    5.44
  13  -3 -23   29.02    4.12
  13   3 -23   28.99    3.86
  13  -3 -22   43.77    5.60
  13  -3 -22   51.36    7.87
 -13   3  22   47.39    6.24
  13  -3 -21   18.92    3.65
  13  -3 -21   16.76    5.11
 -13   3  21   16.01    3.89
  13  -3 -20  115.54   14.14
 -13   3  20  116.66   12.06
  13  -3 -19   21.51    4.14
  13  -3 -19   28.47    7.60
 -13  -3  19   29.83    5.18
 -13   3  19   31.95    5.83
 -13   3  18  271.27   21.19
  13  -3 -18  234.26   18.27
  13  -3 -18  215.37   18.35
  13   3 -18  242.92   19.92
  13  -3 -18  221.87   21.82
 -13  -3  18  250.00   19.59
  13   3 -18  240.27   19.52
 -13   3  18  244.03   18.00
  13  -3 -17  192.82   14.74
  13   3 -17  138.32   14.76
 -13   3  17  170.93   13.98
 -13  -3  17  202.47   15.98
  13   3 -17  150.46   15.05
 -13   3  17  189.32   17.09
  13  -3 -17  175.67   14.73
  13  -3 -16  230.58   17.32
 -13   3  16  221.56   19.65
 -13   3  16  236.02   16.14
  13   3 -16  221.39   18.65
 -13  -3  16  228.93   18.34
  13   3 -16  214.29   18.00
 -13   3  16  201.97   16.68
  13  -3 -16  234.29   17.73
  13   3 -15    4.34    2.52
 -13   3  15    8.54    2.42
 -13  -3  15    7.49    2.65
  13  -3 -15   10.40    2.68
 -13   3  15    7.29    2.10
  13   3 -15   13.50    3.72
  13  -3 -15    2.63    4.33
 -13   3  14   53.62    5.84
  13  -3 -14   53.43    6.21
 -13  -3  14   48.33    6.67
 -13   3  14   52.53    7.97
  13   3 -14   42.29    6.45
 -13  -3  13  205.81   15.76
  13  -3 -13  184.91   14.50
  13   3 -13  166.62   15.27
 -13   3  13  195.28   17.54
 -13  -3  12  302.49   22.48
  13  -3 -12  311.74   20.97
  13  -3 -12  330.35   21.95
 -13   3  12  313.98   24.73
  13   3 -12  302.63   22.42
  13  -3 -11   32.45    4.43
  13   3 -11   31.87    4.79
 -13   3  11   42.23    6.63
 -13  -3  11   30.31    4.36
 -13  -3  11   26.64    4.47
 -13  -3  10    0.50    1.29
 -13  -3  10    3.69    1.45
  13  -3 -10    1.57    1.01
 -13   3  10   -0.75    1.93
 -13  -3  10    2.35    1.36
 -13  -3   9  178.95   15.34
  13  -3  -9  209.76   14.38
 -13  -3   9  178.55   13.78
 -13   3   9  223.06   17.85
 -13  -3   9  177.88   14.76
 -13  -3   9  189.23   14.14
  13  -3  -8  329.02   19.20
 -13  -3   8  280.02   19.75
 -13  -3   8  282.20   20.38
 -13   3   8  300.04   22.71
 -13  -3   7   14.57    2.86
 -13  -3   7   23.83    3.80
 -13  -3   7   31.79    4.77
 -13   3   7   23.93    5.06
 -13  -3   6  351.77   22.78
 -13  -3   6  285.27   20.09
 -13   3   6  310.70   21.89
 -13  -3   6  295.72   21.23
 -13  -3   5   34.25    4.28
 -13   3   5   44.94    5.65
 -13   3   5   36.36    5.59
 -13  -3   5   47.72    5.49
 -13  -3   4   69.93    6.87
 -13   3   4   80.80    8.82
 -13   3   3    6.65    2.57
 -13  -3   3    9.10    2.60
 -13   3   3   11.90    2.85
 -13   3   3    8.84    2.65
 -13  -3   3    5.69    1.68
 -13  -3   3    8.43    2.36
 -13   3   2  353.71   23.33
 -13  -3   2  301.85   22.22
 -13  -3   2  311.36   22.03
 -13   3   2  297.32   22.14
 -13   3   2  257.43   22.52
 -13   3   2  318.25   23.12
 -13   3   2  321.05   22.22
 -13   3   2  310.11   22.16
 -13   3   2  303.69   22.36
 -13   3   1  106.29   10.08
 -13   3   1  115.38   11.17
 -13   3   1  106.40   10.41
 -13  -3   1  109.45   10.20
 -13   3   1  106.57   10.32
 -13   3   1  104.39   10.36
 -13   3   1  123.83   10.58
 -13   3   0    5.59    2.12
 -13   3   0    4.45    2.12
 -13   3   0    3.48    2.20
 -13  -3   0    4.23    1.65
 -13   3   0    3.84    1.83
 -13   3  -1   96.13    9.27
 -13   3  -1   84.92    8.87
 -13   3  -1   84.58    9.30
 -13   3  -1   81.26    8.76
 -13  -3  -1   84.96    8.22
 -13  -3  -1   91.67    9.87
 -13   3  -2  455.67   32.61
 -13   3  -2  588.55   35.32
 -13   3  -2  375.30   32.25
 -13   3  -2  459.09   33.02
 -13   3  -2  487.30   33.27
 -13   3  -2  658.25   35.82
 -13  -3  -2  491.69   34.81
 -13   3  -2  508.38   32.78
 -13   3  -3  148.36   12.98
 -13   3  -3  104.16   12.24
 -13   3  -3  147.72   12.89
 -13   3  -3  172.64   13.95
 -13   3  -3  134.83   13.10
 -13  -3  -3  130.46   14.50
 -13   3  -3  169.52   13.62
 -13   3  -3  210.07   15.79
 -13   3  -4  349.87   24.74
 -13   3  -4  307.51   23.02
 -13   3  -4  313.57   22.95
 -13   3  -4  280.04   23.02
 -13  -3  -4  319.38   25.54
 -13   3  -4  310.84   23.39
 -13   3  -4  310.52   23.41
 -13   3  -4  330.54   23.81
 -13   3  -4  297.61   22.82
 -13   3  -5    1.22    2.30
 -13   3  -5    2.47    1.58
 -13   3  -5    3.20    2.12
 -13   3  -5    0.66    2.19
 -13   3  -5   -1.20    2.58
 -13   3  -5   -0.62    1.13
 -13  -3  -5    0.84    2.92
 -13   3  -5    1.20    1.54
 -13   3  -5    0.61    1.44
 -13   3  -5    0.74    2.33
 -13   3  -6   97.70    9.71
 -13   3  -6   87.25    9.24
 -13   3  -6   90.89    9.72
 -13   3  -6   79.45    9.33
 -13   3  -6   77.71    9.02
 -13   3  -6   88.57    9.29
 -13   3  -6   86.62    9.18
 -13  -3  -6   76.08   10.49
 -13   3  -6   66.82    8.49
 -13   3  -7  137.97   12.08
 -13   3  -7  135.08   11.83
 -13   3  -7  112.86   12.41
 -13   3  -7  105.08   11.06
 -13   3  -7  116.75   11.09
 -13   3  -7  128.04   12.13
 -13   3  -7  138.92   12.41
 -13   3  -7  121.48   11.57
 -13   3  -7  119.91   11.18
 -13   3  -7  112.29   11.11
 -13  -3  -7  103.54   12.78
 -13   3  -8    9.39    2.77
 -13   3  -8   10.70    2.91
 -13   3  -8   10.41    3.14
 -13   3  -8   12.51    3.39
 -13   3  -8   11.95    3.03
 -13   3  -8   11.54    2.77
 -13   3  -8    6.85    2.59
 -13   3  -8   11.91    3.02
 -13   3  -8    7.72    2.30
 -13   3  -8   10.59    2.77
 -13   3  -8    5.81    2.50
 -13  -3  -8   14.58    4.65
 -13   3  -9    1.97    1.46
 -13   3  -9    4.88    2.05
 -13  -3  -9    1.36    2.58
 -13   3  -9    2.34    1.71
 -13   3  -9    3.05    1.51
 -13   3  -9    3.49    1.66
 -13   3  -9    2.01    1.20
 -13   3  -9    3.13    1.76
 -13   3 -10   12.76    2.59
 -13   3 -10    9.50    2.05
 -13  -3 -10    6.24    3.15
 -13   3 -10   11.72    2.71
 -13   3 -10   15.21    2.97
 -13  -3 -11   34.78    5.00
 -13   3 -11   29.45    3.96
 -13   3 -11   32.41    3.77
 -13   3 -11   35.27    3.98
 -13   3 -12    9.03    1.69
 -13   3 -12    9.82    1.48
  13   5 -21   62.48    5.94
 -13   5  21   55.46    5.32
 -13   5  21   65.84    5.65
 -13  -5  21   66.02    5.59
 -13   5  20    9.95    2.37
 -13   5  20    9.77    2.44
 -13  -5  20    8.82    2.14
 -13   5  19   14.59    3.16
 -13   5  19   14.22    3.12
 -13  -5  19   19.47    3.44
 -13   5  18   48.25    6.23
 -13   5  18   50.69    6.31
 -13   5  17   12.90    3.59
 -13   5  16   -2.39    3.69
  13   5 -16   -0.60    3.39
 -13   5  15    9.66    3.50
  13   5 -15   15.16    4.02
 -13   5  15   11.90    2.39
 -13   5  15    9.20    2.76
  13   5 -14  356.36   24.78
 -13   5  14  345.11   24.66
 -13   5  14  323.56   21.97
 -13  -5  14  266.16   22.32
 -13   5  14  338.37   23.13
 -13   5  13    9.83    3.48
  13   5 -13   10.50    3.60
 -13   5  13    9.47    2.78
 -13   5  13    7.06    2.22
 -13  -5  13    8.02    2.52
 -13  -5  12    7.38    2.95
 -13  -5  12    9.11    2.76
 -13   5  12   12.13    3.78
  13   5 -12   11.75    3.67
 -13   5  12   10.74    3.73
 -13   5  12   17.17    3.82
  13   5 -12    8.45    3.10
 -13  -5  11   33.46    5.09
  13   5 -11   30.64    5.46
  13  -5 -11   32.00    4.77
 -13   5  11   27.34    4.91
 -13   5  11   25.76    5.41
 -13   5  11   28.53    5.68
  13   5 -11   41.23    6.27
 -13  -5  11   27.28    5.00
 -13  -5  11   26.92    5.41
 -13  -5  10    0.75    1.75
 -13   5  10    2.59    1.92
 -13  -5  10    4.08    2.07
 -13   5  10    0.71    2.24
 -13   5  10    1.54    1.97
  13   5 -10    3.80    2.74
  13  -5 -10    3.07    1.52
 -13  -5  10    1.31    1.38
 -13  -5   9   91.75   10.16
  13  -5  -9   99.28    9.64
 -13   5   9  103.90   10.70
 -13  -5   9   92.07    9.41
 -13  -5   9  102.99   10.95
  13   5  -9  118.27   11.05
 -13   5   9   80.04   10.22
 -13   5   9   92.14   10.78
 -13  -5   8   83.44    9.35
 -13  -5   8   66.18    7.65
  13  -5  -8   78.68    8.34
  13   5  -8   90.41    9.54
 -13   5   8   60.47    8.63
 -13   5   8   81.14    9.83
 -13  -5   8   80.55    9.29
 -13   5   7   13.40    4.10
 -13   5   7   22.13    5.00
  13   5  -7    7.20    3.35
 -13  -5   7   14.49    3.60
 -13  -5   7   13.06    3.10
 -13  -5   7   14.77    3.69
  13  -5  -7   13.53    3.17
 -13   5   6    0.72    1.68
  13   5  -6   -0.59    2.82
 -13   5   6    0.65    2.80
 -13   5   6    5.07    3.31
 -13  -5   6    1.83    1.43
 -13  -5   6    2.19    1.66
  13  -5  -6    2.08    1.33
 -13  -5   5  152.12   12.99
  13   5  -5  193.10   15.39
 -13   5   5  152.07   14.54
 -13   5   5  170.54   15.68
 -13  -5   5  178.08   14.55
 -13   5   5  199.15   16.22
 -13   5   4   45.33    6.93
 -13   5   4   69.74    8.75
  13   5  -4   59.47    7.48
 -13   5   4   73.42    8.01
 -13  -5   4   58.10    6.86
 -13   5   4   66.35    8.28
 -13   5   3   -0.57    2.15
  13   5  -3    1.08    2.20
 -13   5   3    0.67    2.43
 -13   5   3    1.14    1.19
 -13   5   3    1.37    1.44
 -13   5   2    9.93    2.99
 -13   5   2   11.68    3.89
 -13   5   2   10.80    2.77
 -13   5   2    8.29    2.69
 -13   5   2    9.97    2.87
 -13   5   1   17.86    3.73
 -13   5   1   14.99    3.50
 -13   5   1   14.75    3.28
 -13   5   1   17.73    3.86
 -13   5   0  193.40   15.00
 -13   5   0  149.83   13.54
 -13   5   0  154.34   13.98
 -13   5  -1    7.01    2.50
 -13   5  -1    9.58    2.74
 -13   5  -1    8.01    2.42
 -13   5  -2  135.66   11.24
 -13   5  -2  134.62   11.21
 -13   5  -2  100.48   10.34
  13  -5   2  107.24    9.57
 -13   5  -3   64.34    7.09
 -13   5  -3   76.74    7.75
 -13   5  -3   57.31    6.51
 -13   5  -4    2.68    1.56
 -13   5  -4    2.42    1.34
 -13   5  -4    2.49    1.40
 -13   5  -4    2.96    1.80
 -13   5  -5   21.94    3.25
 -13   5  -5   28.59    4.25
 -13   5  -5   24.75    3.83
 -13   5  -6   -0.75    1.80
 -13   5  -6   -0.34    0.71
 -13   5  -7   94.67    8.14
 -13   5  -7  106.41    8.46
 -13   5  -7  101.13    8.11
 -13   5  -8    4.90    1.22
 -13   5  -8    7.60    1.40
 -13   7  11    9.17    1.49
  13  -7  -9   25.22    2.88
 -13   7   8   34.65    3.75
  13  -7  -8   30.98    3.42
 -13   7   7   43.82    4.47
 -13   7   6    1.03    0.81
 -13   7   6    0.19    0.57
 -13   7   5   28.35    3.30
  13  -7  -5   23.92    3.14
 -13   7   5   30.35    3.05
 -13   7   4   75.51    5.97
  13  -7  -4   69.97    5.90
 -13   7   4   66.30    5.36
 -13   7   3    6.74    1.39
  13  -7  -3   11.98    1.85
 -13   7   2    0.53    0.59
 -14   0  27    1.10    1.19
  14   0 -26  168.01   14.31
  14   0 -26  174.27   13.79
  14   0 -26  156.27   13.86
 -14   0  26  192.16   13.75
  14   0 -25   -0.68    2.14
  14   0 -25   -0.61    2.72
  14   0 -25   -1.17    1.73
  14   0 -25    0.64    1.50
 -14   0  25   -0.48    1.22
  14   0 -24    5.04    1.83
 -14   0  24    7.89    2.42
  14   0 -24    4.90    2.72
  14   0 -24    4.55    3.19
  14   0 -24    6.05    2.46
  14   0 -24    2.73    1.61
  14   0 -24    8.48    2.88
  14   0 -23    0.64    1.50
  14   0 -23   -0.87    3.17
  14   0 -23    0.92    2.15
  14   0 -23    1.05    1.09
  14   0 -23   -0.80    1.67
  14   0 -23    0.51    1.08
  14   0 -22  311.86   23.55
  14   0 -22  302.38   26.63
  14   0 -22  322.03   24.88
  14   0 -22  339.55   26.47
  14   0 -22  360.49   26.62
  14   0 -22  379.98   27.98
  14   0 -21   -0.72    2.00
  14   0 -21   -0.97    3.79
  14   0 -21    0.98    1.77
  14   0 -21   -0.84    1.76
  14   0 -21   -0.86    2.02
  14   0 -21    0.56    1.01
 -14   0  21   -0.52    0.77
  14   0 -20  381.20   29.71
 -14   0  20  420.23   28.46
  14   0 -20  414.80   28.54
  14   0 -20  436.76   30.47
  14   0 -19    0.61    2.02
  14   0 -19   -0.71    1.96
  14   0 -19    1.03    1.32
  14   0 -18   54.33    7.10
  14   0 -18   51.82    7.13
  14   0 -18   54.63    6.36
  14   0 -17    0.92    1.44
  14   0 -17   -0.63    1.14
  14   0 -17    0.86    1.00
  14   0 -16   42.55    5.35
  14   0 -16   35.46    4.60
 -14   0  15    0.38    0.98
  14   0 -15    0.34    0.61
 -14   0  14  444.93   29.18
  14   0 -14  461.39   28.73
 -14   0  13    2.61    1.23
 -14   0  13    0.87    0.80
  14   0 -13    0.25    0.53
 -14   0  12   18.42    2.87
 -14   0  12   17.11    2.98
 -14   0  12   17.20    2.65
 -14   0  11   -0.30    0.71
 -14   0  11    0.35    0.82
 -14   0  11    2.06    0.97
 -14   0  10 5168.21  284.39
 -14   0  10 4882.53  284.75
 -14   0  10 4805.90  283.65
 -14   0   9   -0.29    0.67
 -14   0   9   -0.34    0.72
 -14   0   8  115.16    8.73
 -14   0   8  115.18    9.20
 -14   0   8  102.10    8.08
 -14   0   7    0.28    0.50
 -14   0   7   -0.22    0.51
 -14   0   6  947.95   56.39
 -14   0   6  904.45   55.64
 -14   0   5    0.39    1.00
 -14   0   5   -0.33    0.92
 -14   0   4  437.12   26.55
 -14   0   4  422.28   26.66
 -14   0   4  352.29   25.71
 -14   0   3    0.74    0.95
 -14   0   3    0.42    0.88
 -14   0   3    0.42    0.98
 -14   0   3    1.17    1.16
 -14   0   3    0.36    0.74
 -14   0   2 1243.86   85.08
 -14   0   2 1522.21   85.22
 -14   0   2 1659.93   86.21
 -14   0   2 1466.05   85.47
 -14   0   2 1313.21   84.92
 -14   0   1   -0.42    0.62
 -14   0   1   -1.84    1.74
 -14   0   1   -0.45    1.06
 -14   0   1   -0.44    0.80
 -14   0   1   -0.40    0.93
 -14   0   0  784.42   49.61
 -14   0   0  674.68   49.53
 -14   0   0  880.99   50.46
 -14   0   0  833.65   50.20
 -14   0   0  827.01   49.93
 -14   0  -1    0.48    0.72
 -14   0  -1   -0.54    0.80
 -14   0  -1   -0.54    1.13
 -14   0  -1    0.54    1.79
 -14   0  -1    0.59    1.38
 -14   0  -1   -0.53    1.12
 -14   0  -1   -0.50    1.81
 -14   0  -1    0.53    1.11
 -14   0  -1    0.55    1.41
 -14   0  -1    0.54    0.99
 -14   0  -2   48.98    6.49
 -14   0  -2   43.77    6.04
 -14   0  -2   40.48    6.38
 -14   0  -2   24.93    4.92
 -14   0  -2   44.91    5.39
 -14   0  -2   41.21    6.06
 -14   0  -2   22.61    4.45
 -14   0  -2   46.15    5.64
 -14   0  -2   25.57    5.86
 -14   0  -2   30.26    5.69
 -14   0  -2   42.88    5.57
 -14   0  -2   34.98    5.46
 -14   0  -2   41.84    5.42
 -14   0  -2   39.81    6.06
 -14   0  -2   38.67    5.47
 -14   0  -2   43.00    5.76
 -14   0  -2   40.08    5.96
 -14   0  -3    0.67    1.21
 -14   0  -3   -0.51    0.92
 -14   0  -3    0.47    0.99
 -14   0  -3   -0.68    1.60
 -14   0  -3   -0.57    1.57
 -14   0  -3    3.00    1.66
 -14   0  -3    1.27    1.33
 -14   0  -3    0.60    0.89
 -14   0  -3    1.58    1.23
 -14   0  -3   -2.40    2.78
 -14   0  -3    0.73    1.52
 -14   0  -3    0.57    1.33
 -14   0  -3    0.56    1.31
 -14   0  -3   -0.63    1.32
 -14   0  -3   -0.50    0.74
 -14   0  -3   -0.64    1.16
 -14   0  -3   -0.55    1.28
 -14   0  -3    0.45    0.81
 -14   0  -3    0.60    1.25
 -14   0  -3    0.61    1.11
 -14   0  -3    0.68    1.42
 -14   0  -4 1332.02   78.88
 -14   0  -4 1582.89   80.80
 -14   0  -4 1240.99   79.14
 -14   0  -4 1260.83   77.95
 -14   0  -4 1284.04   77.58
 -14   0  -4 1407.49   77.49
 -14   0  -4 1181.51   78.42
 -14   0  -4 1278.57   78.55
 -14   0  -4 1001.09   76.65
 -14   0  -4 1377.03   81.36
 -14   0  -4 1225.87   79.45
 -14   0  -4 1237.47   78.14
 -14   0  -4 1354.05   79.05
 -14   0  -4 1022.87   76.56
 -14   0  -4 1209.69   77.70
 -14   0  -4 1386.37   79.29
 -14   0  -4 1518.63   79.65
 -14   0  -4 1340.21   79.64
 -14   0  -4 1218.98   78.33
 -14   0  -5    0.78    1.84
 -14   0  -5    1.79    1.40
 -14   0  -5    1.57    2.01
 -14   0  -5    0.62    1.84
 -14   0  -5   -0.70    1.27
 -14   0  -5    1.42    1.48
 -14   0  -5    1.84    3.04
 -14   0  -5   -1.16    1.21
 -14   0  -5    4.25    2.10
 -14   0  -5   -0.66    1.55
 -14   0  -5    0.73    1.52
 -14   0  -5   -0.75    1.76
 -14   0  -5   -0.72    1.51
 -14   0  -5    0.63    1.15
 -14   0  -5    0.84    1.53
 -14   0  -5   -0.72    1.68
 -14   0  -5    2.36    2.18
 -14   0  -5    4.82    2.09
 -14   0  -6   65.42    9.33
 -14   0  -6   39.83    7.74
 -14   0  -6   71.63   10.62
 -14   0  -6   60.33    9.11
 -14   0  -6   72.53    9.47
 -14   0  -6   82.80    9.64
 -14   0  -6   83.39    9.36
 -14   0  -6   87.45    9.17
 -14   0  -6   75.57    9.25
 -14   0  -6   84.63   10.02
 -14   0  -6   75.08    8.59
 -14   0  -6   88.55    9.90
 -14   0  -7   -0.74    1.55
 -14   0  -7    0.63    1.60
 -14   0  -7    4.71    2.72
 -14   0  -7    2.07    1.62
 -14   0  -7    6.81    3.81
 -14   0  -7   -0.83    1.95
 -14   0  -7   -0.89    2.08
 -14   0  -7    0.68    1.58
 -14   0  -7    0.64    1.65
 -14   0  -7    1.98    2.07
 -14   0  -7   -0.84    1.76
 -14   0  -7    0.78    1.42
 -14   0  -7   -0.76    1.60
 -14   0  -7   -0.84    1.76
 -14   0  -8   -0.66    2.68
 -14   0  -8    1.63    2.09
 -14   0  -8   -0.84    1.25
 -14   0  -8    0.87    1.83
 -14   0  -8    1.31    1.95
 -14   0  -8   -0.64    1.33
 -14   0  -8   -1.21    2.10
 -14   0  -8   -0.73    1.32
 -14   0  -8    2.31    2.42
 -14   0  -8   -0.96    3.64
 -14   0  -8   -0.75    1.36
 -14   0  -8    0.83    1.23
 -14   0  -9   -0.92    4.09
 -14   0  -9   -1.55    3.44
 -14   0  -9    0.69    2.06
 -14   0  -9   -0.59    1.84
 -14   0  -9   -1.82    2.62
 -14   0  -9   -0.56    1.43
 -14   0  -9    0.56    1.17
 -14   0  -9   -0.83    3.48
 -14   0  -9   -0.72    1.51
 -14   0  -9   -0.70    1.27
 -14   0 -10   57.55    7.94
 -14   0 -10   25.48    5.67
 -14   0 -10   55.71    6.70
 -14   0 -10   58.99    7.46
 -14   0 -10   66.84    9.33
 -14   0 -10   56.91    7.80
 -14   0 -10   63.39    7.54
 -14   0 -10   55.85    6.53
 -14   0 -10   54.87    6.52
 -14   0 -10   60.61    6.95
 -14   0 -11    1.30    2.04
 -14   0 -11   -0.51    1.07
 -14   0 -11    0.43    1.18
 -14   0 -11   -0.40    1.27
 -14   0 -11    0.55    1.28
 -14   0 -11   -0.41    1.22
 -14   0 -11   -2.12    2.95
 -14   0 -11    0.53    1.35
 -14   0 -11   -1.80    2.09
 -14   0 -12    3.62    1.58
 -14   0 -12    3.45    1.36
 -14   0 -12    1.41    1.48
 -14   0 -12    1.60    2.09
 -14   0 -12    5.64    2.03
 -14   0 -12   -0.51    1.70
 -14   0 -12    2.68    1.45
 -14   0 -13   -1.03    1.81
 -14   0 -13   -0.24    0.61
 -14   0 -13   -0.21    0.78
  14  -2 -26   -0.22    1.17
  14   2 -26    0.27    0.63
  14   2 -26    0.62    1.12
  14  -2 -25   11.30    2.30
  14  -2 -25   12.51    2.79
  14   2 -25   12.89    3.06
  14  -2 -25   12.08    3.74
  14   2 -25    9.36    2.39
 -14   2  25   16.19    3.00
  14  -2 -25   10.88    2.60
  14   2 -24  179.49   14.60
  14  -2 -24  152.58   13.82
  14   2 -24  163.32   14.30
  14  -2 -24  157.04   12.91
  14  -2 -24  162.67   13.93
 -14  -2  24  163.26   13.06
 -14   2  24  183.51   14.25
  14  -2 -24  191.81   16.09
  14   2 -24  161.90   13.58
  14  -2 -23   12.70    3.64
  14   2 -23   10.73    3.50
  14  -2 -23   12.47    4.74
  14   2 -23   15.47    4.05
 -14   2  23   16.73    3.90
  14  -2 -23    7.65    2.92
  14   2 -23   11.96    3.48
  14  -2 -23   12.33    3.27
  14   2 -23   15.10    3.65
 -14   2  23   12.61    2.86
 -14  -2  23   12.77    2.93
  14  -2 -23   13.81    3.03
 -14   2  22   32.04    4.92
 -14  -2  22   39.62    5.44
 -14   2  22   37.91    6.26
  14  -2 -22   35.85    5.93
  14   2 -22   37.52    6.03
  14  -2 -22   33.59    6.06
  14   2 -22   38.96    6.62
  14  -2 -22   39.27    8.03
  14  -2 -22   31.28    4.90
 -14  -2  21  197.91   16.34
 -14   2  21  180.66   15.23
 -14  -2  21  173.21   15.05
 -14   2  21  203.76   17.64
  14  -2 -21  191.49   16.75
  14   2 -21  186.24   16.76
  14  -2 -21  197.01   18.79
  14  -2 -21  195.33   18.49
  14  -2 -21  196.72   17.64
  14   2 -21  172.30   17.30
  14  -2 -21  204.74   15.68
  14   2 -20  222.02   19.56
  14  -2 -20  217.56   19.29
 -14  -2  20  240.93   19.50
 -14  -2  20  229.58   18.56
 -14   2  20  255.43   19.02
 -14   2  20  221.24   18.22
 -14  -2  20  237.67   18.42
 -14   2  20  273.42   21.59
  14  -2 -20  270.17   19.03
  14  -2 -20  168.07   20.86
  14  -2 -20  269.33   20.83
  14   2 -20  249.14   20.62
  14  -2 -20  256.50   20.21
  14   2 -20  257.33   20.54
  14  -2 -20  233.93   20.69
  14   2 -20  251.42   21.48
  14  -2 -20  294.37   22.54
  14  -2 -19   63.24    7.36
  14  -2 -19   64.32    8.55
  14   2 -19   63.80    8.39
  14  -2 -19   68.70    8.71
  14   2 -19   69.05    8.83
 -14  -2  19   67.39    7.63
 -14   2  19   61.14    7.30
  14   2 -19   70.79    8.64
  14  -2 -19   60.93    7.89
  14  -2 -19   72.28    9.57
 -14  -2  19   62.81    8.01
 -14  -2  19   69.29    7.93
 -14   2  19   59.66    7.73
 -14  -2  18  276.77   20.87
  14   2 -18  246.81   20.48
 -14   2  18  308.77   21.33
  14  -2 -18  286.42   20.77
  14  -2 -18  307.27   23.22
  14   2 -18  281.68   22.01
  14  -2 -18  288.93   21.85
 -14  -2  18  310.90   21.60
 -14   2  18  282.55   21.48
  14   2 -17    7.28    2.81
  14  -2 -17   10.30    3.15
 -14  -2  17   -0.50    6.15
 -14  -2  17    5.44    2.30
 -14   2  17    9.51    2.86
  14   2 -17   13.02    3.15
  14  -2 -17   11.16    2.71
 -14   2  17    8.57    1.94
  14  -2 -17    8.92    3.43
  14  -2 -16    7.73    2.13
 -14   2  16    9.05    1.99
 -14   2  16   10.94    3.56
 -14  -2  16    8.01    3.42
  14   2 -16   12.52    3.14
  14  -2 -16   10.63    2.99
 -14  -2  16    7.05    2.27
 -14   2  16    6.65    2.34
  14   2 -15   17.73    4.29
 -14   2  15   24.36    3.32
  14  -2 -15   22.92    3.52
 -14  -2  15   28.71    4.74
 -14  -2  15   21.06    3.69
 -14   2  15   22.24    3.79
 -14   2  14 1111.26   67.08
 -14  -2  14 1059.75   66.81
 -14  -2  14 1300.46   67.64
 -14   2  14  974.06   66.73
 -14  -2  14 1138.95   67.81
 -14   2  14 1191.74   70.04
  14   2 -14 1078.22   67.38
 -14   2  14 1065.06   65.79
  14  -2 -14 1089.14   66.19
 -14  -2  13   15.35    3.78
 -14   2  13    7.09    3.23
 -14  -2  13   19.10    3.53
  14  -2 -13   14.96    2.61
 -14   2  13   14.49    2.56
 -14  -2  13   18.77    3.24
 -14   2  13   16.33    3.11
 -14   2  13   17.19    4.01
 -14   2  12   86.32    7.56
 -14  -2  12   99.48    9.15
 -14   2  12   69.08    8.60
 -14  -2  12   90.24    8.56
  14  -2 -12   94.37    7.69
 -14   2  12   97.58    8.61
 -14  -2  12   85.32    8.23
 -14  -2  11   95.44    9.04
 -14   2  11   72.51    9.02
 -14  -2  11   93.46    8.72
  14  -2 -11   98.06    7.71
 -14   2  11  104.14    8.76
 -14  -2  11   85.03    8.25
  14  -2 -10    1.56    0.87
 -14   2  10   -1.59    3.52
 -14  -2  10    1.15    2.98
 -14   2  10    1.52    0.98
 -14  -2   9  278.79   19.53
 -14   2   9  280.24   19.61
 -14  -2   9  286.75   19.89
 -14   2   9  263.77   20.01
 -14  -2   9  310.44   20.53
  14  -2  -9  306.81   18.84
 -14   2   8  113.63    9.34
 -14  -2   8  129.99    9.60
 -14  -2   8   87.47    9.46
 -14   2   8   93.03    9.55
 -14  -2   8  127.57   10.13
 -14   2   8  111.60    9.68
 -14  -2   8  101.61    9.47
  14  -2  -8  140.80    8.86
 -14   2   7  252.52   17.03
 -14  -2   7  220.48   16.57
 -14  -2   7  233.08   17.01
 -14   2   7  235.94   17.16
 -14  -2   7  241.57   17.55
 -14   2   7  255.26   17.48
 -14  -2   7  249.99   17.41
  14  -2  -7  253.53   15.88
 -14  -2   6  420.86   26.99
 -14   2   6  403.63   26.32
 -14  -2   6  383.95   26.00
 -14  -2   6  397.40   26.66
 -14   2   6  405.04   26.85
 -14  -2   6  374.21   26.67
  14  -2  -6  424.15   24.91
 -14   2   5    0.36    0.76
 -14  -2   5    0.35    0.73
 -14  -2   5    1.66    1.15
 -14   2   5    0.40    1.04
 -14  -2   5   -0.40    0.94
 -14  -2   4  486.57   33.38
 -14   2   4  518.25   33.64
 -14  -2   4  530.65   34.08
 -14  -2   4  569.76   34.31
 -14   2   4  559.90   34.16
 -14  -2   3    0.37    0.67
 -14   2   3    1.15    0.98
 -14  -2   3    0.42    0.87
 -14   2   3    1.66    1.23
 -14  -2   3   -0.41    0.96
[truncated: 3,906,088 more chars]
