# Supplementary material for: Crystal structures and Hirshfeld surface analyses of (E)-1-[1-(4-tert-butyl­phen­yl)-2,2-di­chloro­ethen­yl]-2-phenyl­diazene, (E)-1-[1-(4-tert-butyl­phen­yl)-2,2-di­chloro­ethen­yl]-2-(4-methyl­phen­yl)diazene, (E)-1-[1-(4-tert-butyl­phen­yl)-2,2-di­chloro­ethen­yl]-2-(4-meth­oxy­phen­yl)diazene and (E)-1-[1-(4-tert-butyl­phen­yl)-2,2-di­chloro­ethen­yl]-2-(3-methyl­phen­yl)diazene
Source: Acta Crystallogr E Crystallogr Commun. 2023 Jun 13;79(Pt 7):637–43. doi: 10.1107/S205698902300511X (PMC10439426; doi:10.1107/S205698902300511X)
Supplement: Supplementary file 2 [file e-79-00637-Isup2.hkl]

data_I                                                                          
_shelx_title ' rev(I) in C2/c'                                                  
_shelx_refln_list_code          4                                               
_shelx_F_calc_maximum      362.47                                               
_exptl_crystal_F_000      1392.00                                               
_reflns_d_resolution_high  0.7890                                               
                                                                                
loop_                                                                           
 _space_group_symop_operation_xyz                                               
 'x, y, z'                                                                      
 '-x, y, -z+1/2'                                                                
 'x+1/2, y+1/2, z'                                                              
 '-x+1/2, y+1/2, -z+1/2'                                                        
 '-x, -y, -z'                                                                   
 'x, -y, z-1/2'                                                                 
 '-x+1/2, -y+1/2, -z'                                                           
 'x+1/2, -y+1/2, z-1/2'                                                         
                                                                                
_cell_length_a    31.7847                                                       
_cell_length_b     6.0289                                                       
_cell_length_c    23.7220                                                       
_cell_angle_alpha  90.000                                                       
_cell_angle_beta  132.669                                                       
_cell_angle_gamma  90.000                                                       
                                                                                
_shelx_F_squared_multiplier     1.000                                           
                                                                                
loop_                                                                           
 _refln_index_h                                                                 
 _refln_index_k                                                                 
 _refln_index_l                                                                 
 _refln_F_squared_calc                                                          
 _refln_F_squared_meas                                                          
 _refln_F_squared_sigma                                                         
 _refln_observed_status                                                         
   2   0   0      14100.38      16154.16       927.40 o                         
   4   0   0      24589.61      29848.67      1714.79 o                         
   6   0   0       5434.56       5954.60       362.63 o                         
   8   0   0       4864.72       5226.72       189.41 o                         
  10   0   0        813.51        710.08        45.25 o                         
  12   0   0         51.22        109.37        12.92 o                         
  14   0   0       9412.50      10382.87       357.26 o                         
  16   0   0       2507.91       2537.57        76.28 o                         
  18   0   0          5.54          9.72         4.95 o                         
  20   0   0       1103.20       1097.08        36.94 o                         
  22   0   0        621.19        610.41        25.83 o                         
  24   0   0       1108.63       1201.25        65.60 o                         
  26   0   0       1202.23       1471.64       130.80 o                         
   1   1   0        103.80        126.91         3.93 o                         
   3   1   0       4209.17       4294.73       112.88 o                         
   5   1   0      87674.73      91263.56      1962.09 o                         
   7   1   0      11704.72      11514.32       317.78 o                         
   9   1   0        151.11        178.71        11.54 o                         
  11   1   0       1031.35        945.69        27.99 o                         
  13   1   0        266.22        238.89        13.85 o                         
  15   1   0        830.25        768.32        17.14 o                         
  17   1   0       1035.05       1062.28        23.22 o                         
  19   1   0        955.74        980.24        20.90 o                         
  21   1   0        219.89        231.87        10.64 o                         
  23   1   0       1452.04       1526.63        32.72 o                         
  25   1   0       2747.02       3250.22        98.10 o                         
  27   1   0        449.09        468.59       100.87 o                         
   0   2   0         34.94         67.55        10.44 o                         
   2   2   0        737.91        645.56       108.87 o                         
   4   2   0         11.42         21.14         3.33 o                         
   6   2   0       2039.44       2089.00        83.83 o                         
   8   2   0      14740.73      14523.91       699.33 o                         
  10   2   0      12428.79      11791.59       246.62 o                         
  12   2   0      13673.82      13662.10       259.80 o                         
  14   2   0       7577.13       7011.67       104.48 o                         
  16   2   0        138.67        115.72         7.35 o                         
  18   2   0       1846.52       1857.89        46.95 o                         
  20   2   0       2929.34       2871.43        80.20 o                         
  22   2   0       3524.74       4062.81        82.16 o                         
  24   2   0        993.98       1075.73        42.90 o                         
  26   2   0        576.03        604.17        38.22 o                         
  28   2   0       1074.53       1112.05        59.84 o                         
   1   3   0       2128.95       1859.36        74.10 o                         
   3   3   0      20562.54      19877.50       761.83 o                         
   5   3   0       3449.04       2912.39       178.93 o                         
   7   3   0       4796.28       4685.34       224.92 o                         
   9   3   0          0.82         81.73        33.78 o                         
  11   3   0          5.30         12.96         5.97 o                         
  13   3   0         67.99         55.50        11.23 o                         
  15   3   0       2088.76       2175.09        67.20 o                         
  17   3   0       3652.76       3547.30       148.81 o                         
  19   3   0       5891.84       6332.74       154.85 o                         
  21   3   0         53.62         49.58        13.93 o                         
  23   3   0        167.58        158.86        17.75 o                         
  25   3   0        496.85        426.60        28.78 o                         
  27   3   0        319.55        307.97        25.61 o                         
   0   4   0       1577.23       1289.64        71.01 o                         
   2   4   0      17386.15      19856.66      1321.59 o                         
   4   4   0       4069.35       3569.83       162.38 o                         
   6   4   0        192.49        186.22        17.72 o                         
   8   4   0          0.34          3.08         7.93 o                         
  10   4   0         14.41          4.61         7.05 o                         
  12   4   0       3064.67       2710.13        97.72 o                         
  14   4   0         45.81         24.64        12.12 o                         
  16   4   0         83.45         66.06        14.00 o                         
  18   4   0         36.35         43.20        10.48 o                         
  20   4   0          9.95          3.16         6.55 o                         
  22   4   0          9.70          9.27         6.74 o                         
  24   4   0         81.20         71.37         7.94 o                         
   1   5   0       1374.06       1534.73        72.65 o                         
   3   5   0        508.15        470.66        56.57 o                         
   5   5   0       4290.81       4271.45       142.55 o                         
   7   5   0        536.65        471.10        32.63 o                         
   9   5   0         84.49         77.32        14.80 o                         
  11   5   0       1900.93       2095.99        80.79 o                         
  13   5   0       1985.51       2145.85       169.21 o                         
  15   5   0         47.02         36.94        11.16 o                         
  17   5   0          8.65         16.56         7.46 o                         
  19   5   0        218.34        228.06        19.93 o                         
  21   5   0         16.92         13.16         6.18 o                         
   0   6   0       3549.97       4301.10       393.89 o                         
   2   6   0        450.32        474.66        35.61 o                         
   4   6   0       1221.32       1268.63        69.07 o                         
   6   6   0        113.72         58.68        54.82 o                         
   8   6   0       1030.15       1082.31        67.46 o                         
  10   6   0       2460.60       2431.06       109.95 o                         
  12   6   0        443.56        552.60        48.42 o                         
  14   6   0         24.01         29.57         9.71 o                         
  16   6   0         36.99         39.61         8.91 o                         
  18   6   0        626.64        586.83        36.84 o                         
   1   7   0        484.98        487.27        30.04 o                         
   3   7   0        823.54        768.01        35.63 o                         
   5   7   0        136.76        155.58        16.05 o                         
   7   7   0        357.10        314.81        20.75 o                         
   9   7   0        230.87        206.75        17.28 o                         
  11   7   0       2903.64       2762.94       247.25 o                         
 -27   1   1        486.85        568.69        32.95 o                         
 -25   1   1        101.86         90.91         9.01 o                         
 -23   1   1       2948.46       3405.97        58.98 o                         
 -21   1   1       5287.67       5676.06       107.01 o                         
 -19   1   1         28.40         27.91         4.20 o                         
 -17   1   1        225.63        215.00         7.78 o                         
 -15   1   1        363.26        410.11        24.07 o                         
 -13   1   1       6377.99       6099.45       125.65 o                         
 -11   1   1      21966.81      23223.68       558.24 o                         
  -9   1   1        936.39        785.18        25.35 o                         
  -7   1   1       1997.39       1963.87        58.43 o                         
  -5   1   1         17.03         13.84         3.15 o                         
  -3   1   1       2109.13       2204.35        60.05 o                         
  -1   1   1        213.51        207.94        14.31 o                         
   1   1   1      62821.93      58528.02      1423.76 o                         
   3   1   1     131382.22     123095.55      2559.23 o                         
   5   1   1       3074.32       3402.47        91.80 o                         
   7   1   1       5118.54       5913.60       212.69 o                         
   9   1   1        531.30        442.90        15.23 o                         
  11   1   1         21.32         12.71         4.95 o                         
  13   1   1       7659.86       8076.43       172.53 o                         
  15   1   1       3347.52       3296.32        48.88 o                         
  17   1   1        188.32        205.33         7.84 o                         
  19   1   1       2257.05       2303.15        34.88 o                         
  21   1   1       1431.77       1624.19        34.46 o                         
  23   1   1       2454.44       2765.85        66.02 o                         
  25   1   1        872.77        962.19        72.73 o                         
 -28   2   1        189.31        201.30        27.24 o                         
 -26   2   1        103.92         95.75        11.61 o                         
 -24   2   1        188.30        235.05        14.13 o                         
 -22   2   1        855.56        960.52        27.77 o                         
 -20   2   1        767.70        749.42        26.03 o                         
 -18   2   1       2053.02       2050.56        36.93 o                         
 -16   2   1        109.18        115.86         6.85 o                         
 -14   2   1        216.94        226.72        13.15 o                         
 -12   2   1         29.94         19.27         5.30 o                         
 -10   2   1         55.54         40.92         6.48 o                         
  -8   2   1        687.13        665.17        25.32 o                         
  -6   2   1       4063.14       4113.17       183.54 o                         
  -4   2   1        365.58        434.24        18.12 o                         
  -2   2   1      12564.59      11463.54       467.48 o                         
   0   2   1        523.37        445.91        33.13 o                         
   2   2   1          2.20          7.75         1.82 o                         
   4   2   1       1256.23       1359.12        39.50 o                         
   6   2   1       3978.79       3986.53        96.41 o                         
   8   2   1      15645.68      17403.90       533.62 o                         
  10   2   1        316.03        241.34        18.59 o                         
  12   2   1       1377.45       1386.73        39.59 o                         
  14   2   1        141.42        133.36         6.90 o                         
  16   2   1       3738.88       3904.24        57.10 o                         
  18   2   1       3440.89       3334.43        65.43 o                         
  20   2   1        133.39        100.41         8.95 o                         
  22   2   1       2032.20       2205.27        69.17 o                         
  24   2   1         82.56         68.13        14.54 o                         
  26   2   1         87.31         82.86        17.79 o                         
 -27   3   1          5.91          4.00        11.22 o                         
 -25   3   1       4215.91       4327.07       240.84 o                         
 -23   3   1        343.34        324.11        23.79 o                         
 -21   3   1       1204.47       1318.07        47.41 o                         
 -19   3   1       2663.88       2733.96        62.46 o                         
 -17   3   1       1972.36       2027.89        61.20 o                         
 -15   3   1          2.29          6.09         6.13 o                         
 -13   3   1       1406.43       1424.21        50.82 o                         
 -11   3   1      10628.28      10937.62       395.57 o                         
  -9   3   1       2376.54       3136.96       229.21 o                         
  -7   3   1       1155.56       1156.86       257.63 o                         
  -5   3   1          4.21          2.67         4.73 o                         
  -3   3   1         16.96         41.87         7.99 o                         
  -1   3   1        764.45        651.61        38.62 o                         
   1   3   1       8720.33       8654.54       518.49 o                         
   3   3   1        470.80        357.19        96.17 o                         
   5   3   1          6.25         10.44        15.60 o                         
   7   3   1        622.62        411.88        62.91 o                         
   9   3   1       4332.20       4189.55       170.56 o                         
  11   3   1      11268.85      11275.66       289.28 o                         
  13   3   1       1175.79       1124.25        47.39 o                         
  15   3   1      11808.38      12074.19       262.23 o                         
  17   3   1          5.56         11.30         5.74 o                         
  19   3   1        464.14        392.41        23.72 o                         
  21   3   1        136.45        175.81        17.80 o                         
  23   3   1         47.87         32.53         9.26 o                         
  25   3   1       1028.59       1117.14        54.96 o                         
 -26   4   1        331.81        328.00        57.04 o                         
 -24   4   1         18.15         22.66         7.14 o                         
 -22   4   1         31.57         32.23         9.66 o                         
 -20   4   1        171.90        198.37        18.75 o                         
 -18   4   1        553.98        614.85        44.00 o                         
 -16   4   1        245.20        273.47        24.95 o                         
 -14   4   1       5280.51       5117.27       161.99 o                         
 -12   4   1       1631.40       1599.84        79.78 o                         
 -10   4   1       2623.56       2340.61       127.02 o                         
  -8   4   1        639.12        754.59        67.66 o                         
  -6   4   1        159.86        149.87        17.94 o                         
  -4   4   1         11.47          9.65        10.22 o                         
  -2   4   1        396.63        416.97        47.34 o                         
   0   4   1       6368.12       6626.54       192.32 o                         
   2   4   1       7317.63       6866.85       202.53 o                         
   4   4   1       5184.83       4589.64       162.61 o                         
   6   4   1         13.35          9.25         7.75 o                         
   8   4   1       1055.91       1052.00        48.22 o                         
  10   4   1       5178.87       5267.53       133.77 o                         
  12   4   1          2.41          9.85        10.60 o                         
  14   4   1          0.01          6.66         9.57 o                         
  16   4   1         30.20         34.05         9.98 o                         
  18   4   1          2.40          8.16         7.69 o                         
  20   4   1        618.94        697.18        50.17 o                         
  22   4   1       1972.76       1892.84        83.77 o                         
  24   4   1         40.19         25.57         6.24 o                         
 -23   5   1        288.01        292.42        23.70 o                         
 -21   5   1        621.77        670.39        49.51 o                         
 -19   5   1         80.51         84.49        11.96 o                         
 -17   5   1         48.19         27.97         9.20 o                         
 -15   5   1        340.04        329.95        30.09 o                         
 -13   5   1        202.24        210.07        23.02 o                         
 -11   5   1        265.16        251.88        28.59 o                         
  -9   5   1       6817.14       6729.89       231.53 o                         
  -7   5   1       3083.64       2828.80       117.78 o                         
  -5   5   1        144.99        194.07        30.38 o                         
  -3   5   1       4706.19       5162.74       186.67 o                         
  -1   5   1       3978.69       3712.22       144.49 o                         
   1   5   1         50.29         48.09        17.77 o                         
   3   5   1        315.91        334.73        33.69 o                         
   5   5   1       6520.77       6668.29       204.99 o                         
   7   5   1       3201.61       3005.93        90.89 o                         
   9   5   1        232.71        237.20        29.52 o                         
  11   5   1        125.59         86.17        14.67 o                         
  13   5   1         94.71        105.95        18.93 o                         
  15   5   1        963.66        963.93        51.40 o                         
  17   5   1          2.38         -3.46         6.31 o                         
  19   5   1        665.65        645.56        33.77 o                         
  21   5   1       1703.04       1848.35       130.98 o                         
 -18   6   1        188.68        188.28        16.42 o                         
 -16   6   1        625.03        642.84        42.16 o                         
 -14   6   1        227.70        207.93        19.12 o                         
 -12   6   1         22.11         33.87         9.59 o                         
 -10   6   1       2285.33       2432.10       138.83 o                         
  -8   6   1       1533.72       1501.95        93.47 o                         
  -6   6   1       2580.41       2677.73       129.78 o                         
  -4   6   1          8.01          6.76        10.77 o                         
  -2   6   1         52.46         48.33        15.74 o                         
   0   6   1          1.39        -11.74        15.50 o                         
   2   6   1         73.99         82.55        18.71 o                         
   4   6   1         89.62         68.99        17.87 o                         
   6   6   1          4.51         20.38        12.45 o                         
   8   6   1       2717.02       2456.88        98.47 o                         
  10   6   1        938.52        971.03        60.97 o                         
  12   6   1       3525.40       4054.19       158.03 o                         
  14   6   1       3146.42       3221.60       114.45 o                         
  16   6   1       1314.94       1481.45       126.72 o                         
 -11   7   1       1292.19       1352.29        71.74 o                         
  -9   7   1        301.03        296.79        18.48 o                         
  -7   7   1         40.35         34.24         8.92 o                         
  -5   7   1        460.11        447.14        24.86 o                         
  -3   7   1          0.29         -1.82         6.56 o                         
  -1   7   1         63.35         41.79         8.91 o                         
   1   7   1         26.06         25.74         8.68 o                         
   3   7   1        427.51        360.51        25.01 o                         
   5   7   1         83.25         72.59        10.95 o                         
   7   7   1       1586.16       1631.10       142.70 o                         
   9   7   1        706.97        813.63        53.43 o                         
 -28   0   2        196.93        251.60        29.42 o                         
 -26   0   2          0.59          3.28         7.70 o                         
 -24   0   2       1312.84       1469.98        56.34 o                         
 -22   0   2          3.74          7.49         6.07 o                         
 -20   0   2       1759.44       1770.18        66.21 o                         
 -18   0   2       4732.04       5233.51       132.07 o                         
 -16   0   2       5828.85       6260.77       199.14 o                         
 -14   0   2      17561.65      18756.42       820.07 o                         
 -12   0   2      11352.01      10690.89       289.50 o                         
 -10   0   2     110260.24     116901.38      5012.34 o                         
  -8   0   2      32420.21      40116.95      2309.47 o                         
  -6   0   2         95.84         96.17        16.63 o                         
  -4   0   2       4910.38       4363.30       251.64 o                         
  -2   0   2      29533.18      23894.71      1365.44 o                         
   0   0   2        986.13       1280.60        67.57 o                         
   2   0   2        174.04        153.94         9.05 o                         
   4   0   2     104044.75     104756.55      4230.55 o                         
   6   0   2       4435.55       4663.80       194.48 o                         
   8   0   2        902.84       1143.96        43.83 o                         
  10   0   2       3384.33       4061.26       123.98 o                         
  12   0   2        200.32        341.48        28.14 o                         
  14   0   2        519.06        503.38        19.12 o                         
  16   0   2        181.56        162.38         9.78 o                         
  18   0   2        140.09        123.34        11.84 o                         
  20   0   2       7441.42       8417.09       151.40 o                         
  22   0   2       3002.30       3290.44       126.05 o                         
  24   0   2       3374.61       4265.79       130.99 o                         
 -29   1   2          1.08          5.67        15.60 o                         
 -27   1   2        112.43        107.55        12.47 o                         
 -25   1   2        668.82        643.56        27.33 o                         
 -23   1   2        193.19        182.75        11.00 o                         
 -21   1   2        611.54        610.60        17.51 o                         
 -19   1   2       7009.08       7595.00       109.91 o                         
 -17   1   2       5882.61       5669.57        86.61 o                         
 -15   1   2       2199.46       2083.73        96.04 o                         
 -13   1   2       3239.87       3889.88        99.48 o                         
 -11   1   2       9846.54       9642.98       302.14 o                         
  -9   1   2      28109.90      28079.30       661.03 o                         
  -7   1   2      28805.07      28583.71       771.69 o                         
  -5   1   2        318.26        294.80        19.81 o                         
  -3   1   2      11049.19      11459.31       849.08 o                         
  -1   1   2      11103.13      11634.49       669.19 o                         
   1   1   2      18682.87      18401.13       482.82 o                         
   3   1   2         31.22         28.51         3.74 o                         
   5   1   2      12869.02      12828.16       350.88 o                         
   7   1   2       3485.21       3705.46        90.34 o                         
   9   1   2       7411.28       8118.40       148.09 o                         
  11   1   2      19085.63      21079.18       525.62 o                         
  13   1   2        942.94        745.19        16.24 o                         
  15   1   2       1040.61        919.48        17.24 o                         
  17   1   2       1374.87       1390.23        22.95 o                         
  19   1   2       1661.95       1735.72        28.78 o                         
  21   1   2       1680.81       1762.12        34.44 o                         
  23   1   2        558.07        546.76        24.06 o                         
  25   1   2       1379.28       1618.19        99.06 o                         
 -28   2   2         15.30         18.33         8.55 o                         
 -26   2   2          5.29          8.12         6.76 o                         
 -24   2   2        205.62        232.62        14.14 o                         
 -22   2   2       5781.27       6132.59       169.65 o                         
 -20   2   2       4009.83       3954.71        86.58 o                         
 -18   2   2       2975.36       2854.19        56.89 o                         
 -16   2   2       1106.68        993.00        23.32 o                         
 -14   2   2       9645.34      10407.54       241.83 o                         
 -12   2   2       4343.52       4627.37       114.26 o                         
 -10   2   2          0.62          7.95         4.82 o                         
  -8   2   2      10739.90      11406.30       338.81 o                         
  -6   2   2         55.24         57.60         6.78 o                         
  -4   2   2       7223.29       7133.15       288.92 o                         
  -2   2   2      17827.67      16217.84       927.91 o                         
   0   2   2      11983.23      10704.26       306.10 o                         
   2   2   2      26638.05      23935.31       655.63 o                         
   4   2   2      12813.73      13867.69       442.40 o                         
   6   2   2        103.74         96.32        11.71 o                         
   8   2   2       5996.83       6361.92       142.27 o                         
  10   2   2       6760.55       6999.17       175.84 o                         
  12   2   2       1603.94       1465.84        31.25 o                         
  14   2   2       5696.55       5473.82        95.12 o                         
  16   2   2       7852.40       7906.05       143.77 o                         
  18   2   2      11036.26      11719.17       172.07 o                         
  20   2   2        152.55        173.42        12.92 o                         
  22   2   2        319.23        317.87        19.17 o                         
  24   2   2        549.99        638.89        53.86 o                         
  26   2   2          7.95          9.80         9.67 o                         
 -27   3   2         12.71          5.35        10.16 o                         
 -25   3   2        203.62        184.86        16.98 o                         
 -23   3   2        158.94        166.25        20.24 o                         
 -21   3   2          0.53          7.48         6.18 o                         
 -19   3   2         12.68         10.56         6.07 o                         
 -17   3   2       4014.17       4087.53       141.88 o                         
 -15   3   2       3921.35       4113.11       190.99 o                         
 -13   3   2       4376.93       3992.20        96.44 o                         
 -11   3   2       1079.03        923.74        53.26 o                         
  -9   3   2       9607.59       9323.01       411.62 o                         
  -7   3   2       8174.02       8780.38       367.90 o                         
  -5   3   2      10160.79      10138.28       557.03 o                         
  -3   3   2       1127.77       1002.36        52.10 o                         
  -1   3   2       1544.01       1693.47        82.33 o                         
   1   3   2       7120.31       8586.40      1498.67 o                         
   3   3   2        361.44        270.92        34.26 o                         
   5   3   2       1757.35       1343.54       132.65 o                         
   7   3   2        469.60        524.75        74.25 o                         
   9   3   2       2951.64       3105.97        77.21 o                         
  11   3   2        137.56        159.73        14.09 o                         
  13   3   2       6502.44       6580.42       311.35 o                         
  15   3   2       1658.11       1766.34        50.94 o                         
  17   3   2        334.98        317.49        20.08 o                         
  19   3   2         48.26         31.72         8.27 o                         
  21   3   2        973.30       1017.58        44.65 o                         
  23   3   2       6311.59       6695.71       242.90 o                         
  25   3   2       1409.45       1228.64        61.27 o                         
 -26   4   2         11.50          7.79         5.07 o                         
 -24   4   2        104.50        109.26        13.48 o                         
 -22   4   2          5.94          1.49         6.99 o                         
 -20   4   2          3.02          2.15         7.09 o                         
 -18   4   2          5.22         12.71         8.14 o                         
 -16   4   2         91.05        120.99        19.14 o                         
 -14   4   2       3573.65       3873.00       129.96 o                         
 -12   4   2       9016.81       9245.27       253.32 o                         
 -10   4   2       1300.36       1281.32        56.46 o                         
  -8   4   2       5320.82       4971.70       120.90 o                         
  -6   4   2      11640.67      12210.85       481.16 o                         
  -4   4   2        694.29        585.54        34.04 o                         
  -2   4   2       1037.42       1102.55        63.55 o                         
   0   4   2       1287.87       1639.98        76.37 o                         
   2   4   2        484.15        412.49        29.17 o                         
   4   4   2       1028.07        955.77        47.71 o                         
   6   4   2       7760.15       7445.02       286.21 o                         
   8   4   2        875.66        805.36        33.74 o                         
  10   4   2        585.39        557.32        31.32 o                         
  12   4   2       4218.41       4288.89       151.13 o                         
  14   4   2        251.53        264.01        23.97 o                         
  16   4   2        883.99        913.32        41.44 o                         
  18   4   2       1934.66       2211.59        80.98 o                         
  20   4   2       1133.94        959.17        54.93 o                         
  22   4   2       2450.57       2604.52        80.36 o                         
 -23   5   2        156.49        147.32        16.36 o                         
 -21   5   2       1374.34       1502.87       105.51 o                         
 -19   5   2       1788.87       1979.77        73.98 o                         
 -17   5   2       1038.87       1035.95        55.38 o                         
 -15   5   2          9.73         11.12         9.05 o                         
 -13   5   2        114.55        129.71        17.11 o                         
 -11   5   2         34.25         33.26        11.79 o                         
  -9   5   2        100.55         91.37        16.19 o                         
  -7   5   2         19.41         15.34        11.68 o                         
  -5   5   2       1600.50       1579.27        70.61 o                         
  -3   5   2       2169.82       1884.69        88.89 o                         
  -1   5   2       1242.68       1148.33        78.83 o                         
   1   5   2        223.12        216.88        28.69 o                         
   3   5   2       1489.95       1439.42        60.54 o                         
   5   5   2       5913.97       5812.13       165.16 o                         
   7   5   2         68.52         75.61        12.74 o                         
   9   5   2       2444.04       2357.50       118.45 o                         
  11   5   2       3434.00       3471.76       129.23 o                         
  13   5   2       1500.83       1544.50       116.40 o                         
  15   5   2       1828.45       2101.05        75.57 o                         
  17   5   2        804.80        888.01        39.04 o                         
  19   5   2        103.87        111.55        10.64 o                         
 -20   6   2         54.20         28.36        10.57 o                         
 -18   6   2         13.00          6.38         6.49 o                         
 -16   6   2        754.15        816.34        39.03 o                         
 -14   6   2        153.50        170.18        20.36 o                         
 -12   6   2       1620.25       1565.50        78.02 o                         
 -10   6   2         31.83         11.52        11.33 o                         
  -8   6   2        116.73         72.10        20.41 o                         
  -6   6   2        754.70        772.32        54.24 o                         
  -4   6   2        257.38        251.40        23.95 o                         
  -2   6   2       1138.62       1216.17        58.96 o                         
   0   6   2       4930.81       5006.97       182.47 o                         
   2   6   2         46.37         63.22        15.73 o                         
   4   6   2         47.90         45.34        12.72 o                         
   6   6   2          1.16         14.46         7.72 o                         
   8   6   2         27.87         38.49        11.76 o                         
  10   6   2         91.10        110.67        15.05 o                         
  12   6   2       1146.32       1208.97        51.21 o                         
  14   6   2        884.81        821.84        42.51 o                         
  16   6   2        760.14        805.14        46.17 o                         
 -13   7   2          6.36          6.83         7.61 o                         
 -11   7   2        830.45        865.18        52.60 o                         
  -9   7   2       2476.01       2643.28       101.41 o                         
  -7   7   2       3188.32       3142.44       117.39 o                         
  -5   7   2         87.49         74.32        13.84 o                         
  -3   7   2       1757.68       1779.31        69.70 o                         
  -1   7   2          4.22         -1.19        11.69 o                         
   1   7   2        322.70        323.65        23.14 o                         
   3   7   2        745.79        756.55        46.43 o                         
   5   7   2         10.93          6.34         5.83 o                         
   7   7   2        309.59        328.64        19.77 o                         
   9   7   2        573.40        547.49        49.50 o                         
 -29   1   3         62.21         67.59        11.37 o                         
 -27   1   3        166.84        204.44        14.50 o                         
 -25   1   3         18.66         23.66         5.12 o                         
 -23   1   3        769.25        682.04        20.20 o                         
 -21   1   3        682.65        694.25        17.54 o                         
 -19   1   3       4339.87       4429.64        77.01 o                         
 -17   1   3       1568.00       1541.81        35.61 o                         
 -15   1   3        159.10        160.67        11.36 o                         
 -13   1   3        817.51        872.87        41.10 o                         
 -11   1   3        347.75        335.60        21.50 o                         
  -9   1   3       6055.42       5855.16       135.68 o                         
  -7   1   3      28004.93      28561.79       734.80 o                         
  -5   1   3      33337.57      38600.38      1215.73 o                         
  -3   1   3         38.23         14.05         5.16 o                         
  -1   1   3       2103.26       1997.68       111.44 o                         
   1   1   3       5311.90       5654.89       323.29 o                         
   3   1   3      63297.49      62062.46      1338.41 o                         
   5   1   3      20572.58      21131.61       547.90 o                         
   7   1   3        692.92        761.29        29.66 o                         
   9   1   3       4148.46       4364.99       100.97 o                         
  11   1   3       6527.99       6802.20       166.12 o                         
  13   1   3       5817.07       5334.46        95.12 o                         
  15   1   3         68.79         92.13         5.60 o                         
  17   1   3       2310.40       2287.84        51.83 o                         
  19   1   3        401.67        432.40        13.52 o                         
  21   1   3         46.43         38.78         8.37 o                         
  23   1   3       1499.19       1785.29        52.69 o                         
  25   1   3       1640.86       2095.47       165.07 o                         
 -30   2   3         33.56         27.46        14.44 o                         
 -28   2   3        220.54        267.16        21.53 o                         
 -26   2   3        149.86        174.88        16.17 o                         
 -24   2   3       1557.01       1526.81        49.39 o                         
 -22   2   3        436.68        406.51        17.52 o                         
 -20   2   3       1077.88       1025.96        26.83 o                         
 -18   2   3        385.06        423.56        13.70 o                         
 -16   2   3       1748.06       1817.05        44.90 o                         
 -14   2   3          8.57          7.32         5.12 o                         
 -12   2   3      11825.08      12343.38       330.59 o                         
 -10   2   3        109.28        126.22        14.33 o                         
  -8   2   3       3750.15       4442.07       139.56 o                         
  -6   2   3        255.85        220.58        11.76 o                         
  -4   2   3       3791.00       3680.78       104.31 o                         
  -2   2   3         31.32         23.73         4.51 o                         
   0   2   3       8699.72       8155.77       210.91 o                         
   2   2   3        280.37        496.49        34.25 o                         
   4   2   3       5121.79       5026.56       129.66 o                         
   6   2   3       5186.25       5475.84       165.65 o                         
   8   2   3       2761.71       2750.17        69.66 o                         
  10   2   3       1993.50       1787.03        65.26 o                         
  12   2   3         57.44         69.74         5.11 o                         
  14   2   3       1442.00       1379.86        28.95 o                         
  16   2   3       2219.67       2262.91        43.89 o                         
  18   2   3        145.65        151.72        10.39 o                         
  20   2   3       3533.23       3901.61        76.00 o                         
  22   2   3          9.79          1.18         6.18 o                         
  24   2   3       1804.98       2107.80        91.97 o                         
 -29   3   3       1617.09       1719.25        74.87 o                         
 -27   3   3        519.31        514.97        30.34 o                         
 -25   3   3        558.22        481.51        54.03 o                         
 -23   3   3          5.39         16.05         6.91 o                         
 -21   3   3         18.86         20.02         6.27 o                         
 -19   3   3       1432.24       1438.60        50.57 o                         
 -17   3   3        825.69        778.08        41.24 o                         
 -15   3   3       1846.76       1718.99        49.14 o                         
 -13   3   3         79.37        107.06        12.30 o                         
 -11   3   3       2921.74       1995.95       142.32 o                         
  -9   3   3        169.98         90.95        14.67 o                         
  -7   3   3         13.91         14.67         6.77 o                         
  -5   3   3       1377.31       1658.20        84.58 o                         
  -3   3   3        158.99        205.15        17.68 o                         
  -1   3   3      11038.63      17694.78      4834.99 o                         
   1   3   3      21104.58      27710.37      4419.64 o                         
   3   3   3        527.52        327.36        40.69 o                         
   5   3   3       2707.74       2535.45       108.46 o                         
   7   3   3      10358.67       9770.60       297.45 o                         
   9   3   3       1521.83       1367.73        37.66 o                         
  11   3   3        755.35        701.63        32.37 o                         
  13   3   3       2087.70       1991.37       119.16 o                         
  15   3   3       4463.76       4828.36       104.70 o                         
  17   3   3          3.52          6.33         5.53 o                         
  19   3   3         75.51         71.94        10.31 o                         
  21   3   3          3.85          7.05         6.44 o                         
  23   3   3        336.19        286.48        18.02 o                         
 -26   4   3         11.03         12.56         7.68 o                         
 -24   4   3       1152.81       1279.41        54.30 o                         
 -22   4   3        310.36        280.72        26.25 o                         
 -20   4   3        505.58        570.20        33.40 o                         
 -18   4   3        245.68        236.11        24.81 o                         
 -16   4   3       5133.21       5248.63       305.74 o                         
 -14   4   3       5384.87       5602.45       195.27 o                         
 -12   4   3       4751.00       4607.02       156.65 o                         
 -10   4   3       4409.46       4230.71       155.98 o                         
  -8   4   3        434.76        425.59        24.13 o                         
  -6   4   3       4112.90       3753.90       175.27 o                         
  -4   4   3       2258.47       2196.39       150.83 o                         
  -2   4   3       1031.57        908.16        78.75 o                         
   0   4   3        414.63        374.37        30.16 o                         
   2   4   3         46.13         38.14         9.85 o                         
   4   4   3       1783.14       1750.20       104.11 o                         
   6   4   3         18.40         20.05         7.25 o                         
   8   4   3        310.40        302.71        21.10 o                         
  10   4   3         97.25        123.46        15.52 o                         
  12   4   3       8735.77       8773.05       336.48 o                         
  14   4   3        310.49        285.61        22.72 o                         
  16   4   3          5.91          8.12         7.59 o                         
  18   4   3          5.13          6.65         6.44 o                         
  20   4   3        867.09        754.02        69.01 o                         
  22   4   3        368.79        364.56        39.45 o                         
 -23   5   3        285.79        256.87        24.20 o                         
 -21   5   3        456.59        538.91        36.00 o                         
 -19   5   3         60.45         60.06        12.81 o                         
 -17   5   3        136.08        132.28        16.38 o                         
 -15   5   3         66.60         57.35        12.89 o                         
 -13   5   3         16.52         10.84         9.66 o                         
 -11   5   3        564.81        591.89        36.22 o                         
  -9   5   3       2592.06       2447.39        93.37 o                         
  -7   5   3       6005.25       6112.16       356.73 o                         
  -5   5   3       1811.42       1700.15        92.52 o                         
  -3   5   3       2097.74       1978.71        92.47 o                         
  -1   5   3         71.60         32.91        18.57 o                         
   1   5   3         12.82         30.12        12.56 o                         
   3   5   3       1202.83       1219.66        54.94 o                         
   5   5   3       1194.25       1102.23        49.71 o                         
   7   5   3        275.50        255.74        29.20 o                         
   9   5   3         21.56         40.90        10.79 o                         
  11   5   3       1293.23       1369.67        66.71 o                         
  13   5   3        775.30        850.32        63.96 o                         
  15   5   3       1194.86       1299.72        52.21 o                         
  17   5   3        547.12        497.73        30.87 o                         
  19   5   3          9.54         18.87         7.96 o                         
 -20   6   3        608.46        664.18        56.08 o                         
 -18   6   3        325.20        363.17        24.77 o                         
 -16   6   3         52.33         57.15        12.12 o                         
 -14   6   3        264.63        329.06        65.81 o                         
 -12   6   3       1832.09       1919.16        91.99 o                         
 -10   6   3         52.41         47.67        12.65 o                         
  -8   6   3       1594.91       1571.68        82.16 o                         
  -6   6   3        112.29         94.38        16.07 o                         
  -4   6   3       1254.38       1294.61        79.45 o                         
  -2   6   3       4947.01       5001.77       178.54 o                         
   0   6   3       4067.38       4543.81       192.35 o                         
   2   6   3       1280.33       1380.07        89.73 o                         
   4   6   3       1698.12       1813.09        64.69 o                         
   6   6   3       3748.00       3841.17       123.03 o                         
   8   6   3        247.08        306.65        24.67 o                         
  10   6   3         34.19         16.21        11.33 o                         
  12   6   3         53.44         54.97         9.07 o                         
  14   6   3         27.53         54.45        11.38 o                         
 -13   7   3        198.01        120.72        33.78 o                         
 -11   7   3        118.80         85.78        11.53 o                         
  -9   7   3        372.47        336.66        24.80 o                         
  -7   7   3       1872.64       1699.13        80.30 o                         
  -5   7   3         66.27         63.63        13.07 o                         
  -3   7   3        139.48        124.39        18.53 o                         
  -1   7   3        273.82        296.73        27.22 o                         
   1   7   3       2552.49       2725.67       177.90 o                         
   3   7   3        847.54        957.01        39.13 o                         
   5   7   3        617.24        708.23        33.33 o                         
   7   7   3         88.85         94.26        12.40 o                         
 -30   0   4        510.19        534.20        41.66 o                         
 -28   0   4        225.98        145.62        24.58 o                         
 -26   0   4       1507.27       1662.62        64.14 o                         
 -24   0   4       4255.59       4479.13       135.38 o                         
 -22   0   4       6364.38       5954.93       133.10 o                         
 -20   0   4       2969.62       2600.60        66.16 o                         
 -18   0   4      21791.50      23810.86       749.67 o                         
 -16   0   4      10768.32      10183.69       373.49 o                         
 -14   0   4       4748.20       5236.40       306.62 o                         
 -12   0   4         12.80         37.00        11.76 o                         
 -10   0   4       7086.82       6816.42       613.11 o                         
  -8   0   4      20968.89      19921.11      1152.74 o                         
  -6   0   4      17624.16      15803.63       646.42 o                         
  -4   0   4      44642.05      37731.29      2158.25 o                         
  -2   0   4      12580.10      11227.77       647.01 o                         
   0   0   4        341.18        299.63        15.30 o                         
   2   0   4         82.39        122.63        10.90 o                         
   4   0   4        977.84       1249.65        90.72 o                         
   6   0   4       1741.68       1748.96       126.22 o                         
   8   0   4       2172.60       1988.28        78.12 o                         
  10   0   4       1297.60       1198.24        56.53 o                         
  12   0   4       7356.03       7197.26       112.81 o                         
  14   0   4      16571.95      16749.70       325.39 o                         
  16   0   4      11622.86      12112.34       265.19 o                         
  18   0   4       2297.89       2413.51        53.48 o                         
  20   0   4        405.03        419.70        26.92 o                         
  22   0   4        133.00        133.85        19.82 o                         
  24   0   4        229.30        239.95        29.98 o                         
 -31   1   4        424.64        358.01        37.57 o                         
 -29   1   4        619.65        683.70        32.74 o                         
 -27   1   4       2472.65       2638.25        60.64 o                         
 -25   1   4        122.89        117.33        10.49 o                         
 -23   1   4        855.88        693.46        24.56 o                         
 -21   1   4       4655.73       4727.52        94.12 o                         
 -19   1   4       4069.24       4197.08        76.49 o                         
 -17   1   4       3288.97       3268.19        96.58 o                         
 -15   1   4        629.05        895.63        35.67 o                         
 -13   1   4       1181.81       1266.49        78.58 o                         
 -11   1   4       2046.88       1763.87        58.53 o                         
  -9   1   4      28518.64      30001.41       772.61 o                         
  -7   1   4        395.66        367.31        22.88 o                         
  -5   1   4       1608.93       1550.67        68.58 o                         
  -3   1   4       1613.57       1638.90        69.18 o                         
  -1   1   4       5542.10       5700.15       240.42 o                         
   1   1   4      95937.50      95689.05      2438.45 o                         
   3   1   4      14050.71      14144.86       370.55 o                         
   5   1   4        311.10        394.29        16.67 o                         
   7   1   4        389.15        337.58        17.56 o                         
   9   1   4      14911.17      15229.62       354.09 o                         
  11   1   4       5458.84       5388.35        63.28 o                         
  13   1   4       1983.10       1883.29        29.42 o                         
  15   1   4        360.70        291.58         9.90 o                         
  17   1   4        410.49        402.80        12.17 o                         
  19   1   4       1228.91       1246.62        31.82 o                         
  21   1   4         18.51         20.77         8.79 o                         
  23   1   4         54.60         54.98        10.38 o                         
 -30   2   4       1926.97       2117.34       114.73 o                         
 -28   2   4       1059.01       1058.78        49.87 o                         
 -26   2   4       1249.21       1368.10        46.04 o                         
 -24   2   4       2029.42       2129.84        49.22 o                         
 -22   2   4         49.05         54.30         6.63 o                         
 -20   2   4        230.65        228.33        10.49 o                         
 -18   2   4        219.32        241.50        10.35 o                         
 -16   2   4          1.29          7.46         4.24 o                         
 -14   2   4       6327.09       6885.49       195.49 o                         
 -12   2   4       7001.48       7275.90       217.35 o                         
 -10   2   4         44.66         42.61        10.44 o                         
  -8   2   4       9865.95       9600.17       230.20 o                         
  -6   2   4        369.61        288.96        16.70 o                         
  -4   2   4        972.77        653.12        37.96 o                         
  -2   2   4        104.39        150.65        11.61 o                         
   0   2   4       5155.97       4427.85       253.77 o                         
   2   2   4       6623.53       5948.62       156.24 o                         
   4   2   4      18702.04      19796.98       503.77 o                         
   6   2   4      41218.85      37584.93      1630.54 o                         
   8   2   4      12046.93      11719.06       275.71 o                         
  10   2   4        432.79        320.48        10.61 o                         
  12   2   4        382.23        339.78        12.67 o                         
  14   2   4        264.99        226.69        10.20 o                         
  16   2   4        436.43        425.92        15.16 o                         
  18   2   4         12.18          7.92         5.34 o                         
  20   2   4         75.93         88.74         9.05 o                         
  22   2   4        225.40        261.34        18.44 o                         
  24   2   4        118.59        104.54        14.84 o                         
 -29   3   4        309.19        274.75        18.76 o                         
 -27   3   4         37.90         22.09        10.12 o                         
 -25   3   4       4209.93       4599.08       124.16 o                         
 -23   3   4        663.65        687.17        43.51 o                         
 -21   3   4       1838.51       1894.29        56.42 o                         
 -19   3   4       6390.67       6415.95       178.98 o                         
 -17   3   4       4994.26       5136.06       148.98 o                         
 -15   3   4       1546.45       1450.08        52.44 o                         
 -13   3   4       1102.45        959.23        70.06 o                         
 -11   3   4       2650.70       2889.18       139.50 o                         
  -9   3   4        442.22        455.08        47.31 o                         
  -7   3   4        138.57        276.13        23.11 o                         
  -5   3   4       1019.51        732.32        56.77 o                         
  -3   3   4       2058.55       2486.83       221.15 o                         
  -1   3   4       5955.08       5812.92       366.89 o                         
   1   3   4        487.56        626.49       205.04 o                         
   3   3   4          3.14         14.57        14.98 o                         
   5   3   4        467.49        408.97        32.77 o                         
   7   3   4         86.38        100.18        12.14 o                         
   9   3   4        765.76        702.26        29.71 o                         
  11   3   4      14926.19      14504.11       324.62 o                         
  13   3   4       3717.88       4041.94       101.36 o                         
  15   3   4       1399.05       1475.58        50.36 o                         
  17   3   4         30.74         29.81         9.62 o                         
  19   3   4         29.38         35.75         8.34 o                         
  21   3   4       1685.75       1839.30        72.37 o                         
  23   3   4       1580.99       1399.00       105.71 o                         
 -28   4   4        175.74        166.55        16.14 o                         
 -26   4   4         72.55         62.03        12.13 o                         
 -24   4   4       1408.35       1471.59        55.37 o                         
 -22   4   4       3363.14       3502.60       105.01 o                         
 -20   4   4       2124.64       2044.17        64.25 o                         
 -18   4   4        225.45        231.14        23.17 o                         
 -16   4   4       4186.56       4074.91       152.32 o                         
 -14   4   4       5551.17       5586.18       196.54 o                         
 -12   4   4       1006.01        958.38        37.69 o                         
 -10   4   4        158.10        181.78        14.84 o                         
  -8   4   4       1766.67       1632.28        55.11 o                         
  -6   4   4       3820.39       4146.32       131.67 o                         
  -4   4   4       1712.55       1574.39        67.10 o                         
  -2   4   4       1799.61       1942.33        83.72 o                         
   0   4   4        389.10        433.70        44.17 o                         
   2   4   4       2730.58       2442.51       149.31 o                         
   4   4   4        401.91        375.49        23.52 o                         
   6   4   4       6607.50       6493.88       240.35 o                         
   8   4   4       1923.69       1947.35        70.71 o                         
  10   4   4       2077.59       1970.66        82.24 o                         
  12   4   4        395.29        395.60        29.34 o                         
  14   4   4       7251.39       7943.53       271.46 o                         
  16   4   4       4579.67       4925.21       137.75 o                         
  18   4   4        921.78        977.14        42.94 o                         
  20   4   4        304.49        318.38        27.62 o                         
 -25   5   4         54.52         48.41         8.72 o                         
 -23   5   4         15.75          7.67         7.68 o                         
 -21   5   4          0.47         -2.24         5.69 o                         
 -19   5   4        122.36        151.36        19.29 o                         
 -17   5   4         77.97         58.86        13.59 o                         
 -15   5   4         49.86         48.12        12.95 o                         
 -13   5   4        792.14        801.50        44.79 o                         
 -11   5   4       8503.91       8665.37       262.50 o                         
  -9   5   4        696.17        656.81        34.12 o                         
  -7   5   4       1498.09       1511.24        66.70 o                         
  -5   5   4       1985.40       2135.24        78.30 o                         
  -3   5   4         40.35         32.77        15.14 o                         
  -1   5   4       4978.81       4689.65       191.63 o                         
   1   5   4       2395.21       2276.96        83.43 o                         
   3   5   4       6785.63       6541.53       205.45 o                         
   5   5   4         63.24         57.36        12.69 o                         
   7   5   4        137.03        134.15        15.93 o                         
   9   5   4       4481.30       4490.28       130.51 o                         
  11   5   4        827.42        817.87        44.37 o                         
  13   5   4         32.06         33.70         9.64 o                         
  15   5   4       1528.78       1503.28        60.25 o                         
  17   5   4          0.62          1.22         5.23 o                         
 -20   6   4          0.30          9.89         5.58 o                         
 -18   6   4         80.51         66.91        10.33 o                         
 -16   6   4        398.07        393.13        29.08 o                         
 -14   6   4         38.79         61.01        17.22 o                         
 -12   6   4        130.25        128.37        24.64 o                         
 -10   6   4        989.64        987.16        57.69 o                         
  -8   6   4        878.00        883.36        53.52 o                         
  -6   6   4        387.20        345.70        29.95 o                         
  -4   6   4        671.43        709.70        45.85 o                         
  -2   6   4         18.20         38.48        14.19 o                         
   0   6   4         78.62         92.15        18.98 o                         
   2   6   4        992.34       1122.24        53.15 o                         
   4   6   4       2930.47       3101.87        97.65 o                         
   6   6   4        210.67        278.64        21.84 o                         
   8   6   4        793.45        817.00        37.21 o                         
  10   6   4        116.32        107.11        14.31 o                         
  12   6   4          6.83          2.37         6.21 o                         
  14   6   4          7.08          9.02         6.70 o                         
 -13   7   4        906.28        908.55        42.60 o                         
 -11   7   4        100.48         90.63        14.66 o                         
  -9   7   4         16.65          6.92         8.87 o                         
  -7   7   4        256.74        226.72        20.96 o                         
  -5   7   4        977.44        985.48        42.89 o                         
  -3   7   4          2.58          6.50         8.95 o                         
  -1   7   4         28.17         14.60         9.56 o                         
   1   7   4        136.98        150.54        15.12 o                         
   3   7   4         91.90        106.71        11.16 o                         
   5   7   4        171.00        149.31        17.48 o                         
   7   7   4         54.11         74.25        16.76 o                         
 -31   1   5        793.98        798.99        39.45 o                         
 -29   1   5        151.20        198.15        16.14 o                         
 -27   1   5        125.63        120.03        11.06 o                         
 -25   1   5        226.26        195.26        11.12 o                         
 -23   1   5         69.42         72.97         6.56 o                         
 -21   1   5       1025.73        907.88        20.83 o                         
 -19   1   5       4061.11       3812.08        53.31 o                         
 -17   1   5        255.92        215.76        16.59 o                         
 -15   1   5      14499.44      15724.76       475.56 o                         
 -13   1   5        362.60        416.12        15.96 o                         
 -11   1   5       3620.87       3893.04       100.65 o                         
  -9   1   5       1440.85       1436.90        56.20 o                         
  -7   1   5       9780.79       9838.48       271.70 o                         
  -5   1   5      20904.47      21039.29       850.73 o                         
  -3   1   5      21347.10      23411.21      1944.84 o                         
  -1   1   5       7818.15       8088.75       294.81 o                         
   1   1   5       1449.88       1294.45        40.34 o                         
   3   1   5       5096.18       5134.34       119.46 o                         
   5   1   5       4269.82       4535.46        89.39 o                         
   7   1   5       6663.91       7178.06       176.75 o                         
   9   1   5       1177.95       1093.43        70.96 o                         
  11   1   5       1693.53       1723.11        27.44 o                         
  13   1   5         77.36         78.98         5.28 o                         
  15   1   5       2767.23       2666.66        44.92 o                         
  17   1   5       3942.44       4022.67        57.25 o                         
  19   1   5        398.48        426.91        20.31 o                         
  21   1   5       1119.70       1263.46        48.74 o                         
  23   1   5        214.09        216.55        21.56 o                         
 -32   2   5        218.03        168.49        31.58 o                         
 -30   2   5        532.15        554.93        28.46 o                         
 -28   2   5        173.16        151.65        15.09 o                         
 -26   2   5         59.17         41.57         7.69 o                         
 -24   2   5       2128.93       2140.37        51.93 o                         
 -22   2   5       2150.66       2112.85        46.53 o                         
 -20   2   5         20.42         22.50         5.22 o                         
 -18   2   5         59.60         61.08         6.21 o                         
 -16   2   5        228.79        203.65        19.22 o                         
 -14   2   5          7.57          5.44         5.09 o                         
 -12   2   5       1699.94       1356.51        57.27 o                         
 -10   2   5       6986.99       7874.16       229.99 o                         
  -8   2   5       3838.88       4200.01       168.09 o                         
  -6   2   5        115.31        120.76        14.99 o                         
  -4   2   5         54.46         48.47        13.92 o                         
  -2   2   5       5007.79       4717.10       301.88 o                         
   0   2   5         11.21          0.96         4.34 o                         
   2   2   5      16777.27      18469.89       382.63 o                         
   4   2   5      29307.99      29406.55       619.20 o                         
   6   2   5       1636.69       1709.37        57.38 o                         
   8   2   5        308.39        316.34        12.90 o                         
  10   2   5        292.78        263.60         9.87 o                         
  12   2   5        853.08        865.82        23.03 o                         
  14   2   5       6971.42       7078.47       157.49 o                         
  16   2   5       1421.54       1355.20        31.63 o                         
  18   2   5         35.13         35.34         7.32 o                         
  20   2   5        626.83        667.61        27.44 o                         
  22   2   5          6.49          8.53         6.75 o                         
 -31   3   5          5.30          6.87        14.37 o                         
 -29   3   5       2363.49       2534.46        85.48 o                         
 -27   3   5         14.05         17.30         9.42 o                         
 -25   3   5         43.00         63.99        11.12 o                         
 -23   3   5          7.88         15.87         7.62 o                         
 -21   3   5         17.29         14.64         6.50 o                         
 -19   3   5        516.92        481.06        23.33 o                         
 -17   3   5       1088.98       1291.49        47.04 o                         
 -15   3   5         42.23         68.79         9.86 o                         
 -13   3   5        610.01        524.62        41.03 o                         
 -11   3   5        941.48        841.85        82.82 o                         
  -9   3   5       6334.87       6195.49       237.26 o                         
  -7   3   5       6841.13       6347.07       252.79 o                         
  -5   3   5       3252.30       3144.77       280.38 o                         
  -3   3   5       5306.76       4502.93       937.77 o                         
  -1   3   5       1020.11        742.47       138.84 o                         
   1   3   5        542.26        331.99        42.79 o                         
   3   3   5       3305.19       3030.80       257.91 o                         
   5   3   5       2351.85       2105.69       108.80 o                         
   7   3   5        826.16        755.33        34.94 o                         
   9   3   5         32.98         42.94         7.94 o                         
  11   3   5       2853.63       2854.29       109.79 o                         
  13   3   5          6.24         11.25         7.25 o                         
  15   3   5       1197.19       1157.88        41.61 o                         
  17   3   5       1107.19       1079.84        42.26 o                         
  19   3   5         12.02         21.55         7.35 o                         
  21   3   5        184.59        183.36        18.28 o                         
 -28   4   5        115.52         62.93        14.85 o                         
 -26   4   5        244.53        272.78        22.50 o                         
 -24   4   5       1912.80       2069.35        91.00 o                         
 -22   4   5       3234.44       3156.08       137.91 o                         
 -20   4   5        280.86        301.89        21.35 o                         
 -18   4   5       2371.40       2408.17       101.44 o                         
 -16   4   5       3350.63       3137.77       166.84 o                         
 -14   4   5        977.65        887.23        54.27 o                         
 -12   4   5       2897.29       2705.49        94.97 o                         
 -10   4   5        404.83        404.23        23.76 o                         
  -8   4   5        824.13        831.66        35.29 o                         
  -6   4   5       1081.04       1244.78        53.93 o                         
  -4   4   5         26.91         24.42         7.75 o                         
  -2   4   5         61.54         65.76        15.30 o                         
   0   4   5        266.31        215.28        21.03 o                         
   2   4   5       1690.49       1624.15        61.21 o                         
   4   4   5       4145.20       4136.64       200.43 o                         
   6   4   5         74.81         79.71        11.15 o                         
   8   4   5        238.64        211.85        18.94 o                         
  10   4   5        384.45        401.10        36.73 o                         
  12   4   5        453.99        444.21        34.35 o                         
  14   4   5       2712.18       2913.06        91.69 o                         
  16   4   5       2846.64       2905.58        90.19 o                         
  18   4   5        874.64        981.11        44.90 o                         
  20   4   5         29.01         37.00        11.73 o                         
 -25   5   5          1.38          5.45         5.05 o                         
 -23   5   5        202.21        217.32        16.17 o                         
 -21   5   5       1748.31       1700.22       105.23 o                         
 -19   5   5       2024.22       2257.76        98.80 o                         
 -17   5   5       2664.06       2610.59       119.27 o                         
 -15   5   5        420.77        440.05        35.43 o                         
 -13   5   5       2312.62       2243.47        91.86 o                         
 -11   5   5       2414.21       2397.09        84.49 o                         
  -9   5   5        507.02        465.72        33.39 o                         
  -7   5   5          0.89         -5.48         9.82 o                         
  -5   5   5       2029.91       2095.37        77.84 o                         
  -3   5   5        538.08        535.12        36.38 o                         
  -1   5   5          7.31          7.26         9.60 o                         
   1   5   5        138.12        151.55        17.73 o                         
   3   5   5       1463.04       1450.36        50.19 o                         
   5   5   5        939.05       1102.16        49.78 o                         
   7   5   5         50.51         44.73        10.94 o                         
   9   5   5         42.89         36.13         9.13 o                         
  11   5   5        314.27        273.81        30.51 o                         
  13   5   5        257.98        319.64        27.60 o                         
  15   5   5       1481.34       1640.53        75.42 o                         
  17   5   5       1633.43       1301.15        69.94 o                         
 -22   6   5         24.76         18.05         9.80 o                         
 -20   6   5          3.54          8.52         4.57 o                         
 -18   6   5         99.23         84.26        13.72 o                         
 -16   6   5        157.08        157.51        19.56 o                         
 -14   6   5       1600.16       1496.15        78.93 o                         
 -12   6   5        144.96        110.72        23.33 o                         
 -10   6   5       3626.87       3513.42       164.26 o                         
  -8   6   5       4228.03       4063.93       202.91 o                         
  -6   6   5       2526.47       2639.71        99.28 o                         
  -4   6   5       1677.09       1760.67        96.30 o                         
  -2   6   5        841.80       1036.92        88.41 o                         
   0   6   5        243.16        257.37        33.17 o                         
   2   6   5        232.85        275.01        28.12 o                         
   4   6   5        601.64        588.14        38.20 o                         
   6   6   5        590.74        570.52        34.53 o                         
   8   6   5        512.78        529.92        30.63 o                         
  10   6   5         66.59         75.77        14.26 o                         
  12   6   5         19.31         20.96         8.34 o                         
 -15   7   5       1062.97       1020.52        54.37 o                         
 -13   7   5        379.54        358.90        23.51 o                         
 -11   7   5        545.60        487.94        51.26 o                         
  -9   7   5        597.48        583.14        41.49 o                         
  -7   7   5        115.14        128.86        17.83 o                         
  -5   7   5        694.84        738.18        35.41 o                         
  -3   7   5       1032.57       1032.66        55.19 o                         
  -1   7   5        182.89        189.05        21.34 o                         
   1   7   5         81.16         92.35        13.14 o                         
   3   7   5          1.36          2.73         7.34 o                         
   5   7   5        145.68         79.54        16.76 o                         
 -32   0   6       1411.19       1677.18        76.57 o                         
 -30   0   6       4440.12       4893.34       155.69 o                         
 -28   0   6       6371.16       6007.25       411.17 o                         
 -26   0   6       3086.17       3156.53       122.33 o                         
 -24   0   6       1085.02       1080.26        49.11 o                         
 -22   0   6        174.32        181.00        12.89 o                         
 -20   0   6         38.77         87.89         8.50 o                         
 -18   0   6       4789.87       4396.20       228.99 o                         
 -16   0   6       1151.01        950.24        52.22 o                         
 -14   0   6      12673.98      11942.71       510.57 o                         
 -12   0   6        537.35        471.30        48.99 o                         
 -10   0   6         71.98         55.82        13.28 o                         
  -8   0   6      15502.27      14943.93       611.50 o                         
  -6   0   6      13923.95      13397.88       777.86 o                         
  -4   0   6      21738.26      21103.89      1218.48 o                         
  -2   0   6       4036.47       3795.47       186.63 o                         
   0   0   6       1591.12       1604.45        80.22 o                         
   2   0   6      28153.81      29970.53      1547.76 o                         
   4   0   6      15396.17      14004.45       376.89 o                         
   6   0   6      18596.77      19823.69       773.37 o                         
   8   0   6      18150.66      17772.84       535.86 o                         
  10   0   6       2044.50       2092.73        47.58 o                         
  12   0   6       4855.77       5203.54       107.53 o                         
  14   0   6        966.97        971.23        38.08 o                         
  16   0   6         77.14         83.61        11.38 o                         
  18   0   6       1053.83       1194.15        41.21 o                         
  20   0   6       1380.13       1536.76        58.61 o                         
  22   0   6       1876.73       2427.90       127.99 o                         
 -33   1   6        439.49        480.07        56.59 o                         
 -31   1   6       2027.43       2114.39        94.77 o                         
 -29   1   6        261.03        258.59        16.81 o                         
 -27   1   6         38.87         44.81         9.71 o                         
 -25   1   6        669.58        677.66        21.26 o                         
 -23   1   6       2570.09       2602.02        62.17 o                         
 -21   1   6          3.04          2.24         3.71 o                         
 -19   1   6        208.79        248.82        12.34 o                         
 -17   1   6       1968.51       2213.04        70.27 o                         
 -15   1   6        705.57        746.53        27.90 o                         
 -13   1   6       8091.98       8085.09       192.45 o                         
 -11   1   6       2381.16       2361.63        90.49 o                         
  -9   1   6      30689.52      29516.44       761.96 o                         
  -7   1   6       6525.77       6541.63       272.48 o                         
  -5   1   6        202.89        208.55        16.25 o                         
  -3   1   6      27521.02      30502.77      1020.05 o                         
  -1   1   6      26825.29      26186.99       757.75 o                         
   1   1   6        512.03        534.47        22.80 o                         
   3   1   6       5410.72       5543.86       106.17 o                         
   5   1   6       3052.41       3062.56        69.14 o                         
   7   1   6         25.43         58.16         8.59 o                         
   9   1   6        738.49        721.59        17.34 o                         
  11   1   6        639.37        647.34        15.43 o                         
  13   1   6        376.25        370.33        12.18 o                         
  15   1   6          9.77         16.25         4.22 o                         
  17   1   6         40.80         51.06         6.54 o                         
  19   1   6       1267.25       1335.75        39.86 o                         
  21   1   6        293.32        335.86        19.73 o                         
 -32   2   6          2.01          9.23        10.44 o                         
 -30   2   6         15.68         21.59         5.87 o                         
 -28   2   6        252.51        255.92        16.39 o                         
 -26   2   6          5.47          3.18         5.78 o                         
 -24   2   6        772.71        726.86        29.73 o                         
 -22   2   6       1139.50       1088.07        27.22 o                         
 -20   2   6       3051.54       3021.38        83.74 o                         
 -18   2   6       2329.22       2092.75        48.77 o                         
 -16   2   6        299.12        336.46        24.69 o                         
 -14   2   6       4938.07       5186.25       128.23 o                         
 -12   2   6       3003.52       3682.50       112.45 o                         
 -10   2   6       4497.99       4118.32       153.43 o                         
  -8   2   6      26232.62      27271.05       910.27 o                         
  -6   2   6      42910.09      40642.29      1718.54 o                         
  -4   2   6      12598.20      12310.92       393.97 o                         
  -2   2   6       3909.06       3453.07       104.85 o                         
   0   2   6       2640.60       2834.28        85.70 o                         
   2   2   6      12683.70      14148.43       299.49 o                         
   4   2   6        299.59        317.16        17.52 o                         
   6   2   6       1063.63        949.14        28.07 o                         
   8   2   6        375.27        393.05        12.46 o                         
  10   2   6         96.84        117.18         7.25 o                         
  12   2   6        561.00        467.73        17.00 o                         
  14   2   6         11.90          4.92         4.66 o                         
  16   2   6        961.83       1003.42        27.11 o                         
  18   2   6       2526.14       2871.76        62.66 o                         
  20   2   6        110.44        101.01        13.84 o                         
  22   2   6       1255.14       1025.11        81.34 o                         
 -31   3   6        353.28        396.70        19.44 o                         
 -29   3   6       1088.35       1252.03        48.82 o                         
 -27   3   6       1750.17       1727.47        77.74 o                         
 -25   3   6        772.42        799.51        33.80 o                         
 -23   3   6       1405.13       1552.82        57.50 o                         
 -21   3   6        305.23        289.19        20.62 o                         
 -19   3   6       1148.85       1188.12        35.03 o                         
 -17   3   6       1541.92       1450.83        55.28 o                         
 -15   3   6        192.01        188.29        17.45 o                         
 -13   3   6       3751.25       4005.49       151.66 o                         
 -11   3   6       5708.18       5815.67       263.89 o                         
  -9   3   6        370.40        359.39        38.93 o                         
  -7   3   6      12326.58      13366.70       569.97 o                         
  -5   3   6       4772.23       4789.49       315.58 o                         
  -3   3   6      16162.75      16878.64      2071.50 o                         
  -1   3   6       5305.11       4874.74       235.54 o                         
   1   3   6       2289.94       1937.15        90.70 o                         
   3   3   6        832.22        639.45        32.47 o                         
   5   3   6       3179.78       2906.64        69.90 o                         
   7   3   6       7505.85       7634.46       237.26 o                         
   9   3   6        298.74        319.72        19.49 o                         
  11   3   6        190.58        190.52        14.42 o                         
  13   3   6       1042.87       1082.81        40.15 o                         
  15   3   6       1425.41       1373.40        41.05 o                         
  17   3   6       3627.44       3634.93       208.66 o                         
  19   3   6        956.59       1016.13        50.13 o                         
  21   3   6         10.00          8.51         7.73 o                         
 -28   4   6        950.98        998.43       114.22 o                         
 -26   4   6        595.75        671.68        35.85 o                         
 -24   4   6        141.27        143.02        15.80 o                         
 -22   4   6          2.90          1.02         5.30 o                         
 -20   4   6         59.59         52.20        13.95 o                         
 -18   4   6         69.94         81.65        11.64 o                         
 -16   4   6       4003.44       3608.86       159.14 o                         
 -14   4   6          8.92         15.98         6.95 o                         
 -12   4   6         73.75         62.62        10.55 o                         
 -10   4   6        280.68        350.37        31.77 o                         
  -8   4   6       2109.75       2321.70        76.66 o                         
  -6   4   6        250.60        244.84        23.04 o                         
  -4   4   6        103.65        104.31        12.50 o                         
  -2   4   6         30.97          9.00         5.99 o                         
   0   4   6       2143.39       2033.73       114.73 o                         
   2   4   6       1714.69       1750.63        82.31 o                         
   4   4   6       5344.92       5451.62       169.90 o                         
   6   4   6       4253.21       4103.98       112.57 o                         
   8   4   6        146.67        149.62        15.58 o                         
  10   4   6        451.50        485.22        40.40 o                         
  12   4   6         38.98         42.67        12.54 o                         
  14   4   6         25.95         24.47         7.55 o                         
  16   4   6        509.15        558.53        24.11 o                         
  18   4   6       1030.99       1044.03        67.94 o                         
 -27   5   6         91.23         69.35        16.24 o                         
 -25   5   6         64.97         88.52        11.37 o                         
 -23   5   6        238.61        261.28        20.12 o                         
 -21   5   6       1982.49       2033.00       115.79 o                         
 -19   5   6        963.04        996.02        53.39 o                         
 -17   5   6         67.38         86.74        16.45 o                         
 -15   5   6        696.89        680.57        53.25 o                         
 -13   5   6         35.98         21.63         8.86 o                         
 -11   5   6       5797.42       5941.85       170.05 o                         
  -9   5   6         20.68         11.58        10.75 o                         
  -7   5   6       4906.07       4951.42       161.17 o                         
  -5   5   6       5005.88       4693.11       441.30 o                         
  -3   5   6       3326.23       3727.80       191.97 o                         
  -1   5   6        764.89        844.93        59.83 o                         
   1   5   6        604.81        630.47        33.57 o                         
   3   5   6        641.02        536.52        29.85 o                         
   5   5   6         20.84         32.18         9.51 o                         
   7   5   6        754.40        739.99        36.13 o                         
   9   5   6        206.71        232.72        23.60 o                         
  11   5   6        133.57        172.95        26.71 o                         
  13   5   6          4.95         -5.88         8.51 o                         
  15   5   6        378.11        383.24        22.05 o                         
 -22   6   6         33.75         26.82         8.35 o                         
 -20   6   6        163.17        155.36        17.38 o                         
 -18   6   6        273.18        334.32        27.25 o                         
 -16   6   6         77.42         84.57        20.24 o                         
 -14   6   6        765.53        736.41        70.14 o                         
 -12   6   6       1283.36       1279.75        75.98 o                         
 -10   6   6         86.47         38.55        26.94 o                         
  -8   6   6        780.65        744.64        43.44 o                         
  -6   6   6        922.06       1105.21        62.02 o                         
  -4   6   6        227.29        242.36        64.39 o                         
  -2   6   6         10.88          8.98        23.06 o                         
   0   6   6       1499.28       1544.96       109.86 o                         
   2   6   6        145.54        158.97        22.19 o                         
   4   6   6         56.81         52.60        14.46 o                         
   6   6   6         85.02         46.74        11.52 o                         
   8   6   6         60.73         62.06         9.47 o                         
  10   6   6          5.34          3.35         9.93 o                         
 -15   7   6        453.94        430.70        30.48 o                         
 -13   7   6          5.19          6.92         6.01 o                         
 -11   7   6          6.32         -2.05         7.56 o                         
  -9   7   6         15.60         18.67         9.10 o                         
  -7   7   6        241.43        233.95        24.65 o                         
  -5   7   6        515.39        539.07        31.64 o                         
  -3   7   6         70.85         59.84        13.46 o                         
  -1   7   6        220.37        211.24        21.49 o                         
   1   7   6        746.50        722.09        35.33 o                         
   3   7   6        975.65        864.70        52.09 o                         
 -33   1   7        344.19        359.61        24.00 o                         
 -31   1   7       1851.79       1820.44        73.90 o                         
 -29   1   7        215.59        234.52        17.63 o                         
 -27   1   7       3246.78       2839.10        93.46 o                         
 -25   1   7        368.02        337.89        15.99 o                         
 -23   1   7        784.21        815.38        22.32 o                         
 -21   1   7       2104.63       2071.27        61.08 o                         
 -19   1   7       3020.46       2905.72        83.39 o                         
 -17   1   7       1979.65       1677.69        62.82 o                         
 -15   1   7       2437.26       2503.79        66.11 o                         
 -13   1   7         54.81         50.94        15.87 o                         
 -11   1   7       1787.69       1971.91        61.25 o                         
  -9   1   7       3322.16       3400.49       110.32 o                         
  -7   1   7        721.53        799.90        62.78 o                         
  -5   1   7      12452.07      12916.95       533.92 o                         
  -3   1   7        969.06        997.72        53.35 o                         
  -1   1   7       2232.88       2333.83        96.17 o                         
   1   1   7       6978.28       7639.86       174.76 o                         
   3   1   7       1713.16       2150.36        47.53 o                         
   5   1   7       2196.19       1900.14        48.92 o                         
   7   1   7       2719.52       2529.75        66.00 o                         
   9   1   7       9542.55       9304.97       145.88 o                         
  11   1   7        877.26        815.01        19.41 o                         
  13   1   7          2.40         -0.62         4.56 o                         
  15   1   7       3663.14       3841.67        73.85 o                         
  17   1   7          8.81          9.84         5.33 o                         
  19   1   7        486.45        529.38        22.99 o                         
  21   1   7       1044.71       1245.07        57.76 o                         
 -32   2   7          5.65         12.98        10.33 o                         
 -30   2   7        462.25        477.22        28.05 o                         
 -28   2   7        526.91        441.28        23.37 o                         
 -26   2   7        482.80        479.36        17.91 o                         
 -24   2   7        732.82        659.62        20.13 o                         
 -22   2   7       2012.34       1859.38        47.22 o                         
 -20   2   7       1267.81       1358.28        36.06 o                         
 -18   2   7        528.28        455.03        27.69 o                         
 -16   2   7        460.15        348.16        22.65 o                         
 -14   2   7       3159.00       3136.46        77.42 o                         
 -12   2   7          1.73          2.53         5.70 o                         
 -10   2   7       1531.58       1730.47        75.59 o                         
  -8   2   7         11.83          9.81        15.35 o                         
  -6   2   7      13077.56      13164.68       778.24 o                         
  -4   2   7      15257.69      15655.94       762.91 o                         
  -2   2   7       6091.81       6844.65       173.86 o                         
   0   2   7        289.99        433.63        17.98 o                         
   2   2   7       7071.90       8087.93       152.66 o                         
   4   2   7       1286.85       1158.34        37.35 o                         
   6   2   7         33.97         23.33         4.17 o                         
   8   2   7          7.76          0.23         3.97 o                         
  10   2   7         27.12         16.92         3.62 o                         
  12   2   7        447.93        389.25        14.36 o                         
  14   2   7       1221.19       1220.02        29.43 o                         
  16   2   7         74.51         79.85         7.96 o                         
  18   2   7       1173.41       1206.26        37.06 o                         
  20   2   7        139.82        166.98        36.22 o                         
 -31   3   7        199.35        206.57        16.14 o                         
 -29   3   7        721.42        768.42        37.90 o                         
 -27   3   7          3.60          6.72         7.35 o                         
 -25   3   7        218.64        190.52        15.90 o                         
 -23   3   7       3013.20       2795.79        63.81 o                         
 -21   3   7       2450.17       2199.44        58.00 o                         
 -19   3   7       1958.20       2080.73        56.84 o                         
 -17   3   7       1595.44       1683.25        73.73 o                         
 -15   3   7       3258.02       3306.00        92.42 o                         
 -13   3   7        330.38        295.39        35.64 o                         
 -11   3   7         49.19         49.90        12.67 o                         
  -9   3   7        527.80        416.20        43.68 o                         
  -7   3   7        136.87         84.35        43.44 o                         
  -5   3   7        663.54        511.65        61.23 o                         
  -3   3   7       9793.65       9989.31       460.47 o                         
  -1   3   7        489.42        403.81        40.08 o                         
   1   3   7       1003.75       1018.27        44.51 o                         
   3   3   7       1725.12       1717.22        59.28 o                         
   5   3   7        177.07        163.95        13.36 o                         
   7   3   7         16.05         24.85         6.53 o                         
   9   3   7         18.20         18.20         6.71 o                         
  11   3   7         64.12         54.37        10.27 o                         
  13   3   7       1552.40       1571.41        45.64 o                         
  15   3   7        111.65         98.07        11.38 o                         
  17   3   7       1309.17       1318.07        64.46 o                         
  19   3   7        979.33       1042.26       102.10 o                         
 -30   4   7         81.02         82.06         9.97 o                         
 -28   4   7       1904.41       2094.54        75.68 o                         
 -26   4   7       2466.27       2585.14        78.90 o                         
 -24   4   7       1312.93       1325.08        46.80 o                         
 -22   4   7         54.49         57.59        13.43 o                         
 -20   4   7         31.57         42.13         8.09 o                         
 -18   4   7        140.18        187.15        21.33 o                         
 -16   4   7        282.66        249.57        21.02 o                         
 -14   4   7        750.83        648.55        30.55 o                         
 -12   4   7        123.51        135.88        13.32 o                         
 -10   4   7          9.82          5.61         5.90 o                         
  -8   4   7       1921.35       1971.44        75.98 o                         
  -6   4   7        229.07        309.63        23.03 o                         
  -4   4   7       2135.23       2448.99        84.40 o                         
  -2   4   7        243.35        190.43        22.36 o                         
   0   4   7        177.08        197.41        18.43 o                         
   2   4   7       5062.67       4894.94       140.88 o                         
   4   4   7       2532.19       2303.09        73.13 o                         
   6   4   7       2565.20       2309.13        67.68 o                         
   8   4   7       2572.79       2855.93       106.85 o                         
  10   4   7        886.67       1053.28        62.90 o                         
  12   4   7        540.68        483.05        29.63 o                         
  14   4   7          7.42          6.14         5.70 o                         
  16   4   7          0.23          4.80         4.29 o                         
 -27   5   7        842.42        929.98        77.86 o                         
 -25   5   7         31.65         26.07         7.05 o                         
 -23   5   7        198.65        247.65        29.74 o                         
 -21   5   7        932.48        996.19        65.63 o                         
 -19   5   7        307.88        348.63        33.44 o                         
 -17   5   7         15.02         10.38         7.70 o                         
 -15   5   7        575.15        484.22        50.57 o                         
 -13   5   7        161.67        180.65        17.50 o                         
 -11   5   7        129.30        130.47        15.37 o                         
  -9   5   7          2.87         10.25         8.39 o                         
  -7   5   7       1142.58       1120.95        51.42 o                         
  -5   5   7        120.82        150.76        22.85 o                         
  -3   5   7          0.27         -3.95        13.61 o                         
  -1   5   7        551.15        515.62        36.29 o                         
   1   5   7        676.64        588.52        31.55 o                         
   3   5   7        795.38        843.73        38.11 o                         
   5   5   7       1153.53       1297.22        64.37 o                         
   7   5   7       3750.15       3980.63       145.88 o                         
   9   5   7        514.93        589.10        42.86 o                         
  11   5   7         13.95          9.24         7.68 o                         
  13   5   7       1406.02       1299.70        61.27 o                         
 -22   6   7        282.31        319.57        54.47 o                         
 -20   6   7       1717.79       1783.35        98.43 o                         
 -18   6   7       3451.46       3739.32       127.64 o                         
 -16   6   7       1865.76       1880.00        78.17 o                         
 -14   6   7        168.85        179.78        21.03 o                         
 -12   6   7       1142.37       1093.79        86.68 o                         
 -10   6   7          7.83          7.75        12.27 o                         
  -8   6   7        816.48        864.85        47.53 o                         
  -6   6   7       2283.37       2462.30       104.91 o                         
  -4   6   7       1279.30       1272.12        97.99 o                         
  -2   6   7       1423.58       1659.47        90.01 o                         
   0   6   7         46.06         41.52        10.85 o                         
   2   6   7         14.13          7.44         8.54 o                         
   4   6   7        271.86        301.88        25.16 o                         
   6   6   7          8.97          1.77         9.50 o                         
   8   6   7         65.11         64.73        13.85 o                         
  10   6   7        134.52        203.04        27.59 o                         
 -15   7   7        647.46        617.16        34.14 o                         
 -13   7   7        575.71        564.89        57.62 o                         
 -11   7   7         92.40        105.99        14.97 o                         
  -9   7   7        119.93         88.00        15.18 o                         
  -7   7   7         45.68         42.29        10.83 o                         
  -5   7   7        319.93        345.44        29.03 o                         
  -3   7   7        109.95        106.60        15.77 o                         
  -1   7   7       1838.80       1819.34       132.84 o                         
   1   7   7        705.73        614.26        38.35 o                         
   3   7   7          7.17          4.25         5.80 o                         
 -34   0   8         62.59         73.04        12.55 o                         
 -32   0   8        387.18        371.47        36.77 o                         
 -30   0   8       1862.22       1796.99        86.57 o                         
 -28   0   8       2235.12       2312.69        86.23 o                         
 -26   0   8       1077.62        972.91        39.26 o                         
 -24   0   8       3107.80       2979.53        93.63 o                         
 -22   0   8        111.73        105.63        10.12 o                         
 -20   0   8       1988.28       1719.35        83.88 o                         
 -18   0   8          0.65          2.68         8.57 o                         
 -16   0   8        514.44        568.76        32.08 o                         
 -14   0   8       1519.30       1425.28        64.25 o                         
 -12   0   8       9942.07      10419.74       623.03 o                         
 -10   0   8        367.05        299.92        29.13 o                         
  -8   0   8      69595.81      64695.15      3705.59 o                         
  -6   0   8      31567.22      30345.11      1750.76 o                         
  -4   0   8       5408.64       5015.31       225.94 o                         
  -2   0   8      15496.72      14859.33       437.74 o                         
   0   0   8        309.64        326.88        24.01 o                         
   2   0   8       2013.36       2041.94        71.97 o                         
   4   0   8       2860.54       2861.65        97.38 o                         
   6   0   8         90.64         59.69         6.27 o                         
   8   0   8       2300.46       2133.80        74.91 o                         
  10   0   8       6724.49       6708.34       130.74 o                         
  12   0   8      12425.77      12809.72       286.69 o                         
  14   0   8          3.06          0.40         6.16 o                         
  16   0   8          3.78          7.04         6.20 o                         
  18   0   8        346.66        349.85        21.47 o                         
  20   0   8        958.90        986.11        53.94 o                         
 -35   1   8          3.95          6.57        10.18 o                         
 -33   1   8        444.93        386.24        31.12 o                         
 -31   1   8         21.12         15.35         7.89 o                         
 -29   1   8          5.26          5.79         7.28 o                         
 -27   1   8        440.31        482.40        19.87 o                         
 -25   1   8        194.79        163.91        11.66 o                         
 -23   1   8       2188.22       2137.78        42.73 o                         
 -21   1   8        939.36        847.00        23.44 o                         
 -19   1   8       6726.37       5890.04       154.09 o                         
 -17   1   8      11755.30      12197.94       281.93 o                         
 -15   1   8       1055.86        838.60        49.66 o                         
 -13   1   8      12703.66      13242.13       318.28 o                         
 -11   1   8      12065.86      11284.03       335.25 o                         
  -9   1   8        848.18        897.75        48.03 o                         
  -7   1   8       4657.83       4625.64       286.44 o                         
  -5   1   8      10827.01      12131.91       653.91 o                         
  -3   1   8        180.50        159.23        29.16 o                         
  -1   1   8        164.84        138.23         9.67 o                         
   1   1   8          8.75          7.29         4.68 o                         
   3   1   8        195.93        185.92        11.61 o                         
   5   1   8       1845.53       1934.04        39.84 o                         
   7   1   8         18.91         20.37         3.51 o                         
   9   1   8         41.48         43.52         5.04 o                         
  11   1   8        515.03        449.70        15.12 o                         
  13   1   8        849.77        777.14        22.04 o                         
  15   1   8       1786.96       1899.57        48.21 o                         
  17   1   8       5796.16       6375.76       117.61 o                         
  19   1   8        370.90        427.58        19.99 o                         
  21   1   8         42.17         67.94        15.60 o                         
 -34   2   8        256.03        229.95        24.89 o                         
 -32   2   8       1777.40       1808.13        57.52 o                         
 -30   2   8       1874.73       1841.43        53.73 o                         
 -28   2   8         14.46         15.11         7.05 o                         
 -26   2   8        189.14        228.66        12.23 o                         
 -24   2   8         97.17        136.51         9.42 o                         
 -22   2   8        715.48        637.03        23.36 o                         
 -20   2   8       6642.07       6446.66       146.85 o                         
 -18   2   8      11625.82      11597.82       235.16 o                         
 -16   2   8      19931.59      19168.33       379.92 o                         
 -14   2   8       2030.07       1498.78        75.25 o                         
 -12   2   8      18897.63      20855.36       610.59 o                         
 -10   2   8        889.31        730.14        40.10 o                         
  -8   2   8       1166.71       1203.02       102.94 o                         
  -6   2   8         76.90        131.14        14.08 o                         
  -4   2   8        161.41        139.78        14.33 o                         
  -2   2   8       4153.58       4245.00        96.52 o                         
   0   2   8       1667.07       1475.55        38.75 o                         
   2   2   8        366.64        364.41        16.65 o                         
   4   2   8       1133.75        975.89        32.35 o                         
   6   2   8        113.18         98.42         7.16 o                         
   8   2   8         18.40         19.81         4.83 o                         
  10   2   8          1.43          1.27         4.02 o                         
  12   2   8        935.71        878.22        22.32 o                         
  14   2   8        850.61        901.35        23.93 o                         
  16   2   8       1643.64       1860.69        47.23 o                         
  18   2   8       1144.41       1286.91        40.10 o                         
  20   2   8       2412.53       2148.07       144.64 o                         
 -33   3   8        793.00        521.71        51.95 o                         
 -31   3   8        210.79        190.04        16.90 o                         
 -29   3   8         10.07         10.61         7.05 o                         
 -27   3   8        535.78        626.13        33.14 o                         
 -25   3   8        665.58        744.45        29.85 o                         
 -23   3   8       1531.72       1555.24        52.54 o                         
 -21   3   8       1799.05       1702.29        49.32 o                         
 -19   3   8        286.73        300.91        18.89 o                         
 -17   3   8         28.32         25.53         6.88 o                         
 -15   3   8       1178.38       1091.30        40.95 o                         
 -13   3   8       3485.86       3865.07       131.41 o                         
 -11   3   8       2683.34       2672.57       114.11 o                         
  -9   3   8       3086.82       2472.56       132.49 o                         
  -7   3   8       2542.32       2516.95       167.07 o                         
  -5   3   8       6211.31       5797.10       233.79 o                         
  -3   3   8       4325.64       3891.02       235.74 o                         
  -1   3   8       3170.41       2969.50        97.54 o                         
   1   3   8          2.51          7.48         5.16 o                         
   3   3   8        649.84        636.68        27.99 o                         
   5   3   8         56.65         39.39         8.65 o                         
   7   3   8       3860.33       3376.00        95.44 o                         
   9   3   8       4527.68       4363.43        91.65 o                         
  11   3   8        291.13        310.78        19.50 o                         
  13   3   8        123.50        131.16        10.67 o                         
  15   3   8        826.79        833.66        34.42 o                         
  17   3   8         24.99         18.18         6.66 o                         
 -30   4   8        183.07        191.05        19.27 o                         
 -28   4   8        469.76        408.11        44.13 o                         
 -26   4   8       2224.63       2343.28       135.70 o                         
 -24   4   8       1071.69       1021.68        42.12 o                         
 -22   4   8          8.79         16.46         8.46 o                         
 -20   4   8        449.08        356.39        21.59 o                         
 -18   4   8         33.89         19.53         8.56 o                         
 -16   4   8        263.40        185.50        16.28 o                         
 -14   4   8       1154.58       1061.05        36.36 o                         
 -12   4   8        397.34        469.07        23.92 o                         
 -10   4   8       7074.88       6711.92       202.18 o                         
  -8   4   8       1494.59       1446.92        77.11 o                         
  -6   4   8       2439.06       2241.92       116.34 o                         
  -4   4   8       3039.97       2865.86       134.20 o                         
  -2   4   8        357.73        325.44        30.50 o                         
   0   4   8        183.79        196.68        18.87 o                         
   2   4   8        640.07        698.72        41.00 o                         
   4   4   8       1021.80        836.60        35.11 o                         
   6   4   8       1772.82       1793.62        87.92 o                         
   8   4   8        690.07        708.23        44.45 o                         
  10   4   8       1882.17       1863.70       130.11 o                         
  12   4   8        605.75        584.86        53.28 o                         
  14   4   8        617.88        654.99        37.55 o                         
  16   4   8          1.49          5.95         4.86 o                         
 -27   5   8         10.58         16.30         7.98 o                         
 -25   5   8        346.05        364.00        26.97 o                         
 -23   5   8        344.33        321.59        23.98 o                         
 -21   5   8        774.11        846.63        47.45 o                         
 -19   5   8       7550.23       7503.22       221.60 o                         
 -17   5   8        494.81        502.97        45.00 o                         
 -15   5   8       4689.68       5129.10       158.05 o                         
 -13   5   8       1030.40        997.37        43.15 o                         
 -11   5   8        532.35        432.62        27.08 o                         
  -9   5   8       2244.76       2117.48        91.86 o                         
  -7   5   8        152.13        134.09        17.58 o                         
  -5   5   8       1347.51       1285.64        78.19 o                         
  -3   5   8         27.11         20.16        10.89 o                         
  -1   5   8        174.03        163.13        21.01 o                         
   1   5   8        226.35        207.04        20.57 o                         
   3   5   8        740.28        648.82        35.52 o                         
   5   5   8         82.45         99.96        14.80 o                         
   7   5   8        209.33        218.48        22.29 o                         
   9   5   8        115.34        120.66        18.25 o                         
  11   5   8        406.14        442.73        38.79 o                         
  13   5   8        113.39         81.99        17.40 o                         
 -22   6   8        617.02        536.53        55.05 o                         
 -20   6   8        702.84        717.43        40.20 o                         
 -18   6   8        159.08        154.89        18.61 o                         
 -16   6   8          8.95         -0.42        29.65 o                         
 -14   6   8       4154.70       4418.79       178.34 o                         
 -12   6   8        163.73        126.79        29.70 o                         
 -10   6   8        376.00        335.68        42.69 o                         
  -8   6   8         15.62         11.45        15.11 o                         
  -6   6   8        218.18        331.10        45.81 o                         
  -4   6   8         52.31        104.26        23.00 o                         
  -2   6   8        614.65        574.21        37.52 o                         
   0   6   8        906.97       1006.76        50.10 o                         
   2   6   8          3.98          7.14         7.89 o                         
   4   6   8          1.45          1.89         7.80 o                         
   6   6   8        125.11        141.47        19.97 o                         
   8   6   8          1.29          2.97         5.41 o                         
 -15   7   8        209.72        234.25        20.74 o                         
 -13   7   8        438.22        422.17        32.58 o                         
 -11   7   8        112.76         98.82        13.42 o                         
  -9   7   8        556.45        616.05        38.19 o                         
  -7   7   8        846.06        858.20        41.65 o                         
  -5   7   8        426.75        399.89        30.03 o                         
  -3   7   8       1151.62       1181.73        56.85 o                         
  -1   7   8        323.20        355.83        25.87 o                         
   1   7   8         36.52         29.52        10.83 o                         
 -35   1   9        517.56        518.09        26.89 o                         
 -33   1   9        115.46        134.88        19.22 o                         
 -31   1   9        290.04        311.29        19.11 o                         
 -29   1   9       4361.99       4029.67       143.32 o                         
 -27   1   9       3664.46       3432.13       101.00 o                         
 -25   1   9        563.82        495.09        20.03 o                         
 -23   1   9       2755.32       2665.75        55.33 o                         
 -21   1   9        973.88        881.91        24.24 o                         
 -19   1   9       1768.54       1622.73        64.95 o                         
 -17   1   9       2482.67       2372.52        69.59 o                         
 -15   1   9       7517.80       8171.38       227.28 o                         
 -13   1   9       1955.50       2050.17        59.13 o                         
 -11   1   9       5228.97       5847.22       160.18 o                         
  -9   1   9        993.82       1087.72        57.42 o                         
  -7   1   9       3744.85       3929.74       173.02 o                         
  -5   1   9       8090.28       7822.68       599.64 o                         
  -3   1   9       3776.38       3439.91        87.88 o                         
  -1   1   9       8741.41       9321.30       182.22 o                         
   1   1   9          6.84         11.58         7.63 o                         
   3   1   9        287.12        287.27        14.90 o                         
   5   1   9       2616.92       2422.57        37.24 o                         
   7   1   9       2012.82       1703.65        45.96 o                         
   9   1   9        143.03        126.03         7.82 o                         
  11   1   9          5.47         10.59         4.27 o                         
  13   1   9       2094.36       2240.12        44.30 o                         
  15   1   9       1194.56       1314.91        32.81 o                         
  17   1   9        249.14        253.94        18.09 o                         
  19   1   9        290.28        352.75        45.35 o                         
 -34   2   9        257.56        281.58        40.37 o                         
 -32   2   9        204.68        248.97        27.35 o                         
 -30   2   9       5938.54       5775.13       165.57 o                         
 -28   2   9       1085.64        983.69        32.56 o                         
 -26   2   9        138.54        113.91         8.69 o                         
 -24   2   9        433.11        423.27        19.33 o                         
 -22   2   9        655.23        610.28        21.69 o                         
 -20   2   9        234.55        239.71        14.30 o                         
 -18   2   9       1135.18       1072.03        32.58 o                         
 -16   2   9       1600.82       1562.61        46.86 o                         
 -14   2   9       3495.88       3722.93       103.75 o                         
 -12   2   9       2228.64       2441.56        85.34 o                         
 -10   2   9        150.54        119.01        22.34 o                         
  -8   2   9          2.09          6.83         7.22 o                         
  -6   2   9        331.67        437.28        28.92 o                         
  -4   2   9       9578.38      10699.21       252.82 o                         
  -2   2   9       8691.17       9750.12       229.47 o                         
   0   2   9         10.57         10.32         5.08 o                         
   2   2   9         74.87         73.27         6.67 o                         
   4   2   9       1035.92        968.50        23.37 o                         
   6   2   9       1143.00        973.09        29.36 o                         
   8   2   9        159.70        168.34         9.33 o                         
  10   2   9       3235.87       3128.86        60.44 o                         
  12   2   9          7.40          4.97         4.53 o                         
  14   2   9         18.04         14.20         4.92 o                         
  16   2   9          0.42          1.42         6.14 o                         
  18   2   9        301.56        350.95        21.24 o                         
 -33   3   9        277.14        311.71        34.18 o                         
 -31   3   9        630.06        656.00        37.90 o                         
 -29   3   9       1589.87       1589.74        60.53 o                         
 -27   3   9       1666.98       1656.79        96.11 o                         
 -25   3   9       2388.75       2245.81        66.15 o                         
 -23   3   9         22.15         32.11         6.66 o                         
 -21   3   9          0.16          0.59         5.99 o                         
 -19   3   9        881.33        818.31        34.67 o                         
 -17   3   9       4317.75       4149.45       146.86 o                         
 -15   3   9       4326.13       4322.63       125.86 o                         
 -13   3   9       2604.25       2482.68        89.73 o                         
 -11   3   9         56.89         83.39        14.43 o                         
  -9   3   9        913.98        948.12       119.57 o                         
  -7   3   9        526.94        416.44       107.00 o                         
  -5   3   9        156.80        172.05        22.42 o                         
  -3   3   9         16.73         22.78         5.91 o                         
  -1   3   9         83.06         77.50        13.12 o                         
   1   3   9        189.42        147.17        16.78 o                         
   3   3   9       7322.21       6958.70       173.00 o                         
   5   3   9        118.72         86.04        10.61 o                         
   7   3   9       1143.27       1061.88        37.42 o                         
   9   3   9       1278.14       1314.07        51.65 o                         
  11   3   9        702.40        719.57        31.28 o                         
  13   3   9         22.74         35.37         7.42 o                         
  15   3   9         38.77         20.85         6.51 o                         
  17   3   9        520.38        445.00        25.70 o                         
 -30   4   9         40.20         23.53         6.27 o                         
 -28   4   9         29.67         22.32         6.66 o                         
 -26   4   9          2.80          8.38         6.25 o                         
 -24   4   9          4.17          9.27         8.74 o                         
 -22   4   9         53.96         48.95        10.11 o                         
 -20   4   9       1208.76       1150.23        48.21 o                         
 -18   4   9       1157.59       1128.36        49.74 o                         
 -16   4   9       2420.64       2369.11        71.64 o                         
 -14   4   9        481.58        536.69        23.73 o                         
 -12   4   9          0.32         16.24         7.74 o                         
 -10   4   9       1724.09       1712.39        59.97 o                         
  -8   4   9       4726.86       4747.81       137.83 o                         
  -6   4   9        296.32        313.80        24.44 o                         
  -4   4   9       7956.36       8948.63       324.32 o                         
  -2   4   9       5961.77       5837.73       442.25 o                         
   0   4   9        551.62        640.08        39.78 o                         
   2   4   9        904.85        857.27        39.84 o                         
   4   4   9         63.77         71.73        11.29 o                         
   6   4   9        153.91        132.13        19.44 o                         
   8   4   9        257.56        292.98        31.67 o                         
  10   4   9        265.46        297.27        25.56 o                         
  12   4   9        390.75        250.07        40.99 o                         
  14   4   9          0.10          0.03         5.92 o                         
 -27   5   9         14.20         15.53         5.62 o                         
 -25   5   9        379.72        273.33        20.00 o                         
 -23   5   9          0.76          3.64         5.94 o                         
 -21   5   9         42.67         59.34        12.84 o                         
 -19   5   9       1931.42       1971.36        80.65 o                         
 -17   5   9        602.02        552.32        41.54 o                         
 -15   5   9        519.75        492.78        33.50 o                         
 -13   5   9       1186.48       1264.25        47.01 o                         
 -11   5   9        766.52        761.17        36.74 o                         
  -9   5   9       2358.63       2538.42        87.46 o                         
  -7   5   9       3428.65       3543.82       125.60 o                         
  -5   5   9       3462.50       3690.60       227.17 o                         
  -3   5   9       1379.27       1380.71        77.93 o                         
  -1   5   9        585.75        542.23        32.77 o                         
   1   5   9        196.70        274.52        24.80 o                         
   3   5   9       1510.32       1577.42        59.03 o                         
   5   5   9        311.85        330.85        23.67 o                         
   7   5   9         20.90         22.68         9.22 o                         
   9   5   9          8.07         12.48         5.94 o                         
  11   5   9        195.03        184.08        15.99 o                         
 -24   6   9        254.03        219.07        19.31 o                         
 -22   6   9        411.56        340.99        24.16 o                         
 -20   6   9         56.91         59.36         9.44 o                         
 -18   6   9       2204.39       2108.87       113.21 o                         
 -16   6   9       2465.74       2538.79       112.26 o                         
 -14   6   9         57.10         49.33        21.74 o                         
 -12   6   9       1434.13       1539.64       277.61 o                         
 -10   6   9       2377.31       2542.13       189.79 o                         
  -8   6   9        499.90        529.98        39.55 o                         
  -6   6   9          3.95          5.81        20.24 o                         
  -4   6   9          2.50         -1.50        12.11 o                         
  -2   6   9         30.31         12.62         9.15 o                         
   0   6   9        113.90        109.01        14.58 o                         
   2   6   9        287.33        303.35        23.89 o                         
   4   6   9       1396.56       1595.24        73.90 o                         
   6   6   9       3340.84       3900.18       193.82 o                         
 -15   7   9        315.30        271.23        31.33 o                         
 -13   7   9        418.09        325.12        37.13 o                         
 -11   7   9        957.78        881.38        75.28 o                         
  -9   7   9         26.10         27.24        10.64 o                         
  -7   7   9        250.11        264.58        23.88 o                         
  -5   7   9        259.69        244.10        26.97 o                         
  -3   7   9        705.89        535.24        58.27 o                         
  -1   7   9       2303.20       1795.11       126.08 o                         
 -36   0  10       1633.35       1645.05       132.01 o                         
 -34   0  10        614.02        677.15        59.32 o                         
 -32   0  10         24.22         17.05        11.89 o                         
 -30   0  10       2446.77       2334.95       106.89 o                         
 -28   0  10          3.78          4.53         6.12 o                         
 -26   0  10       2241.48       2096.55        99.72 o                         
 -24   0  10          6.85          8.32        10.42 o                         
 -22   0  10      13724.21      12213.50       283.31 o                         
 -20   0  10         20.96         13.81         8.34 o                         
 -18   0  10       4895.85       4259.08       166.90 o                         
 -16   0  10      21006.59      21346.95       893.89 o                         
 -14   0  10      62847.93      63901.02      2115.70 o                         
 -12   0  10      11919.96      11446.94       394.93 o                         
 -10   0  10       5725.83       6854.28       416.77 o                         
  -8   0  10      39949.38      41576.54      1698.24 o                         
  -6   0  10        696.52        735.29        38.58 o                         
  -4   0  10       1260.64       1188.02        49.97 o                         
  -2   0  10      10973.78      10696.43       295.79 o                         
   0   0  10      11049.91      10980.90       336.37 o                         
   2   0  10       5003.29       4932.12       213.33 o                         
   4   0  10        508.31        559.37        20.02 o                         
   6   0  10       4543.46       4612.92        85.83 o                         
   8   0  10        385.36        415.47        23.25 o                         
  10   0  10          2.23          6.78         6.22 o                         
  12   0  10        131.88        104.72        13.64 o                         
  14   0  10        694.05        723.82        28.80 o                         
  16   0  10        117.01        103.32        12.18 o                         
  18   0  10       6571.69       7522.22       269.37 o                         
 -35   1  10        290.04        359.21        23.77 o                         
 -33   1  10       1209.46       1305.84        66.75 o                         
 -31   1  10       1189.20       1132.80        38.14 o                         
 -29   1  10       1060.41       1000.75        32.57 o                         
 -27   1  10       6218.50       6004.13       128.49 o                         
 -25   1  10        674.07        563.10        23.28 o                         
 -23   1  10       1828.64       1607.98        36.14 o                         
 -21   1  10       3022.11       2699.97        80.28 o                         
 -19   1  10       9909.74       9920.05       236.62 o                         
 -17   1  10       2176.34       1902.80        86.73 o                         
 -15   1  10       1427.97       1421.82        44.36 o                         
 -13   1  10       6187.51       7086.88       164.64 o                         
 -11   1  10         23.42         19.57         5.42 o                         
  -9   1  10       2414.37       2583.15       174.03 o                         
  -7   1  10       1854.07       2022.54       105.49 o                         
  -5   1  10       6635.55       7916.61       535.31 o                         
  -3   1  10       1802.07       1886.25        48.01 o                         
  -1   1  10       1023.83       1185.93        42.79 o                         
   1   1  10       3563.91       3210.13       158.97 o                         
   3   1  10       7425.02       7494.90        90.42 o                         
   5   1  10       3997.52       3620.51        73.12 o                         
   7   1  10       1800.06       1760.53        31.43 o                         
   9   1  10       1889.03       1857.56        40.13 o                         
  11   1  10        763.70        691.37        30.23 o                         
  13   1  10       3948.66       4236.72        98.95 o                         
  15   1  10         39.03         43.24         9.90 o                         
  17   1  10        215.33        205.51        13.00 o                         
 -34   2  10        227.14        259.88        21.72 o                         
 -32   2  10        230.91        286.14        23.67 o                         
 -30   2  10       2217.72       2276.01        67.73 o                         
 -28   2  10       8274.67       8242.33       147.30 o                         
 -26   2  10      11988.61      11724.58       187.80 o                         
 -24   2  10       3870.67       3744.97        73.25 o                         
 -22   2  10       4327.12       4144.62       124.78 o                         
 -20   2  10       3477.20       3436.28        65.83 o                         
 -18   2  10       2491.53       2566.78        64.84 o                         
 -16   2  10        719.01        755.55        28.88 o                         
 -14   2  10          8.54         15.15         8.06 o                         
 -12   2  10        491.38        578.66        28.13 o                         
 -10   2  10        347.61        536.71        62.98 o                         
  -8   2  10          9.35         13.78         8.45 o                         
  -6   2  10        844.57        800.12        38.64 o                         
  -4   2  10       4667.80       4659.95       241.67 o                         
  -2   2  10        550.14        620.59        32.65 o                         
   0   2  10       2370.00       2369.23        57.35 o                         
   2   2  10        437.65        361.67        14.86 o                         
   4   2  10       3109.58       2836.98        51.61 o                         
   6   2  10       5711.52       5770.85       115.25 o                         
   8   2  10       7202.02       7426.07       113.55 o                         
  10   2  10       3879.77       4100.06        79.39 o                         
  12   2  10        609.01        591.27        22.54 o                         
  14   2  10       1201.86       1258.54        48.45 o                         
  16   2  10        385.12        362.64        22.79 o                         
 -33   3  10       1800.31       1883.46        84.84 o                         
 -31   3  10        282.61        315.13        21.50 o                         
 -29   3  10        480.62        509.85        34.85 o                         
 -27   3  10         29.22         43.68        11.00 o                         
 -25   3  10       2071.37       1961.72        65.76 o                         
 -23   3  10       1540.37       1565.25        49.16 o                         
 -21   3  10        861.73        786.79        36.42 o                         
 -19   3  10       1477.28       1434.26        58.46 o                         
 -17   3  10       3184.47       3223.42        95.88 o                         
 -15   3  10       6371.74       6828.39       171.25 o                         
 -13   3  10         16.40         20.25         8.11 o                         
 -11   3  10       3392.87       3897.64       135.27 o                         
  -9   3  10       1608.96       1679.61        71.17 o                         
  -7   3  10       1224.56       1249.63        50.99 o                         
  -5   3  10       4855.17       4948.12       155.79 o                         
  -3   3  10       1540.99       1362.44        46.74 o                         
  -1   3  10      10764.10      10673.79       346.49 o                         
   1   3  10        187.37        148.70        18.09 o                         
   3   3  10       3368.76       3300.13        98.12 o                         
   5   3  10       1396.43       1386.78        47.33 o                         
   7   3  10        118.47        114.40        12.41 o                         
   9   3  10          1.96          5.45         6.64 o                         
  11   3  10       1489.27       1631.18        49.39 o                         
  13   3  10        142.29        147.66        16.11 o                         
  15   3  10        295.82        341.62        21.06 o                         
 -32   4  10        125.16        156.16        18.51 o                         
 -30   4  10         27.68         26.56         5.88 o                         
 -28   4  10         21.49         18.63         7.10 o                         
 -26   4  10         21.25         14.44         6.29 o                         
 -24   4  10          1.96          1.24         5.69 o                         
 -22   4  10        166.42        201.03        17.34 o                         
 -20   4  10       2862.78       2777.36        87.58 o                         
 -18   4  10       2801.25       2688.85        88.41 o                         
 -16   4  10       2020.74       1812.22        53.95 o                         
 -14   4  10       3975.95       4039.64        91.42 o                         
 -12   4  10       2193.99       2365.10        76.04 o                         
 -10   4  10       1543.47       1646.58        69.97 o                         
  -8   4  10         23.33         22.24         8.96 o                         
  -6   4  10        542.47        545.85        53.17 o                         
  -4   4  10       2775.44       2677.31       141.04 o                         
  -2   4  10       4439.99       4519.06       170.81 o                         
   0   4  10       2076.05       2131.26        74.50 o                         
   2   4  10        528.74        500.50        29.31 o                         
   4   4  10          4.36          7.24         9.19 o                         
   6   4  10         54.34         18.48        15.09 o                         
   8   4  10        664.26        732.70        52.33 o                         
  10   4  10        332.41        355.87        38.44 o                         
  12   4  10         64.03         80.39        15.45 o                         
  14   4  10        200.83        172.36        23.72 o                         
 -29   5  10       1523.62       1189.86        88.69 o                         
 -27   5  10        375.46        415.63        25.34 o                         
 -25   5  10       2748.98       2936.98        88.93 o                         
 -23   5  10       1197.82       1285.25        65.07 o                         
 -21   5  10        357.21        296.67        38.20 o                         
 -19   5  10        749.85        681.19        40.38 o                         
 -17   5  10       1201.72       1267.64        67.89 o                         
 -15   5  10       7427.32       7696.34       299.09 o                         
 -13   5  10         13.95         27.74         8.36 o                         
 -11   5  10         99.63        118.63        16.00 o                         
  -9   5  10        100.75         77.55        14.49 o                         
  -7   5  10          2.28          0.56         9.40 o                         
  -5   5  10          1.72         -0.47         8.22 o                         
  -3   5  10         17.14         26.74         9.41 o                         
  -1   5  10       2036.45       2016.19        87.97 o                         
   1   5  10        169.02        140.14        19.99 o                         
   3   5  10        634.99        607.91        30.75 o                         
   5   5  10       1946.60       2244.07       110.28 o                         
   7   5  10       2750.06       3328.76       103.41 o                         
   9   5  10        458.57        503.13        23.93 o                         
  11   5  10       1221.22       1234.98        89.72 o                         
 -24   6  10       1023.70        818.44        33.45 o                         
 -22   6  10        144.31        113.91        11.96 o                         
 -20   6  10         61.29         42.00        10.87 o                         
 -18   6  10        159.13        222.91        28.27 o                         
 -16   6  10        186.62        191.90        20.15 o                         
 -14   6  10        329.65        186.19        30.65 o                         
 -12   6  10       1105.24       1013.84        90.17 o                         
 -10   6  10       1443.28       1500.66        72.77 o                         
  -8   6  10        190.76        185.62        48.28 o                         
  -6   6  10        585.08        524.25        59.00 o                         
  -4   6  10        166.76        182.06        25.38 o                         
  -2   6  10          0.18         -2.27         6.44 o                         
   0   6  10        798.48        921.80        46.49 o                         
   2   6  10       1100.07       1118.11        56.91 o                         
   4   6  10          8.83         10.52         6.73 o                         
   6   6  10        325.59        278.57        23.27 o                         
 -15   7  10        652.88        635.02        54.40 o                         
 -11   7  10         58.40         54.92        17.79 o                         
  -9   7  10         64.33         61.03        11.50 o                         
  -7   7  10          8.21          2.50         8.21 o                         
  -5   7  10        582.32        643.22        59.75 o                         
  -3   7  10       1832.53       1209.20        92.69 o                         
 -37   1  11       2295.16       1979.76        92.47 o                         
 -35   1  11       1672.16       1724.55        67.95 o                         
 -33   1  11         60.34         64.02        10.94 o                         
 -31   1  11          8.60         11.91         6.72 o                         
 -29   1  11       1563.92       1518.78        40.85 o                         
 -27   1  11        433.16        398.98        18.07 o                         
 -25   1  11       4680.59       4504.63        98.44 o                         
 -23   1  11       4190.75       3720.47        67.72 o                         
 -21   1  11       1599.45       1544.53        51.65 o                         
 -19   1  11       1142.33       1015.52        46.61 o                         
 -17   1  11        193.90        147.55        12.33 o                         
 -15   1  11       4877.70       5042.02       116.48 o                         
 -13   1  11      25144.64      26157.88       596.56 o                         
 -11   1  11      12212.64      12816.97       437.58 o                         
  -9   1  11         95.27        118.55        11.59 o                         
  -7   1  11       4587.52       5611.72       176.46 o                         
  -5   1  11       1567.43       1421.44        49.58 o                         
  -3   1  11       8472.24       8416.17       173.44 o                         
  -1   1  11        246.96        224.26        14.91 o                         
   1   1  11        232.10        176.39        10.65 o                         
   3   1  11        644.04        692.37        17.11 o                         
   5   1  11       1184.31       1090.04        24.88 o                         
   7   1  11       2248.31       2186.25        56.97 o                         
   9   1  11          9.29         10.59         4.59 o                         
  11   1  11        915.10        994.02        37.06 o                         
  13   1  11         33.17         29.83         6.32 o                         
  15   1  11        196.90        189.96        11.21 o                         
  17   1  11         38.52         15.16        14.77 o                         
 -36   2  11        129.14        121.95        18.69 o                         
 -34   2  11        342.48        326.19        24.36 o                         
 -32   2  11        705.95        729.59        32.58 o                         
 -30   2  11        868.57        745.59        32.20 o                         
 -28   2  11        229.19        235.47        12.92 o                         
 -26   2  11       2108.63       2143.72        50.21 o                         
 -24   2  11         72.46         67.16         8.07 o                         
 -22   2  11       1877.92       1718.41        61.93 o                         
 -20   2  11          5.09          5.85         7.33 o                         
 -18   2  11        177.91        187.27        13.35 o                         
 -16   2  11        186.51        257.25        17.07 o                         
 -14   2  11       1215.81       1196.60        46.04 o                         
 -12   2  11        866.27        733.29        30.96 o                         
 -10   2  11        407.81        406.33        48.86 o                         
  -8   2  11         34.20         24.82        10.86 o                         
  -6   2  11       1822.44       1959.45        89.16 o                         
  -4   2  11       5039.06       5528.28       130.25 o                         
  -2   2  11       3709.27       4104.79        85.78 o                         
   0   2  11       2908.03       2911.67        71.92 o                         
   2   2  11        212.89        184.58        11.17 o                         
   4   2  11        934.81        891.42        23.21 o                         
   6   2  11        270.05        261.39        11.45 o                         
   8   2  11        721.41        686.93        18.68 o                         
  10   2  11       2049.37       2075.45        48.97 o                         
  12   2  11         24.51         18.44         5.51 o                         
  14   2  11        378.78        407.82        28.25 o                         
  16   2  11         55.36         48.23         8.09 o                         
 -33   3  11         20.02         26.77         9.70 o                         
 -31   3  11         34.50         22.47         8.63 o                         
 -29   3  11          3.05          9.13         6.84 o                         
 -27   3  11       2718.69       2565.94        92.70 o                         
 -25   3  11       5471.53       5655.08       156.08 o                         
 -23   3  11       2476.53       2557.92        72.59 o                         
 -21   3  11        859.43        902.60        36.82 o                         
 -19   3  11         82.57         85.00        13.92 o                         
 -17   3  11        136.31        106.27        12.00 o                         
 -15   3  11        959.39        939.71        38.95 o                         
 -13   3  11        421.12        413.54        27.49 o                         
 -11   3  11         11.15         16.92        10.36 o                         
  -9   3  11         17.42         33.38         8.05 o                         
  -7   3  11       7300.61       7343.79       184.48 o                         
  -5   3  11       2181.63       1936.47        74.12 o                         
  -3   3  11        268.96        229.18        17.02 o                         
  -1   3  11       6507.58       6642.28       171.96 o                         
   1   3  11       2125.03       2194.06        67.46 o                         
   3   3  11       1642.38       1480.95        55.08 o                         
   5   3  11        275.19        283.92        20.20 o                         
   7   3  11       1296.47       1267.48        43.66 o                         
   9   3  11        695.81        763.01        31.18 o                         
  11   3  11        262.71        336.20        20.64 o                         
  13   3  11        403.36        424.61        26.47 o                         
 -32   4  11         60.60         30.14        10.30 o                         
 -30   4  11         69.89         50.56         9.40 o                         
 -28   4  11        264.23        202.91        23.04 o                         
 -26   4  11        566.02        551.74        34.08 o                         
 -24   4  11         75.65         68.42        10.28 o                         
 -22   4  11         73.82         44.19        10.86 o                         
 -20   4  11       1924.05       1865.02        67.20 o                         
 -18   4  11        867.69        899.48        41.20 o                         
 -16   4  11       1530.55       1727.49        53.61 o                         
 -14   4  11       2904.36       2882.80        90.00 o                         
 -12   4  11      12856.10      12744.76       305.39 o                         
 -10   4  11         60.74         54.35        11.05 o                         
  -8   4  11        526.07        610.52        32.24 o                         
  -6   4  11         47.71         98.19        17.22 o                         
  -4   4  11        157.96        167.30        21.59 o                         
  -2   4  11        395.66        433.75        29.56 o                         
   0   4  11        168.66        203.44        19.04 o                         
   2   4  11       2376.06       2076.67        72.85 o                         
   4   4  11        346.57        390.48        31.52 o                         
   6   4  11         80.61         63.46        14.40 o                         
   8   4  11         53.49         66.63        11.11 o                         
  10   4  11         95.49        118.68        10.94 o                         
  12   4  11          3.17          2.45         7.61 o                         
 -29   5  11          0.36         -2.96         7.09 o                         
 -27   5  11        106.66        105.38        12.42 o                         
 -25   5  11         40.74         46.52         8.67 o                         
 -23   5  11          1.53          6.87         6.23 o                         
 -21   5  11        439.96        446.32        29.60 o                         
 -19   5  11       1999.09       2083.29        82.00 o                         
 -17   5  11       6461.72       6349.44       270.11 o                         
 -15   5  11       6128.81       6512.10       208.62 o                         
 -13   5  11        394.26        394.55        22.71 o                         
 -11   5  11        755.90        735.91        48.96 o                         
  -9   5  11        346.14        273.86        27.19 o                         
  -7   5  11       1184.38       1186.49        58.73 o                         
  -5   5  11         18.55         13.43         8.37 o                         
  -3   5  11          2.83         14.91        11.28 o                         
  -1   5  11        174.00        139.34        19.31 o                         
   1   5  11         79.70         53.91        13.58 o                         
   3   5  11         14.67         20.56        12.71 o                         
   5   5  11        115.40        167.48        15.97 o                         
   7   5  11          0.44          1.58         4.28 o                         
   9   5  11        253.65        241.84        31.33 o                         
 -24   6  11       1907.83       1694.35        64.54 o                         
 -22   6  11       1310.31       1336.05        63.86 o                         
 -20   6  11        899.21        852.58        58.28 o                         
 -18   6  11        190.75        207.04        21.44 o                         
 -16   6  11         25.18         22.27        10.30 o                         
 -14   6  11        133.18        169.29        19.26 o                         
 -12   6  11         79.08         64.08        17.52 o                         
 -10   6  11        341.96        377.97        40.28 o                         
  -8   6  11        822.83        807.92        44.45 o                         
  -6   6  11        760.52        885.39        73.33 o                         
  -4   6  11        696.82        651.28        59.83 o                         
  -2   6  11       1824.87       2084.49        98.36 o                         
   0   6  11        626.52        649.37        36.09 o                         
   2   6  11        168.21        188.32        17.65 o                         
   4   6  11          5.50         13.66         8.64 o                         
 -13   7  11        162.81        118.21        19.21 o                         
 -11   7  11        613.08        497.63        87.66 o                         
  -9   7  11       1099.25       1100.91        67.39 o                         
  -7   7  11         28.92         16.09         6.63 o                         
 -38   0  12       1578.01       1324.57        70.45 o                         
 -36   0  12        248.98        211.86        24.54 o                         
 -34   0  12       2591.57       2675.74       108.97 o                         
 -32   0  12        230.57        214.15        27.42 o                         
 -30   0  12       3848.32       3805.08       119.23 o                         
 -28   0  12       2683.21       2454.85        80.17 o                         
 -26   0  12      17571.37      17283.21       380.95 o                         
 -24   0  12      11324.07      10746.26       309.62 o                         
 -22   0  12         26.66         33.40        10.97 o                         
 -20   0  12          2.61          5.66        15.79 o                         
 -18   0  12       3914.28       3907.44       156.53 o                         
 -16   0  12       7617.80       8047.09       341.99 o                         
 -14   0  12         93.27        226.71        21.01 o                         
 -12   0  12      19724.21      20448.75      1197.34 o                         
 -10   0  12      69598.86      82737.82      4154.72 o                         
  -8   0  12       2924.28       3516.90       263.24 o                         
  -6   0  12        304.06        230.22        24.04 o                         
  -4   0  12         18.89         14.72         7.61 o                         
  -2   0  12        191.10        187.18        24.35 o                         
   0   0  12       1491.38       1280.79        32.69 o                         
   2   0  12       1185.84       1097.47        29.83 o                         
   4   0  12       2612.86       2515.06        72.77 o                         
   6   0  12       1263.94       1142.11        35.71 o                         
   8   0  12       2944.96       2961.87        97.29 o                         
  10   0  12       4103.65       4207.81       143.65 o                         
  12   0  12          7.06          2.53         7.76 o                         
  14   0  12         19.41         32.65         7.86 o                         
  16   0  12         47.88         62.86         9.52 o                         
 -37   1  12        888.28       1015.01        39.07 o                         
 -35   1  12        765.97        838.76        38.17 o                         
 -33   1  12       1997.56       2068.13        84.97 o                         
 -31   1  12       3333.49       3365.25        85.61 o                         
 -29   1  12       1658.34       1651.49        43.39 o                         
 -27   1  12       3427.71       3362.78        78.15 o                         
 -25   1  12        784.65        742.00        34.29 o                         
 -23   1  12        571.01        503.11        27.97 o                         
 -21   1  12       1872.14       1759.43        45.59 o                         
 -19   1  12       1091.64        881.51        46.04 o                         
 -17   1  12       1270.70       1343.69        42.54 o                         
 -15   1  12       3799.38       4154.29        98.73 o                         
 -13   1  12         11.95         20.18         4.94 o                         
 -11   1  12       5064.60       5252.03       147.31 o                         
  -9   1  12         76.07         57.67         8.41 o                         
  -7   1  12       3803.41       3795.42       109.44 o                         
  -5   1  12       9668.84      10591.94       413.56 o                         
  -3   1  12       8040.04       8553.24       185.40 o                         
  -1   1  12       8359.79       8650.74       116.43 o                         
   1   1  12        288.11        210.46         8.91 o                         
   3   1  12       1921.73       1825.57        38.84 o                         
   5   1  12        633.97        560.37        18.02 o                         
   7   1  12       1183.78       1135.44        25.75 o                         
   9   1  12         12.83          8.80         5.04 o                         
  11   1  12        100.07        104.45        11.44 o                         
  13   1  12       1206.39       1263.23        34.05 o                         
  15   1  12         60.39         47.66         7.34 o                         
 -36   2  12       4376.81       3452.79       230.24 o                         
 -34   2  12       5220.79       5815.11       165.10 o                         
 -32   2  12       1250.89       1137.01        53.64 o                         
 -30   2  12         29.60         51.11         8.30 o                         
 -28   2  12        233.89        245.62        13.14 o                         
 -26   2  12        453.70        448.31        24.19 o                         
 -24   2  12       2818.41       2629.31        69.23 o                         
 -22   2  12       7542.21       7331.70       126.04 o                         
 -20   2  12       1789.53       1760.05        43.89 o                         
 -18   2  12       3785.77       4182.65        98.92 o                         
 -16   2  12        452.15        403.63        21.91 o                         
 -14   2  12       1097.21       1156.67        40.41 o                         
 -12   2  12         10.07         21.64         5.32 o                         
 -10   2  12        329.16        344.98        35.07 o                         
  -8   2  12       5434.32       5276.65       151.93 o                         
  -6   2  12      10441.68      10924.73       256.64 o                         
  -4   2  12      18078.75      19105.39       394.90 o                         
  -2   2  12       3167.13       2858.02        72.40 o                         
   0   2  12       6336.26       6315.22       111.16 o                         
   2   2  12       5326.55       4847.95       105.71 o                         
   4   2  12       2599.41       2600.00        46.36 o                         
   6   2  12        112.94        100.58         7.54 o                         
   8   2  12        900.66        810.54        23.92 o                         
  10   2  12        525.26        515.48        21.27 o                         
  12   2  12        150.39        185.23        13.05 o                         
  14   2  12         29.11         32.48         7.05 o                         
 -35   3  12         17.75         14.12         5.86 o                         
 -33   3  12        712.47        750.03        46.37 o                         
 -31   3  12       1075.00       1181.66        97.26 o                         
 -29   3  12        311.62        297.66        17.49 o                         
 -27   3  12       1878.54       1859.13        69.11 o                         
 -25   3  12        124.84        155.96        15.55 o                         
 -23   3  12       1157.36        986.45        67.02 o                         
 -21   3  12       1663.41       1695.71        62.83 o                         
 -19   3  12        463.50        487.19        24.46 o                         
 -17   3  12       2051.04       2114.01        60.83 o                         
 -15   3  12       2772.78       2972.11       103.90 o                         
 -13   3  12       4037.53       4030.70       129.22 o                         
 -11   3  12       7460.37       8292.38       215.36 o                         
  -9   3  12       7898.57       8685.61       295.02 o                         
  -7   3  12        268.42        296.86        19.53 o                         
  -5   3  12          6.15         10.61         5.80 o                         
  -3   3  12       1201.85       1255.95        48.82 o                         
  -1   3  12        303.59        226.05        18.08 o                         
   1   3  12       2259.77       2309.48        70.04 o                         
   3   3  12         38.56         32.67         8.43 o                         
   5   3  12         17.42         44.98        11.02 o                         
   7   3  12        128.89        116.14        13.61 o                         
   9   3  12       1817.82       1752.66        58.81 o                         
  11   3  12        109.87        111.61         9.90 o                         
  13   3  12        131.94        122.38        14.35 o                         
 -32   4  12          6.36          1.99         5.39 o                         
 -30   4  12         27.94         47.19         9.50 o                         
 -28   4  12       3365.06       3370.39       113.03 o                         
 -26   4  12       1179.74       1313.46        48.33 o                         
 -24   4  12       1233.98       1249.73        44.52 o                         
 -22   4  12       1721.44       1593.64        77.76 o                         
 -20   4  12        172.14        169.73        17.02 o                         
 -18   4  12        172.21        199.52        15.52 o                         
 -16   4  12       1138.01       1026.26        37.72 o                         
 -14   4  12       8106.58       8585.54       235.88 o                         
 -12   4  12       4265.39       4491.90       153.25 o                         
 -10   4  12        338.97        321.77        22.97 o                         
  -8   4  12       4086.93       3908.26       176.21 o                         
  -6   4  12        667.63        583.98        40.26 o                         
  -4   4  12        129.68        102.34        15.85 o                         
  -2   4  12        141.24        110.47        15.41 o                         
   0   4  12        775.92        824.03        42.31 o                         
   2   4  12         20.98         35.11         9.86 o                         
   4   4  12        777.63        752.53        35.90 o                         
   6   4  12       1428.79       1517.69        55.50 o                         
   8   4  12        491.37        544.94        34.75 o                         
  10   4  12         12.11          9.27         4.93 o                         
 -29   5  12         64.23         65.14        13.03 o                         
 -27   5  12         31.73         24.13         8.27 o                         
 -25   5  12        283.50        257.74        17.36 o                         
 -23   5  12        159.70        151.93        22.78 o                         
 -21   5  12        135.20        144.87        19.44 o                         
 -19   5  12          2.11         14.01         7.86 o                         
 -17   5  12          0.86         -1.17         6.99 o                         
 -15   5  12        336.48        356.08        27.00 o                         
 -13   5  12        149.13        142.28        16.18 o                         
 -11   5  12        553.18        566.32        37.22 o                         
  -9   5  12          9.40         34.54        13.26 o                         
  -7   5  12        284.63        309.67        36.21 o                         
  -5   5  12       2912.68       2956.03       131.05 o                         
  -3   5  12       2663.71       2882.88       127.38 o                         
  -1   5  12       2020.30       2235.03       108.20 o                         
   1   5  12       1262.33       1609.25        70.74 o                         
   3   5  12        987.16        992.88        69.69 o                         
   5   5  12         78.83        126.10        19.95 o                         
   7   5  12         71.45         51.50        17.27 o                         
 -24   6  12         97.28         85.75        10.24 o                         
 -22   6  12        282.21        287.96        19.38 o                         
 -20   6  12        105.03         79.54        12.40 o                         
 -18   6  12        330.59        331.64        27.26 o                         
 -16   6  12       1195.19       1141.26        52.71 o                         
 -14   6  12        132.22        113.99        16.18 o                         
 -12   6  12        250.67        268.16        21.32 o                         
 -10   6  12        985.12        883.94        38.52 o                         
  -8   6  12        636.88        662.98        48.39 o                         
  -6   6  12        876.13       1024.58        77.56 o                         
  -4   6  12        137.94        119.91        17.63 o                         
  -2   6  12       1220.49       1216.01        54.09 o                         
   0   6  12        455.09        504.81        39.41 o                         
   2   6  12        160.62        179.32        28.88 o                         
 -11   7  12        385.79        376.17        38.67 o                         
 -37   1  13        141.79        146.52        13.63 o                         
 -35   1  13        204.68        219.90        17.24 o                         
 -33   1  13       2964.36       3093.68        82.08 o                         
 -31   1  13       4507.08       4586.04       105.91 o                         
 -29   1  13       3487.27       3400.71        79.53 o                         
 -27   1  13       1596.71       1467.36        50.48 o                         
 -25   1  13        818.35        678.34        30.97 o                         
 -23   1  13       7946.85       7624.76       193.15 o                         
 -21   1  13      10550.62      10605.33       267.33 o                         
 -19   1  13         80.23         71.37        11.96 o                         
 -17   1  13         46.91         34.55         6.61 o                         
 -15   1  13       7671.11       8531.83       186.17 o                         
 -13   1  13       4607.73       4307.34       139.12 o                         
 -11   1  13       2412.90       2511.27        87.82 o                         
  -9   1  13       8298.73       9401.31       311.68 o                         
  -7   1  13       1479.10       1421.37        57.50 o                         
  -5   1  13       6191.15       6600.60       131.10 o                         
  -3   1  13      10942.42      11606.27       148.68 o                         
  -1   1  13        398.19        314.94        12.21 o                         
   1   1  13         56.02         58.44         7.12 o                         
   3   1  13        113.56         98.04         8.46 o                         
   5   1  13         83.19         70.36         7.17 o                         
   7   1  13        982.73        972.45        28.46 o                         
   9   1  13        672.73        711.59        23.02 o                         
  11   1  13       1938.42       2006.78        44.58 o                         
  13   1  13       1018.81       1070.14        36.54 o                         
 -36   2  13          9.61          9.50         6.99 o                         
 -34   2  13        795.51        692.67        36.97 o                         
 -32   2  13       1374.06       1441.34        47.19 o                         
 -30   2  13        510.80        500.86        24.33 o                         
 -28   2  13         24.83         26.84         6.25 o                         
 -26   2  13       1387.73       1389.94        41.69 o                         
 -24   2  13          3.58          4.56         6.85 o                         
 -22   2  13       1005.21        897.19        28.97 o                         
 -20   2  13        632.77        652.99        25.59 o                         
 -18   2  13         31.72         24.80         7.03 o                         
 -16   2  13         11.49         16.74         5.99 o                         
 -14   2  13        266.48        203.10        14.36 o                         
 -12   2  13        145.08        143.00        12.70 o                         
 -10   2  13       1299.88       1351.82        51.50 o                         
  -8   2  13       1407.65       1752.53        61.28 o                         
  -6   2  13       1445.19       1340.28        36.42 o                         
  -4   2  13       3869.66       3845.29        82.04 o                         
  -2   2  13       5338.06       5156.31        89.50 o                         
   0   2  13        399.36        347.80        17.25 o                         
   2   2  13         28.51         26.03         7.22 o                         
   4   2  13        668.51        684.02        22.41 o                         
   6   2  13        199.32        210.20        11.97 o                         
   8   2  13        127.37        118.61        10.40 o                         
  10   2  13          4.86          4.18         5.27 o                         
  12   2  13         69.92         67.40         7.02 o                         
 -35   3  13       1358.19       1357.75        62.01 o                         
 -33   3  13        904.80        914.06        65.42 o                         
 -31   3  13       1170.55       1301.12        58.47 o                         
 -29   3  13       1536.01       1413.87        47.53 o                         
 -27   3  13        349.99        362.73        21.29 o                         
 -25   3  13        533.42        553.68        33.26 o                         
 -23   3  13         77.90         72.57        13.13 o                         
 -21   3  13        260.42        288.05        20.02 o                         
 -19   3  13        497.77        476.17        22.66 o                         
 -17   3  13         12.40          7.63         4.44 o                         
 -15   3  13      13447.06      14865.88       374.51 o                         
 -13   3  13       2270.10       2429.39       100.91 o                         
 -11   3  13       3402.52       3603.86       120.68 o                         
  -9   3  13        281.04        285.83        19.56 o                         
  -7   3  13        408.82        420.80        29.57 o                         
  -5   3  13        564.29        621.84        34.52 o                         
  -3   3  13        151.09        105.75        15.45 o                         
  -1   3  13      11991.99      11331.58       243.02 o                         
   1   3  13       1122.98       1155.08        42.47 o                         
   3   3  13        591.86        570.30        37.94 o                         
   5   3  13        522.81        511.03        26.62 o                         
   7   3  13         46.10         38.97         8.15 o                         
   9   3  13        389.54        346.66        24.14 o                         
  11   3  13         10.47          5.40         3.91 o                         
 -32   4  13         15.97         14.14         7.07 o                         
 -30   4  13         81.08         88.56        12.24 o                         
 -28   4  13        952.22       1026.84        47.30 o                         
 -26   4  13       5100.93       4981.15       111.56 o                         
 -24   4  13       2428.19       2452.64        78.81 o                         
 -22   4  13        317.04        353.00        28.05 o                         
 -20   4  13       1110.07       1192.14        44.50 o                         
 -18   4  13       1243.54       1209.60        41.25 o                         
 -16   4  13         78.86         74.79        12.98 o                         
 -14   4  13         17.36         11.87         9.42 o                         
 -12   4  13       5479.25       6455.67       328.23 o                         
 -10   4  13        908.41        887.10        75.18 o                         
  -8   4  13        929.19        821.82        36.46 o                         
  -6   4  13       1277.68       1243.78        54.37 o                         
  -4   4  13          5.75         22.12         9.41 o                         
  -2   4  13       1155.09       1063.72        55.05 o                         
   0   4  13        125.37         92.54        18.11 o                         
   2   4  13        802.94        728.75        37.02 o                         
   4   4  13       1543.96       1472.95        58.31 o                         
   6   4  13         80.66         92.08        13.31 o                         
   8   4  13        360.82        420.23        34.77 o                         
 -29   5  13        319.30        300.95        85.02 o                         
 -27   5  13        820.65        836.74        40.42 o                         
 -25   5  13       1797.55       1707.76       168.21 o                         
 -23   5  13        826.60        886.30        44.04 o                         
 -21   5  13       2632.13       2834.98        98.92 o                         
 -19   5  13       2356.01       2430.21        86.79 o                         
 -17   5  13         13.20         28.01         9.08 o                         
 -15   5  13        137.63        150.88        16.25 o                         
 -13   5  13        151.35        112.63        16.00 o                         
 -11   5  13        170.86        218.15        39.87 o                         
  -9   5  13        339.14        417.20        45.95 o                         
  -7   5  13        181.08        203.87        39.05 o                         
  -5   5  13         66.82         54.24        17.03 o                         
  -3   5  13        356.07        342.29        31.72 o                         
  -1   5  13         13.85         24.84         9.53 o                         
   1   5  13          3.88          1.82        11.80 o                         
   3   5  13        368.05        380.67        25.60 o                         
   5   5  13        584.18        707.86        64.46 o                         
 -24   6  13        719.35        677.22        37.09 o                         
 -22   6  13          9.29         15.30         6.20 o                         
 -20   6  13       2138.44       2292.87        94.28 o                         
 -18   6  13        829.32        821.61        46.43 o                         
 -16   6  13       3580.27       3709.40       127.33 o                         
 -14   6  13        471.20        499.08        28.58 o                         
 -12   6  13        310.79        322.55        22.66 o                         
 -10   6  13        445.50        532.27        31.68 o                         
  -8   6  13        505.57        530.10        33.88 o                         
  -6   6  13        167.13        249.04        33.55 o                         
  -4   6  13       1202.80       1278.73        61.58 o                         
  -2   6  13       1020.69        990.22        47.56 o                         
   0   6  13        451.45        360.40        43.89 o                         
 -38   0  14        766.34        735.54        46.42 o                         
 -36   0  14        732.24        738.73        83.70 o                         
 -34   0  14        156.78        170.78        23.13 o                         
 -32   0  14        631.32        658.88        38.00 o                         
 -30   0  14       1703.55       1882.95        73.97 o                         
 -28   0  14       4778.44       4738.58       153.08 o                         
 -26   0  14      27519.63      26853.54       615.57 o                         
 -24   0  14       3879.21       3769.15       122.63 o                         
 -22   0  14      14291.45      14476.00       448.09 o                         
 -20   0  14      19089.22      20065.44       862.98 o                         
 -18   0  14       7129.18       7390.69       272.63 o                         
 -16   0  14        297.30        284.95        25.74 o                         
 -14   0  14       5198.62       5845.38       263.92 o                         
 -12   0  14       5243.38       6169.11       393.31 o                         
 -10   0  14         64.40         87.40        15.81 o                         
  -8   0  14         27.46         51.24        14.18 o                         
  -6   0  14        359.12        309.55        25.39 o                         
  -4   0  14       4628.85       4654.44        96.77 o                         
  -2   0  14        986.86        855.50        30.82 o                         
   0   0  14      18001.47      17873.47       360.20 o                         
   2   0  14        596.34        558.06        22.96 o                         
   4   0  14        752.93        707.50        28.49 o                         
   6   0  14       1039.10       1037.04        43.41 o                         
   8   0  14        356.83        387.64        21.20 o                         
  10   0  14       5826.86       6229.96       171.02 o                         
  12   0  14        129.95        142.79        18.03 o                         
 -37   1  14         60.40         83.91        10.87 o                         
 -35   1  14        658.20        740.10        37.02 o                         
 -33   1  14       1105.29       1090.13        41.17 o                         
 -31   1  14        299.49        269.90        18.41 o                         
 -29   1  14       2569.19       2604.38        63.65 o                         
 -27   1  14       2874.54       2771.45        62.21 o                         
 -25   1  14          4.30          4.42         5.99 o                         
 -23   1  14       2884.93       2933.24        61.25 o                         
 -21   1  14       5540.39       5599.91       123.13 o                         
 -19   1  14       6433.38       7126.91       166.53 o                         
 -17   1  14       3839.63       4048.66        98.87 o                         
 -15   1  14       5943.97       6057.89       136.43 o                         
 -13   1  14       7538.76       7642.01       210.50 o                         
 -11   1  14       5043.51       4989.52       161.24 o                         
  -9   1  14       2415.74       2418.07        71.98 o                         
  -7   1  14        330.60        398.14        35.45 o                         
  -5   1  14       4827.79       5051.45        73.05 o                         
  -3   1  14       4292.57       4318.65        79.47 o                         
  -1   1  14        525.18        532.55        16.81 o                         
   1   1  14        839.44        776.56        21.39 o                         
   3   1  14        777.18        744.26        22.70 o                         
   5   1  14         13.29          5.82         6.00 o                         
   7   1  14        591.31        607.21        22.21 o                         
   9   1  14       1341.24       1278.82        36.67 o                         
  11   1  14        250.56        251.45        12.15 o                         
  13   1  14         18.36          9.21         5.23 o                         
 -36   2  14          6.74         20.04         7.41 o                         
 -34   2  14       1102.91       1171.76        43.97 o                         
 -32   2  14       2592.69       2554.45       100.88 o                         
 -30   2  14       1967.92       1944.65        85.48 o                         
 -28   2  14        127.94        169.31        14.94 o                         
 -26   2  14       1911.20       1648.65        44.84 o                         
 -24   2  14          3.86          3.42         5.82 o                         
 -22   2  14        953.15        976.67        31.30 o                         
 -20   2  14         17.07         37.93         7.69 o                         
 -18   2  14        217.48        209.18        16.33 o                         
 -16   2  14       1192.08       1097.97        41.92 o                         
 -14   2  14      13516.54      14402.72       306.59 o                         
 -12   2  14      15280.83      15161.79       356.82 o                         
 -10   2  14      11433.28      11319.26       263.08 o                         
  -8   2  14      13452.64      14192.76       292.56 o                         
  -6   2  14       6027.14       6211.70       182.23 o                         
  -4   2  14       2590.65       2663.46        53.48 o                         
  -2   2  14       4593.36       4254.15        87.81 o                         
   0   2  14       2290.70       2130.32        43.53 o                         
   2   2  14        479.49        468.81        16.61 o                         
   4   2  14        102.62        111.98        10.46 o                         
   6   2  14        660.08        602.79        25.60 o                         
   8   2  14        159.93        171.34        12.86 o                         
  10   2  14        328.71        302.30        15.83 o                         
  12   2  14          0.70          0.62         4.24 o                         
 -35   3  14        317.17        381.84        49.37 o                         
 -33   3  14         37.19         40.78        11.70 o                         
 -31   3  14       1718.61       1699.72        58.18 o                         
 -29   3  14         78.65        104.36        11.86 o                         
 -27   3  14       1476.91       1586.15        49.59 o                         
 -25   3  14       7110.21       7325.12       178.92 o                         
 -23   3  14       5975.39       5892.27       159.03 o                         
 -21   3  14        233.10        193.74        17.02 o                         
 -19   3  14       3172.25       3292.49        80.83 o                         
 -17   3  14       4161.11       4320.91       116.97 o                         
 -15   3  14       1619.30       1713.88        70.12 o                         
 -13   3  14        611.33        650.88        37.61 o                         
 -11   3  14        653.39        706.25        31.07 o                         
  -9   3  14        873.60        835.71        38.57 o                         
  -7   3  14       2863.68       2852.60        89.62 o                         
  -5   3  14        205.88        162.69        16.48 o                         
  -3   3  14       1600.62       1526.46        54.23 o                         
  -1   3  14       3697.41       3624.94        92.83 o                         
   1   3  14          6.62          9.54         5.80 o                         
   3   3  14        992.96        942.89        36.23 o                         
   5   3  14         33.61         37.02         9.05 o                         
   7   3  14         12.29         10.97         5.10 o                         
   9   3  14        112.65        121.70         8.84 o                         
 -32   4  14         22.02         36.12         9.81 o                         
 -30   4  14        299.02        263.36        19.45 o                         
 -28   4  14          1.43         17.10         7.73 o                         
 -26   4  14        443.75        394.97        49.72 o                         
 -24   4  14       6211.64       6178.48       215.53 o                         
 -22   4  14       7682.32       7914.98       216.65 o                         
 -20   4  14       2909.48       2967.06       125.91 o                         
 -18   4  14       2653.92       2784.44        78.33 o                         
 -16   4  14       2514.58       2602.22        77.67 o                         
 -14   4  14       1970.16       2063.56        65.45 o                         
 -12   4  14       1319.84       1382.86        50.36 o                         
 -10   4  14        449.79        466.39        26.35 o                         
  -8   4  14       2490.73       1857.59       150.73 o                         
  -6   4  14        520.38        502.11        38.51 o                         
  -4   4  14        209.41        157.49        18.75 o                         
  -2   4  14        361.28        434.16        34.88 o                         
   0   4  14        475.49        438.75        31.84 o                         
   2   4  14       3007.51       2987.41        84.38 o                         
   4   4  14         18.42         27.29        12.47 o                         
   6   4  14        904.97        909.85        58.21 o                         
   8   4  14       1372.90       1266.33        65.86 o                         
 -29   5  14        273.43        270.10        21.20 o                         
 -27   5  14         55.04         47.61         8.27 o                         
 -25   5  14        264.15        217.50        17.76 o                         
 -23   5  14        398.49        413.67        24.90 o                         
 -21   5  14          0.27         12.82         6.76 o                         
 -19   5  14          0.84         10.98         6.70 o                         
 -17   5  14        490.20        477.01        29.03 o                         
 -15   5  14       2530.96       2707.02       108.37 o                         
 -13   5  14       4292.51       4214.13       158.85 o                         
 -11   5  14       3117.51       3517.96       138.23 o                         
  -9   5  14        468.50        554.63        62.30 o                         
  -7   5  14         54.67         52.66        27.57 o                         
  -5   5  14       1046.37        900.80        68.77 o                         
  -3   5  14        272.63        252.36        32.61 o                         
  -1   5  14        481.80        451.55        29.57 o                         
   1   5  14       1410.61       1620.21        64.85 o                         
   3   5  14        664.39        722.91        48.12 o                         
 -24   6  14          6.35         27.33        11.09 o                         
 -22   6  14          6.16          1.05         6.22 o                         
 -20   6  14         79.50         63.27        16.95 o                         
 -18   6  14         57.41         49.37         9.85 o                         
 -16   6  14        381.58        441.82        31.52 o                         
 -14   6  14        543.15        539.28        31.03 o                         
 -12   6  14       1790.40       1827.68        66.93 o                         
 -10   6  14       1046.80       1054.82        58.62 o                         
  -8   6  14        141.84        149.19        20.67 o                         
  -6   6  14          1.08         12.55         9.21 o                         
  -4   6  14         73.75         78.58        16.35 o                         
  -2   6  14        511.60        398.96        31.95 o                         
 -37   1  15        797.60        850.97        35.01 o                         
 -35   1  15         29.12         16.32         8.87 o                         
 -33   1  15       1172.21       1153.53        43.03 o                         
 -31   1  15       2948.40       3227.35       106.60 o                         
 -29   1  15       1922.60       1833.59        62.18 o                         
 -27   1  15       1020.62        929.58        33.63 o                         
 -25   1  15       2152.79       2089.02        64.28 o                         
 -23   1  15      11401.72      11422.34       202.37 o                         
 -21   1  15       3014.59       3176.26        78.43 o                         
 -19   1  15       1035.03       1022.67        38.59 o                         
 -17   1  15         61.23         69.15         9.37 o                         
 -15   1  15          7.02          9.22         5.16 o                         
 -13   1  15       1018.34        867.31        37.02 o                         
 -11   1  15       1115.02       1121.25        46.81 o                         
  -9   1  15       3363.04       3584.55        98.24 o                         
  -7   1  15       3333.38       3398.50        65.71 o                         
  -5   1  15        606.52        658.15        20.04 o                         
  -3   1  15       2917.60       2770.80        51.57 o                         
  -1   1  15       3814.78       3706.62        72.51 o                         
   1   1  15       2491.74       2292.20        55.26 o                         
   3   1  15       5008.57       4816.23        91.38 o                         
   5   1  15        150.28        153.69        10.41 o                         
   7   1  15        353.26        314.89        13.96 o                         
   9   1  15         72.10         73.42         6.87 o                         
  11   1  15        522.10        519.51        18.16 o                         
 -38   2  15          0.31         -2.58         5.93 o                         
 -36   2  15        190.47        213.10        21.72 o                         
 -34   2  15          0.17          3.91         7.55 o                         
 -32   2  15        751.71        686.51        41.86 o                         
 -30   2  15          5.38         -2.30         6.24 o                         
 -28   2  15         69.31         59.31         8.62 o                         
 -26   2  15        969.72       1008.07        36.46 o                         
 -24   2  15       1296.23       1319.02        40.80 o                         
 -22   2  15       7166.43       7447.52       233.40 o                         
 -20   2  15          3.88         17.00         8.76 o                         
 -18   2  15       4192.08       4287.55       124.75 o                         
 -16   2  15        278.37        289.34        18.65 o                         
 -14   2  15        301.45        297.73        20.05 o                         
 -12   2  15       1480.20       1541.49        51.29 o                         
 -10   2  15       4558.96       4345.17       162.86 o                         
  -8   2  15       1230.15       1202.44        38.78 o                         
  -6   2  15        912.06        951.41        28.90 o                         
  -4   2  15         39.10         26.80         8.16 o                         
  -2   2  15          1.12         -0.20         5.23 o                         
   0   2  15         50.05         37.96         6.00 o                         
   2   2  15         90.77         67.91         8.95 o                         
   4   2  15        124.03        136.14        10.16 o                         
   6   2  15        440.79        418.76        18.95 o                         
   8   2  15         21.52         17.02         5.23 o                         
  10   2  15        315.78        300.74        19.47 o                         
 -35   3  15        272.64        273.07        33.52 o                         
 -33   3  15        129.27        161.62        16.02 o                         
 -31   3  15          2.43          3.15         6.42 o                         
 -29   3  15        184.71        178.11        16.17 o                         
 -27   3  15         46.20         54.46        10.86 o                         
 -25   3  15       1239.08       1080.50        50.92 o                         
 -23   3  15       1513.91       1631.75        58.47 o                         
 -21   3  15        959.42        923.97        37.91 o                         
 -19   3  15       1061.76       1067.97        39.10 o                         
 -17   3  15        870.74        914.49        36.45 o                         
 -15   3  15        882.84       1062.98        46.82 o                         
 -13   3  15        109.08        102.83        14.03 o                         
 -11   3  15      23314.35      23851.88       503.87 o                         
  -9   3  15       4497.72       4593.59       153.45 o                         
  -7   3  15        140.23        133.91        16.47 o                         
  -5   3  15         88.72         94.89        12.29 o                         
  -3   3  15       1961.92       1823.17        64.98 o                         
  -1   3  15       1304.47       1352.03        49.43 o                         
   1   3  15         40.92         45.40         8.62 o                         
   3   3  15       1068.72       1001.24        37.93 o                         
   5   3  15         68.47         69.01        10.15 o                         
   7   3  15        233.87        199.05        13.04 o                         
   9   3  15        271.10        175.06        23.98 o                         
 -34   4  15       1158.80        970.71        75.28 o                         
 -32   4  15         13.30         13.25         6.11 o                         
 -30   4  15        446.92        464.34        45.36 o                         
 -28   4  15       1100.13       1043.90        44.74 o                         
 -26   4  15        111.70        124.29        17.25 o                         
 -24   4  15        914.10        947.56        70.84 o                         
 -22   4  15       3407.55       3349.90        99.64 o                         
 -20   4  15         90.58         88.12        11.87 o                         
 -18   4  15        561.43        532.79        26.84 o                         
 -16   4  15       4893.71       5219.33       121.61 o                         
 -14   4  15        196.53        164.85        16.41 o                         
 -12   4  15        787.95        811.56        68.56 o                         
 -10   4  15        248.03        227.98        23.25 o                         
  -8   4  15        200.88        280.80        31.91 o                         
  -6   4  15       1288.59       1329.41        64.51 o                         
  -4   4  15       2747.40       2747.69       188.98 o                         
  -2   4  15         29.89         39.91        17.29 o                         
   0   4  15       2899.17       3098.98        96.35 o                         
   2   4  15       3706.84       3683.81       223.24 o                         
   4   4  15         29.74         59.49        16.09 o                         
   6   4  15         64.92         76.94        10.41 o                         
 -29   5  15         30.91         35.04         6.89 o                         
 -27   5  15        277.65        286.01        20.63 o                         
 -25   5  15        422.19        422.61        29.43 o                         
 -23   5  15         92.23         92.44        14.54 o                         
 -21   5  15       1002.37       1070.56        82.50 o                         
 -19   5  15       1051.44        912.55        79.17 o                         
 -17   5  15        781.16        779.34        37.68 o                         
 -15   5  15        945.44        936.91        39.28 o                         
 -13   5  15        172.12        148.03        19.22 o                         
 -11   5  15        196.27        222.41        39.38 o                         
  -9   5  15        482.31        495.24        57.41 o                         
  -7   5  15       1401.37       1382.24       169.58 o                         
  -5   5  15       1833.95       1865.12       110.28 o                         
  -3   5  15        540.38        600.11        33.57 o                         
  -1   5  15        474.66        603.78        32.69 o                         
   1   5  15       3450.34       3415.72       149.56 o                         
   3   5  15        298.20        328.86        36.74 o                         
 -24   6  15        810.25        623.94        54.14 o                         
 -22   6  15         33.58         33.39        14.31 o                         
 -20   6  15        892.34        957.43        85.21 o                         
 -18   6  15         91.37         82.43        17.34 o                         
 -16   6  15          2.68         15.67        11.10 o                         
 -14   6  15       1117.27       1164.98       107.51 o                         
 -12   6  15       1841.79       1869.96        87.08 o                         
 -10   6  15       2392.60       2418.46       106.06 o                         
  -8   6  15       1988.37       2166.75       113.51 o                         
  -6   6  15        332.37        322.57        20.67 o                         
  -4   6  15        330.84        364.18        23.37 o                         
 -38   0  16         86.15         81.55        17.54 o                         
 -36   0  16       6829.43       7510.88       285.03 o                         
 -34   0  16       2637.16       2487.70       162.57 o                         
 -32   0  16        615.08        576.96        41.27 o                         
 -30   0  16       4788.57       4949.39       142.72 o                         
 -28   0  16      17185.12      16521.48       392.88 o                         
 -26   0  16        133.09        145.54        20.22 o                         
 -24   0  16       2170.11       2033.71        82.19 o                         
 -22   0  16        405.60        462.11        41.64 o                         
 -20   0  16         33.99         52.07        14.63 o                         
 -18   0  16       4170.20       4572.50       224.68 o                         
 -16   0  16        228.13        315.93        37.53 o                         
 -14   0  16        521.15        500.09        45.70 o                         
 -12   0  16       7722.32       8825.25       324.24 o                         
 -10   0  16       3520.84       3171.04       192.39 o                         
  -8   0  16       4598.78       4944.62       132.39 o                         
  -6   0  16          7.55         10.69         5.15 o                         
  -4   0  16        195.90        228.11        15.40 o                         
  -2   0  16       4506.94       4255.95        93.64 o                         
   0   0  16      19187.41      19574.77       422.03 o                         
   2   0  16       1276.62       1279.80        49.92 o                         
   4   0  16       3347.15       3503.51        91.54 o                         
   6   0  16       3418.94       3674.22        99.88 o                         
   8   0  16       1208.01       1260.73        50.45 o                         
  10   0  16          1.64          5.09         7.50 o                         
 -39   1  16        189.37        134.28        14.11 o                         
 -37   1  16        170.38        166.40        13.32 o                         
 -35   1  16         52.70         22.20         8.26 o                         
 -33   1  16        413.00        391.95        23.63 o                         
 -31   1  16       1101.08       1132.55        44.88 o                         
 -29   1  16       4630.76       4519.83       127.98 o                         
 -27   1  16        276.79        261.23        15.73 o                         
 -25   1  16       6379.73       6186.86       116.79 o                         
 -23   1  16       2951.05       2951.45        72.04 o                         
 -21   1  16       1118.12       1097.29        35.56 o                         
 -19   1  16       1446.82       1410.95        47.84 o                         
 -17   1  16       2747.23       2920.35        83.14 o                         
 -15   1  16        562.78        461.78        19.44 o                         
 -13   1  16       1891.10       1884.51        66.70 o                         
 -11   1  16        578.30        698.31        40.10 o                         
  -9   1  16       3091.58       3250.33       114.31 o                         
  -7   1  16        807.50        822.92        25.21 o                         
  -5   1  16        697.29        711.39        22.08 o                         
  -3   1  16        474.60        390.03        14.59 o                         
  -1   1  16       1738.15       1599.04        40.61 o                         
   1   1  16         13.42         19.74         7.27 o                         
   3   1  16       1158.79       1128.66        30.95 o                         
   5   1  16       2913.43       3054.52        76.02 o                         
   7   1  16        961.26       1022.61        36.69 o                         
   9   1  16         32.96         34.65         5.80 o                         
 -38   2  16        150.48        126.74        49.05 o                         
 -36   2  16        810.90        791.62        61.12 o                         
 -34   2  16          2.88          3.46         8.23 o                         
 -32   2  16          1.09         -4.32         6.99 o                         
 -30   2  16        121.69         90.65        12.86 o                         
 -28   2  16        296.70        289.73        16.43 o                         
 -26   2  16         18.67         25.62         6.68 o                         
 -24   2  16       3216.35       3130.12        92.09 o                         
 -22   2  16      17061.86      17280.30       404.05 o                         
 -20   2  16      20640.82      22713.09       580.62 o                         
 -18   2  16       4767.42       5384.65       151.60 o                         
 -16   2  16        509.07        495.52        27.32 o                         
 -14   2  16        118.59        115.41        11.64 o                         
 -12   2  16         21.50         21.06         9.97 o                         
 -10   2  16        661.28        657.62        29.77 o                         
  -8   2  16      12077.24      11634.15       251.13 o                         
  -6   2  16       4160.39       4336.75        91.92 o                         
  -4   2  16        802.65        802.38        28.24 o                         
  -2   2  16         40.89         34.59         6.08 o                         
   0   2  16        107.46         88.02         9.21 o                         
   2   2  16        444.93        438.92        20.15 o                         
   4   2  16         24.38         25.10         4.84 o                         
   6   2  16          3.23          6.78         4.46 o                         
   8   2  16       2267.25       2145.29        89.59 o                         
 -35   3  16       1633.71       1669.32        75.77 o                         
 -33   3  16       2359.92       2682.96        86.99 o                         
 -31   3  16       1793.30       1852.00        51.26 o                         
 -29   3  16        217.49        278.99        19.10 o                         
 -27   3  16       4888.19       4870.29       158.62 o                         
 -25   3  16       3026.40       3226.66       155.49 o                         
 -23   3  16          7.68          5.67         5.75 o                         
 -21   3  16       5023.71       5452.86       136.16 o                         
 -19   3  16        267.49        253.09        19.85 o                         
 -17   3  16      14005.72      15643.32       393.78 o                         
 -15   3  16       6087.53       6333.58       164.20 o                         
 -13   3  16       2807.04       2891.03        80.77 o                         
 -11   3  16       2155.81       2039.60       104.26 o                         
  -9   3  16       2229.46       2234.49        86.11 o                         
  -7   3  16        458.37        443.16        27.95 o                         
  -5   3  16         64.36         67.37        11.76 o                         
  -3   3  16       1613.77       1899.33        75.43 o                         
  -1   3  16        295.55        307.10        20.81 o                         
   1   3  16       4290.07       4334.52       118.26 o                         
   3   3  16       4646.13       4831.59       273.34 o                         
   5   3  16       2100.77       2118.76        80.75 o                         
   7   3  16         10.67          8.80         5.22 o                         
 -34   4  16       2312.74       2155.16       145.16 o                         
 -32   4  16       4971.72       4822.23       156.88 o                         
 -30   4  16       1247.95       1267.37        40.50 o                         
 -28   4  16         66.46         51.80         9.22 o                         
 -26   4  16       1184.76       1214.09        58.56 o                         
 -24   4  16        240.58        287.41        21.66 o                         
 -22   4  16        801.82        875.34        37.56 o                         
 -20   4  16        123.72        136.34        15.25 o                         
 -18   4  16          3.38          5.76         5.80 o                         
 -16   4  16       2236.62       2386.08        67.58 o                         
 -14   4  16        169.33        193.79        17.75 o                         
 -12   4  16       1701.46       1691.21        72.83 o                         
 -10   4  16       4913.34       4854.46       238.44 o                         
  -8   4  16       1201.67       1281.51       220.83 o                         
  -6   4  16          6.84          7.64        10.87 o                         
  -4   4  16       2722.37       2524.32       105.22 o                         
  -2   4  16       1622.39       1880.16        85.26 o                         
   0   4  16        112.44        133.80        14.42 o                         
   2   4  16       3537.91       4291.63       401.18 o                         
   4   4  16       1974.41       2177.72       169.78 o                         
 -29   5  16        254.22        276.46        17.85 o                         
 -27   5  16       1723.28       1899.10       139.46 o                         
 -25   5  16        516.39        527.85        36.91 o                         
 -23   5  16        727.83        765.42        37.33 o                         
 -21   5  16       1998.11       2026.41        87.32 o                         
 -19   5  16       1013.12       1073.35        55.13 o                         
 -17   5  16        776.76        933.02        58.89 o                         
 -15   5  16        853.44        836.83        55.32 o                         
 -13   5  16         21.13        -18.78        32.18 o                         
 -11   5  16       1639.49       1826.23       214.06 o                         
  -9   5  16       2434.59       2101.66       181.12 o                         
  -7   5  16       1197.66       1272.88       124.79 o                         
  -5   5  16        121.02        129.69        36.48 o                         
  -3   5  16         98.11        114.29        11.52 o                         
  -1   5  16          2.84          5.93        15.99 o                         
   1   5  16        745.88        679.75        42.68 o                         
 -22   6  16       1152.57       1140.36        88.43 o                         
 -20   6  16       1472.35       1266.69       100.94 o                         
 -18   6  16          2.80         -4.89         9.10 o                         
 -16   6  16         24.94         28.28        19.53 o                         
 -14   6  16        124.61        113.31        26.94 o                         
 -12   6  16          6.22          6.17         8.05 o                         
 -10   6  16        595.65        674.64        40.53 o                         
  -8   6  16         83.69         57.02        12.43 o                         
  -6   6  16        437.54        351.08        27.85 o                         
 -39   1  17        306.95        302.29        18.91 o                         
 -37   1  17        198.88        168.49        15.30 o                         
 -35   1  17        480.34        456.39        23.04 o                         
 -33   1  17        722.46        709.73        30.72 o                         
 -31   1  17       1672.61       1649.23        54.91 o                         
 -29   1  17        601.60        485.52        27.12 o                         
 -27   1  17         56.46         62.97         8.84 o                         
 -25   1  17       1901.66       1806.28        45.61 o                         
 -23   1  17       1169.58       1169.29        52.66 o                         
 -21   1  17        721.39        652.73        32.85 o                         
 -19   1  17       3734.55       3820.49        99.32 o                         
 -17   1  17       4194.44       4748.86       151.47 o                         
 -15   1  17         68.92         54.80         8.34 o                         
 -13   1  17       5732.06       5687.25       171.43 o                         
 -11   1  17         19.93         33.08         9.94 o                         
  -9   1  17       1800.73       1833.67        48.82 o                         
  -7   1  17       3842.71       3893.91        72.87 o                         
  -5   1  17       9558.37       9438.17       172.99 o                         
  -3   1  17        391.46        358.21        14.47 o                         
  -1   1  17       2766.12       2573.84        59.25 o                         
   1   1  17       3077.83       3114.54        66.62 o                         
   3   1  17       1283.00       1342.88        33.21 o                         
   5   1  17        444.65        498.62        19.37 o                         
   7   1  17        250.44        241.94        15.35 o                         
 -38   2  17        719.03        610.00        42.25 o                         
 -36   2  17         92.49         90.41        10.62 o                         
 -34   2  17         23.16         10.32         8.23 o                         
 -32   2  17       1009.42        940.06        45.88 o                         
 -30   2  17         20.64         15.14         8.50 o                         
 -28   2  17        232.04        245.52        15.24 o                         
 -26   2  17        169.53        156.78        12.12 o                         
 -24   2  17       1449.81       1347.48        45.17 o                         
 -22   2  17       1373.33       1532.60        51.24 o                         
 -20   2  17      13302.47      14207.09       330.72 o                         
 -18   2  17       3659.03       3972.66       130.47 o                         
 -16   2  17       1999.93       2148.91        59.17 o                         
 -14   2  17        160.07        114.08        12.01 o                         
 -12   2  17        179.91        204.62        21.25 o                         
 -10   2  17       3807.75       3807.89        85.68 o                         
  -8   2  17        450.48        402.83        20.42 o                         
  -6   2  17       3303.76       3015.84        97.78 o                         
  -4   2  17          0.12         -4.61         4.61 o                         
  -2   2  17        938.45        986.98        34.68 o                         
   0   2  17        101.56         83.62         9.19 o                         
   2   2  17          8.12          6.55         5.11 o                         
   4   2  17       1079.46       1005.05        31.49 o                         
   6   2  17          1.49          7.59         4.41 o                         
 -35   3  17          2.78         11.58        18.69 o                         
 -33   3  17        274.93        328.53        22.18 o                         
 -31   3  17        948.82       1093.93        38.69 o                         
 -29   3  17        724.50        763.63        32.38 o                         
 -27   3  17          5.92         20.72         8.21 o                         
 -25   3  17       1353.05       1372.49        76.37 o                         
 -23   3  17        411.25        457.20        25.85 o                         
 -21   3  17       1776.90       1790.65        70.53 o                         
 -19   3  17       5376.37       5831.23       153.32 o                         
 -17   3  17       3430.02       3911.88       118.63 o                         
 -15   3  17       1162.80       1221.50        47.85 o                         
 -13   3  17       2061.24       2266.33        94.00 o                         
 -11   3  17       1517.08       1588.91        58.85 o                         
  -9   3  17        235.34        207.39        24.32 o                         
  -7   3  17       1048.15       1022.97        58.27 o                         
  -5   3  17        291.92        281.85        33.33 o                         
  -3   3  17         14.87         10.88         9.00 o                         
  -1   3  17        786.15        729.95        35.32 o                         
   1   3  17        182.23        197.58        14.83 o                         
   3   3  17        910.13        901.98        67.96 o                         
   5   3  17        379.35        328.73        23.73 o                         
 -34   4  17        233.93        129.04        21.66 o                         
 -32   4  17       1278.41       1433.05        68.15 o                         
 -30   4  17        491.04        525.25        31.61 o                         
 -28   4  17        509.60        542.46        26.05 o                         
 -26   4  17        167.75        146.54        13.54 o                         
 -24   4  17        157.91        176.64        16.59 o                         
 -22   4  17          9.69          4.42         5.81 o                         
 -20   4  17        813.18        841.61        48.04 o                         
 -18   4  17          0.05          9.58         9.42 o                         
 -16   4  17         59.22         88.95        17.44 o                         
 -14   4  17       5625.32       5566.34       295.84 o                         
 -12   4  17        499.76        553.93        52.45 o                         
 -10   4  17       1232.01       1032.33       127.88 o                         
  -8   4  17        829.25        878.67       111.51 o                         
  -6   4  17       2981.08       2703.17       156.70 o                         
  -4   4  17          2.75         18.93         8.27 o                         
  -2   4  17        452.34        405.42        26.79 o                         
   0   4  17        890.29        973.19       100.75 o                         
   2   4  17         65.33         96.45        43.06 o                         
 -29   5  17        858.84        819.16        41.44 o                         
 -27   5  17         65.31         60.39         9.49 o                         
 -25   5  17        113.18        135.57        11.42 o                         
 -23   5  17       1178.44       1190.89        63.73 o                         
 -21   5  17        315.85        356.89        31.08 o                         
 -19   5  17        682.97        692.57        45.92 o                         
 -17   5  17         48.66         33.11        10.38 o                         
 -15   5  17       1888.82       1981.51       170.04 o                         
 -13   5  17        190.09        166.30        46.28 o                         
 -11   5  17        280.76        367.53        63.42 o                         
  -9   5  17       3623.89       3742.72       270.72 o                         
  -7   5  17       3041.13       3448.88       140.76 o                         
  -5   5  17          4.91          9.15         6.49 o                         
  -3   5  17        138.20        150.63        20.74 o                         
  -1   5  17          9.24         25.52        10.18 o                         
 -20   6  17       2506.33       2185.49        86.65 o                         
 -18   6  17       2795.09       2912.49       138.69 o                         
 -16   6  17       2014.17       2062.10       105.78 o                         
 -14   6  17          4.39         -3.61        14.05 o                         
 -12   6  17        184.01        158.27        21.79 o                         
 -10   6  17         24.28         21.51        10.58 o                         
 -40   0  18       1340.44       1125.02        87.53 o                         
 -38   0  18       3145.71       3456.14       139.58 o                         
 -36   0  18        572.68        551.15        66.59 o                         
 -34   0  18         53.21         48.02        17.94 o                         
 -32   0  18       2767.12       2788.98       141.13 o                         
 -30   0  18        965.23        958.94        60.46 o                         
 -28   0  18       2341.01       2243.36        79.82 o                         
 -26   0  18         26.03         20.63         9.39 o                         
 -24   0  18        261.43        193.30        29.66 o                         
 -22   0  18       4701.52       5089.40       223.74 o                         
 -20   0  18       3707.93       3901.50       325.18 o                         
 -18   0  18        243.02        430.85        46.00 o                         
 -16   0  18         63.27         41.00        10.68 o                         
 -14   0  18        718.12        692.33        50.87 o                         
 -12   0  18       7276.04       7865.68       477.18 o                         
 -10   0  18       5520.96       5627.30       158.30 o                         
  -8   0  18       2274.28       2235.62        79.36 o                         
  -6   0  18       3144.61       3054.96        74.31 o                         
  -4   0  18      17943.74      18109.54       419.61 o                         
  -2   0  18      15706.88      15891.99       314.14 o                         
   0   0  18         64.04         61.03        14.67 o                         
   2   0  18       6150.26       6012.18       145.89 o                         
   4   0  18       1105.24       1148.96        38.89 o                         
   6   0  18         70.44         48.81         9.35 o                         
 -39   1  18       1990.48       1833.26        78.13 o                         
 -37   1  18        836.63        772.84        34.44 o                         
 -35   1  18       1051.12       1100.04        38.33 o                         
 -33   1  18        413.92        382.58        24.27 o                         
 -31   1  18       1933.61       1911.20        56.30 o                         
 -29   1  18        441.79        425.52        22.94 o                         
 -27   1  18       4873.46       5218.31       105.87 o                         
 -25   1  18        726.64        693.91        30.83 o                         
 -23   1  18         26.77         25.82         9.15 o                         
 -21   1  18        136.27        190.93        18.51 o                         
 -19   1  18       2517.13       2890.76       118.05 o                         
 -17   1  18       3082.07       3153.63       102.30 o                         
 -15   1  18        315.81        344.97        21.13 o                         
 -13   1  18       1728.66       1783.50        84.24 o                         
 -11   1  18       3862.48       4040.60        90.75 o                         
  -9   1  18       2624.36       2802.74        64.79 o                         
  -7   1  18       2447.74       2516.40        50.35 o                         
  -5   1  18        411.44        394.94        15.63 o                         
  -3   1  18        183.99        149.04        14.70 o                         
  -1   1  18        225.80        213.74        17.62 o                         
   1   1  18       5291.78       5477.05       115.71 o                         
   3   1  18       1085.32       1072.65        31.28 o                         
   5   1  18        412.68        418.38        18.12 o                         
   7   1  18         93.60         61.62        15.34 o                         
 -38   2  18        147.21        158.23        22.37 o                         
 -36   2  18        636.48        600.54        28.01 o                         
 -34   2  18       5719.49       5934.66       176.66 o                         
 -32   2  18       1699.76       1681.15        65.31 o                         
 -30   2  18       1912.11       1978.97        60.17 o                         
 -28   2  18       2461.50       2515.28        55.44 o                         
 -26   2  18        328.21        332.77        18.33 o                         
 -24   2  18         15.03         -1.43         5.84 o                         
 -22   2  18         12.65         22.60         7.98 o                         
 -20   2  18       1734.05       1880.64        60.89 o                         
 -18   2  18       5534.02       5696.30       132.06 o                         
 -16   2  18      12439.22      13611.27       352.63 o                         
 -14   2  18       3765.42       3716.05        92.27 o                         
 -12   2  18        607.73        602.14        28.79 o                         
 -10   2  18         22.53         23.14         7.74 o                         
  -8   2  18         31.20         14.15         8.50 o                         
  -6   2  18        491.04        466.06        21.91 o                         
  -4   2  18         62.30         62.54         9.18 o                         
  -2   2  18        197.84        210.69        13.28 o                         
   0   2  18       1660.45       1645.45        38.82 o                         
   2   2  18       3800.06       4038.23        83.93 o                         
   4   2  18        203.16        228.88        14.57 o                         
   6   2  18       2137.51       1617.80        67.91 o                         
 -37   3  18          5.70          7.35         7.73 o                         
 -35   3  18         10.06          1.57         6.67 o                         
 -33   3  18         36.26         25.20         9.33 o                         
 -31   3  18          8.48         13.00         5.92 o                         
 -29   3  18       1099.10       1138.22        47.12 o                         
 -27   3  18        161.14        197.26        17.16 o                         
 -25   3  18        661.55        773.09        44.87 o                         
 -23   3  18        702.42        783.87        41.10 o                         
 -21   3  18       1996.28       2135.00       108.32 o                         
 -19   3  18       2176.16       2402.59        87.13 o                         
 -17   3  18       7272.57       7709.57       220.66 o                         
 -15   3  18       1626.85       1615.30        59.73 o                         
 -13   3  18       2927.37       3099.43        88.68 o                         
 -11   3  18       5834.71       6051.06       224.87 o                         
  -9   3  18       3174.60       3320.26       162.98 o                         
  -7   3  18       1350.94       1490.79       120.13 o                         
  -5   3  18       2605.38       2599.15        97.66 o                         
  -3   3  18       1865.18       1824.58        74.10 o                         
  -1   3  18          4.95          8.17         6.40 o                         
   1   3  18        113.70        107.89        17.48 o                         
   3   3  18        190.86        182.29        13.70 o                         
 -34   4  18       1877.51       1619.79       115.12 o                         
 -32   4  18         10.75          1.93         5.40 o                         
 -30   4  18        441.72        523.95        29.44 o                         
 -28   4  18        246.35        273.78        17.06 o                         
 -26   4  18         68.86         77.15        10.66 o                         
 -24   4  18        853.80        972.25        42.06 o                         
 -22   4  18         79.05         92.25        14.32 o                         
 -20   4  18         97.00         96.74        16.00 o                         
 -18   4  18         35.20         41.46        11.13 o                         
 -16   4  18         15.34         18.25         9.65 o                         
 -14   4  18        196.41        219.82        33.70 o                         
 -12   4  18        173.56        203.63        38.56 o                         
 -10   4  18        687.98        463.05        87.53 o                         
  -8   4  18       3753.99       4413.63       224.04 o                         
  -6   4  18       8224.22       8532.52       425.22 o                         
  -4   4  18       1266.36       1329.89        53.50 o                         
  -2   4  18         39.10         32.46         6.63 o                         
   0   4  18         10.32         18.73         7.06 o                         
 -29   5  18       2310.10       2061.44       141.16 o                         
 -27   5  18        120.45        141.35        15.82 o                         
 -25   5  18         99.14         95.93        12.18 o                         
 -23   5  18       1637.21       1751.87        81.38 o                         
 -21   5  18        666.71        643.99        41.58 o                         
 -19   5  18        272.61        245.25        36.36 o                         
 -17   5  18       1327.62       1363.77       130.46 o                         
 -15   5  18        199.66        208.91        56.72 o                         
 -13   5  18        673.86        637.92        57.15 o                         
 -11   5  18         23.72         15.62         8.95 o                         
  -9   5  18        220.74        245.53        28.28 o                         
  -7   5  18         40.73         55.11        10.06 o                         
  -5   5  18        245.76        286.33        21.16 o                         
  -3   5  18        291.51        301.14        37.00 o                         
 -20   6  18         69.33         55.69        13.79 o                         
 -18   6  18        613.94        508.12        56.59 o                         
 -16   6  18       1110.03        944.38        54.83 o                         
 -14   6  18        539.49        599.96        55.30 o                         
 -12   6  18        448.02        436.11        42.28 o                         
 -39   1  19        350.06        310.58        20.62 o                         
 -37   1  19         88.05         68.60        10.59 o                         
 -35   1  19          1.95          8.35         8.85 o                         
 -33   1  19       1168.32       1135.26        44.07 o                         
 -31   1  19       1208.55       1227.84        43.91 o                         
 -29   1  19        923.01        849.07        33.13 o                         
 -27   1  19       1358.50       1354.29        39.25 o                         
 -25   1  19       1503.96       1466.88        50.87 o                         
 -23   1  19        101.93        119.16        15.34 o                         
 -21   1  19       1544.53       1751.23        77.76 o                         
 -19   1  19       5340.43       5634.65       161.13 o                         
 -17   1  19       1906.11       2227.09        74.22 o                         
 -15   1  19       1896.67       1750.59        83.31 o                         
 -13   1  19       2433.16       2543.62        95.54 o                         
 -11   1  19       1725.42       1729.57        46.67 o                         
  -9   1  19       7477.49       8074.71       147.40 o                         
  -7   1  19         53.95         45.42         5.99 o                         
  -5   1  19        914.60        915.01        25.37 o                         
  -3   1  19        147.13        145.84        14.87 o                         
  -1   1  19       2287.58       2249.43        50.66 o                         
   1   1  19        255.91        190.06        17.69 o                         
   3   1  19       3167.00       2975.59        82.77 o                         
   5   1  19       2163.98       1656.69        50.33 o                         
 -38   2  19         20.75         50.72        21.01 o                         
 -36   2  19        323.58        316.00        26.93 o                         
 -34   2  19        232.28        276.39        25.39 o                         
 -32   2  19        709.08        707.88        29.64 o                         
 -30   2  19       2039.81       2188.38        54.75 o                         
 -28   2  19        881.28        883.78        29.95 o                         
 -26   2  19        489.94        418.02        18.95 o                         
 -24   2  19       3061.81       2930.17        86.76 o                         
 -22   2  19        682.13        705.62        36.69 o                         
 -20   2  19        101.23         94.92        12.50 o                         
 -18   2  19          3.17         -0.58         7.11 o                         
 -16   2  19        998.32       1054.08        38.74 o                         
 -14   2  19        775.19        843.99        29.05 o                         
 -12   2  19       7513.39       7814.23       161.92 o                         
 -10   2  19       1386.93       1489.89        45.78 o                         
  -8   2  19          2.64          2.90         5.69 o                         
  -6   2  19         74.24         71.54        11.65 o                         
  -4   2  19        106.18        111.71        11.09 o                         
  -2   2  19         36.85         24.21         8.35 o                         
   0   2  19         15.93          5.98         5.02 o                         
   2   2  19        266.07        271.68        19.33 o                         
   4   2  19       1310.32       1085.62        51.20 o                         
 -37   3  19         88.52         83.92        17.02 o                         
 -35   3  19        372.51        298.47        21.75 o                         
 -33   3  19        474.18        429.53        27.78 o                         
 -31   3  19        617.58        685.17        38.99 o                         
 -29   3  19       3315.00       3518.01        89.80 o                         
 -27   3  19       3160.79       3455.90       101.33 o                         
 -25   3  19        194.27        204.24        24.03 o                         
 -23   3  19         46.75         61.40        11.11 o                         
 -21   3  19          4.72          7.92         5.41 o                         
 -19   3  19         14.13         18.12         8.56 o                         
 -17   3  19         19.43         25.67         8.78 o                         
 -15   3  19       1987.09       2089.61       105.76 o                         
 -13   3  19        339.68        353.61        34.17 o                         
 -11   3  19        190.46        211.98        30.58 o                         
  -9   3  19        446.89        398.36        72.84 o                         
  -7   3  19        485.59        437.82        53.27 o                         
  -5   3  19        652.71        676.89        53.94 o                         
  -3   3  19         66.80         78.83        13.46 o                         
  -1   3  19          2.33         10.18         5.45 o                         
   1   3  19        898.31        910.82        57.59 o                         
 -34   4  19          2.72          4.64         5.54 o                         
 -32   4  19        242.94        240.44        25.73 o                         
 -30   4  19        173.47        150.06        13.16 o                         
 -28   4  19        260.78        302.57        17.18 o                         
 -26   4  19        157.33        150.42        15.08 o                         
 -24   4  19       1328.26       1425.76        71.70 o                         
 -22   4  19       2581.61       2810.80       100.99 o                         
 -20   4  19        481.87        541.07        35.11 o                         
 -18   4  19        421.37        522.64        31.23 o                         
 -16   4  19       3879.73       3977.10       174.32 o                         
 -14   4  19         38.18         49.24        23.65 o                         
 -12   4  19         57.33         60.51        20.66 o                         
 -10   4  19        765.22        715.59       104.87 o                         
  -8   4  19        625.95        634.55        46.70 o                         
  -6   4  19        107.96         85.06        13.59 o                         
  -4   4  19        306.38        280.73        22.17 o                         
  -2   4  19       3200.63       3629.71       305.78 o                         
 -29   5  19        101.59         81.09        16.11 o                         
 -27   5  19        305.54        270.22        25.51 o                         
 -25   5  19        886.39        895.37        59.27 o                         
 -23   5  19        819.66        790.72       114.02 o                         
 -21   5  19        217.83        176.26        26.21 o                         
 -19   5  19        488.69        504.53        47.04 o                         
 -17   5  19        771.93        759.22        60.66 o                         
 -15   5  19          3.17          8.68        14.05 o                         
 -13   5  19        194.89        209.22        24.05 o                         
 -11   5  19        654.57        664.33        54.42 o                         
  -9   5  19          4.77          8.33         7.82 o                         
  -7   5  19       2720.70       2906.20       256.08 o                         
 -40   0  20       1117.83        828.39        71.55 o                         
 -38   0  20        496.73        443.78        33.72 o                         
 -36   0  20         19.33         15.98        10.74 o                         
 -34   0  20       1811.83       1747.02        85.31 o                         
 -32   0  20        706.96        647.09        49.45 o                         
 -30   0  20        975.98        968.16        61.87 o                         
 -28   0  20       2926.53       2719.86        89.30 o                         
 -26   0  20        142.92        189.61        20.67 o                         
 -24   0  20        516.13        756.76        55.67 o                         
 -22   0  20       1598.90       1861.39       132.33 o                         
 -20   0  20       4949.22       5242.20       256.64 o                         
 -18   0  20       8899.12       8581.56       401.43 o                         
 -16   0  20      13639.37      14372.85       536.50 o                         
 -14   0  20       4818.78       5338.19       188.59 o                         
 -12   0  20       6869.63       6913.32       202.54 o                         
 -10   0  20         38.51         33.71        13.81 o                         
  -8   0  20       3198.04       3127.41        92.86 o                         
  -6   0  20         45.52         39.56         9.18 o                         
  -4   0  20        534.73        530.78        28.42 o                         
  -2   0  20        413.95        386.74        24.68 o                         
   0   0  20       3245.39       3314.09        93.65 o                         
   2   0  20        399.76        349.12        27.49 o                         
 -39   1  20        371.50        279.98        18.99 o                         
 -37   1  20       1071.41       1110.24        43.27 o                         
 -35   1  20       1189.86       1232.19        42.69 o                         
 -33   1  20        780.57        670.57        28.82 o                         
 -31   1  20        635.81        624.60        28.78 o                         
 -29   1  20         39.14         50.96        11.33 o                         
 -27   1  20       5420.66       5498.31       116.26 o                         
 -25   1  20        931.69        950.30        46.09 o                         
 -23   1  20       2304.48       2445.69        83.10 o                         
 -21   1  20       2301.41       2117.30        88.97 o                         
 -19   1  20       1621.80       1681.02        53.92 o                         
 -17   1  20        521.74        548.02        27.94 o                         
 -15   1  20         12.42          6.23         5.97 o                         
 -13   1  20       1385.32       1477.20        45.96 o                         
 -11   1  20       6383.73       6344.23       139.16 o                         
  -9   1  20       7017.12       7367.22       131.77 o                         
  -7   1  20         76.99         76.45        10.29 o                         
  -5   1  20        988.87        895.33        28.82 o                         
  -3   1  20         28.35         14.07         6.12 o                         
  -1   1  20       1561.02       1501.53        44.31 o                         
   1   1  20        130.74         96.12        16.22 o                         
   3   1  20          2.17         -2.94         5.03 o                         
 -38   2  20        825.05        807.47        41.55 o                         
 -36   2  20        642.37        705.92        64.14 o                         
 -34   2  20         37.18         39.46         9.26 o                         
 -32   2  20       1840.80       1891.75        56.32 o                         
 -30   2  20       5541.73       5800.87       118.09 o                         
 -28   2  20       2212.79       2361.87        63.71 o                         
 -26   2  20        357.46        266.69        17.63 o                         
 -24   2  20       2235.44       2242.84        71.31 o                         
 -22   2  20       1330.87       1446.48        52.44 o                         
 -20   2  20         14.15          7.18         8.18 o                         
 -18   2  20         23.70         21.10         8.20 o                         
 -16   2  20        989.08       1035.81        48.35 o                         
 -14   2  20       3000.02       3168.57        68.31 o                         
 -12   2  20        358.19        322.01        16.17 o                         
 -10   2  20        156.15        131.90        13.96 o                         
  -8   2  20       4524.82       4573.12       103.18 o                         
  -6   2  20       6373.15       6418.56       140.37 o                         
  -4   2  20       1430.50       1468.64        47.01 o                         
  -2   2  20        357.45        351.70        24.33 o                         
   0   2  20        323.17        255.90        18.47 o                         
   2   2  20         35.25         33.68         9.37 o                         
 -35   3  20        214.57        241.39        18.78 o                         
 -33   3  20        324.46        307.31        24.78 o                         
 -31   3  20          1.54          7.50         8.27 o                         
 -29   3  20        525.38        594.43        31.12 o                         
 -27   3  20        263.66        244.38        23.53 o                         
 -25   3  20       1802.84       1918.45        86.01 o                         
 -23   3  20       1037.77       1260.69        59.56 o                         
 -21   3  20       1114.80       1202.77        95.37 o                         
 -19   3  20       6279.29       7064.84       277.34 o                         
 -17   3  20       4337.83       5143.61       388.93 o                         
 -15   3  20       1198.01       1489.39       116.63 o                         
 -13   3  20       1484.40       1497.85       118.29 o                         
 -11   3  20        212.89        195.92        23.58 o                         
  -9   3  20        574.36        618.23        48.40 o                         
  -7   3  20         82.42         71.30        23.15 o                         
  -5   3  20        242.69        269.45        25.69 o                         
  -3   3  20         56.22         38.84         9.88 o                         
  -1   3  20          0.72          1.71         8.83 o                         
 -32   4  20         19.85         42.61         7.74 o                         
 -30   4  20        361.31        366.02        29.14 o                         
 -28   4  20        223.50        197.62        25.13 o                         
 -26   4  20         81.60        124.84        13.22 o                         
 -24   4  20         27.36         35.63        13.49 o                         
 -22   4  20       1803.77       1951.88        84.67 o                         
 -20   4  20       2701.19       2840.26        98.98 o                         
 -18   4  20        661.17        684.40        53.63 o                         
 -16   4  20       4276.72       4050.76       215.76 o                         
 -14   4  20       3239.28       2874.05       345.81 o                         
 -12   4  20         48.35         47.83        18.43 o                         
 -10   4  20         55.16         62.61        20.17 o                         
  -8   4  20        174.62        196.98        19.73 o                         
  -6   4  20          7.20          6.23         5.45 o                         
  -4   4  20         60.98         85.58        13.78 o                         
 -27   5  20        429.80        415.73        32.55 o                         
 -25   5  20       2231.09       2351.13       120.73 o                         
 -23   5  20        177.30        156.08        22.15 o                         
 -21   5  20         43.46         60.10        16.57 o                         
 -19   5  20        288.58        281.87        31.51 o                         
 -17   5  20          0.68          0.92        10.56 o                         
 -15   5  20         22.46         33.90        16.89 o                         
 -13   5  20         98.47        122.30        17.16 o                         
 -11   5  20       1988.88       2038.54        86.96 o                         
  -9   5  20        662.61        639.12       120.02 o                         
 -39   1  21        384.80        356.70        35.61 o                         
 -37   1  21        112.56        103.43        11.88 o                         
 -35   1  21         38.84         34.97        10.58 o                         
 -33   1  21         32.69         30.98         9.31 o                         
 -31   1  21       4054.24       4037.85       120.30 o                         
 -29   1  21       1906.05       1816.38        65.73 o                         
 -27   1  21       1872.34       1892.23        58.71 o                         
 -25   1  21        158.89        125.36        24.54 o                         
 -23   1  21        686.45        549.88        33.71 o                         
 -21   1  21        219.33        309.21        24.17 o                         
 -19   1  21       1266.00       1249.57        45.61 o                         
 -17   1  21       5234.22       5744.67       149.99 o                         
 -15   1  21        375.18        351.13        18.56 o                         
 -13   1  21        565.33        616.79        29.65 o                         
 -11   1  21         78.78         87.66         9.68 o                         
  -9   1  21        630.93        623.52        26.80 o                         
  -7   1  21        257.63        265.79        17.26 o                         
  -5   1  21       2533.76       2596.45        68.03 o                         
  -3   1  21         17.80          5.39         6.36 o                         
  -1   1  21          3.52         -6.38         8.11 o                         
   1   1  21        205.41        149.20        12.93 o                         
 -38   2  21        280.61        281.65        21.88 o                         
 -36   2  21        371.06        393.62        29.80 o                         
 -34   2  21         23.03         25.35         6.62 o                         
 -32   2  21        115.04        100.09        19.90 o                         
 -30   2  21        533.66        503.00        22.69 o                         
 -28   2  21         97.77         70.36        12.89 o                         
 -26   2  21        176.51        133.91        14.52 o                         
 -24   2  21       1098.20       1262.48        60.20 o                         
 -22   2  21        327.03        309.39        21.58 o                         
 -20   2  21        257.40        220.89        16.00 o                         
 -18   2  21        176.69        155.19        13.84 o                         
 -16   2  21        610.94        676.17        23.75 o                         
 -14   2  21       2305.08       2460.70        65.12 o                         
 -12   2  21       1272.27       1315.68        43.73 o                         
 -10   2  21         87.75         82.41        10.29 o                         
  -8   2  21       1572.39       1546.72        44.05 o                         
  -6   2  21        265.66        272.46        16.25 o                         
  -4   2  21       1108.35       1033.31        46.38 o                         
  -2   2  21         10.94          4.08         7.66 o                         
   0   2  21         53.92         48.97        14.05 o                         
 -35   3  21         62.64         59.16        12.85 o                         
 -33   3  21         26.26         18.83         6.49 o                         
 -31   3  21          3.63          3.71         7.02 o                         
 -29   3  21        452.57        454.05        43.78 o                         
 -27   3  21        126.13        139.24        18.21 o                         
 -25   3  21       1085.67       1099.51        64.40 o                         
 -23   3  21        183.78        202.66        20.43 o                         
 -21   3  21         71.41         79.90        16.43 o                         
 -19   3  21        133.66        137.60        31.90 o                         
 -17   3  21          4.13         20.15        23.51 o                         
 -15   3  21        889.39       1114.88       130.39 o                         
 -13   3  21        232.54        225.45        30.43 o                         
 -11   3  21         10.68         11.27         9.33 o                         
  -9   3  21       1045.45       1188.36        67.79 o                         
  -7   3  21       1159.36       1100.62       106.68 o                         
  -5   3  21       1203.53       1238.82        49.92 o                         
  -3   3  21       1064.52       1176.94        59.64 o                         
 -32   4  21        378.39        339.43        29.81 o                         
 -30   4  21        650.36        754.74        42.31 o                         
 -28   4  21        837.21        933.50        45.47 o                         
 -26   4  21        881.28        971.20        43.79 o                         
 -24   4  21         11.34         23.35         9.04 o                         
 -22   4  21          0.80          8.32         7.52 o                         
 -20   4  21        152.20        173.45        19.16 o                         
 -18   4  21        851.84        906.32        51.77 o                         
 -16   4  21       1371.82       1347.52        74.69 o                         
 -14   4  21       3060.38       3608.22       269.23 o                         
 -12   4  21        976.59       1101.96        73.72 o                         
 -10   4  21          1.93          9.97         5.79 o                         
  -8   4  21         82.34        109.73        12.55 o                         
  -6   4  21        121.34        132.42        17.09 o                         
 -27   5  21        651.04        581.89       101.00 o                         
 -25   5  21         37.25         38.26         7.75 o                         
 -23   5  21        172.42        125.73        19.27 o                         
 -21   5  21          1.29         10.95         8.38 o                         
 -19   5  21        313.71        310.44        30.35 o                         
 -17   5  21        491.71        484.08        47.70 o                         
 -15   5  21        235.75        284.90        40.35 o                         
 -13   5  21        857.34        806.51        36.17 o                         
 -11   5  21        500.90        500.95        46.54 o                         
 -40   0  22        910.02        643.92        59.17 o                         
 -38   0  22          3.87          4.71        11.92 o                         
 -36   0  22          2.05          1.88         8.14 o                         
 -34   0  22       2451.26       2816.99       135.39 o                         
 -32   0  22       1400.94       1507.46       100.46 o                         
 -30   0  22       4812.54       4768.73       177.24 o                         
 -28   0  22      11266.27      10997.01       377.98 o                         
 -26   0  22       6506.46       6748.10       265.05 o                         
 -24   0  22        277.72        465.89        83.66 o                         
 -22   0  22        788.04        971.48       121.56 o                         
 -20   0  22       2499.41       2143.69       194.53 o                         
 -18   0  22        160.11         71.35        20.67 o                         
 -16   0  22       2701.50       2787.67       103.54 o                         
 -14   0  22       4099.95       4332.96       138.12 o                         
 -12   0  22         26.27         57.41        12.69 o                         
 -10   0  22        741.90        805.57        40.62 o                         
  -8   0  22        158.69        157.55        15.09 o                         
  -6   0  22        279.52        286.47        21.98 o                         
  -4   0  22         40.01         33.38         8.91 o                         
  -2   0  22         65.17         66.49        18.63 o                         
   0   0  22        498.29        336.82        41.38 o                         
 -39   1  22        777.15        731.42        32.60 o                         
 -37   1  22       1574.53       1584.45        66.65 o                         
 -35   1  22        728.79        630.08        36.43 o                         
 -33   1  22       1043.13       1111.88        43.83 o                         
 -31   1  22       1726.30       1794.44        60.84 o                         
 -29   1  22        112.32        106.04        14.51 o                         
 -27   1  22        176.51        211.27        43.54 o                         
 -25   1  22       1944.84       2091.58        68.23 o                         
 -23   1  22       4529.04       4759.10       137.91 o                         
 -21   1  22        671.83        613.62        33.16 o                         
 -19   1  22        239.90        265.10        19.64 o                         
 -17   1  22         40.50         49.17         9.90 o                         
 -15   1  22         36.72         30.37         6.14 o                         
 -13   1  22        643.48        703.96        38.62 o                         
 -11   1  22        828.49        884.14        37.56 o                         
  -9   1  22       2066.58       2278.55        63.30 o                         
  -7   1  22        616.38        580.36        25.00 o                         
  -5   1  22        646.51        579.27        25.88 o                         
  -3   1  22       1559.91       1583.62        51.71 o                         
  -1   1  22       1136.87        961.81        33.55 o                         
 -38   2  22       2651.95       2119.59       105.69 o                         
 -36   2  22       1356.61       1222.60        56.00 o                         
 -34   2  22        590.08        603.27        27.22 o                         
 -32   2  22        132.76        144.22        12.52 o                         
 -30   2  22        223.88        218.31        14.15 o                         
 -28   2  22          0.26         -1.86         7.60 o                         
 -26   2  22        615.13        681.33        34.56 o                         
 -24   2  22         43.19         69.40        13.64 o                         
 -22   2  22        309.46        413.95        35.30 o                         
 -20   2  22       2017.77       2393.72        90.16 o                         
 -18   2  22       3102.22       3332.89        87.56 o                         
 -16   2  22       3648.36       3992.95       101.95 o                         
 -14   2  22        503.09        462.90        25.10 o                         
 -12   2  22         28.68         22.91         8.09 o                         
 -10   2  22        657.51        627.27        21.40 o                         
  -8   2  22        573.05        614.24        23.76 o                         
  -6   2  22       1148.50       1158.05        47.82 o                         
  -4   2  22        815.49        699.84        32.87 o                         
  -2   2  22       3123.16       2922.89       140.45 o                         
 -35   3  22         34.35         43.90         6.83 o                         
 -33   3  22       1287.07       1179.39        52.07 o                         
 -31   3  22       2535.35       2819.57       105.97 o                         
 -29   3  22       1247.16       1339.24        63.97 o                         
 -27   3  22       2924.45       3139.46       135.22 o                         
 -25   3  22       3603.63       4023.13       147.02 o                         
 -23   3  22        811.24        946.18        69.79 o                         
 -21   3  22        456.53        521.25        42.71 o                         
 -19   3  22         90.87        114.55        18.79 o                         
 -17   3  22        117.96        131.54        19.54 o                         
 -15   3  22         21.40         25.21        14.50 o                         
 -13   3  22        556.77        604.32        47.48 o                         
 -11   3  22        329.41        361.11        28.41 o                         
  -9   3  22        546.11        544.25        30.12 o                         
  -7   3  22        147.82        130.19        17.05 o                         
  -5   3  22        742.42        794.20        63.38 o                         
 -32   4  22        686.74        622.91        40.40 o                         
 -30   4  22       2380.08       2484.32       168.75 o                         
 -28   4  22       2624.27       2764.08        99.90 o                         
 -26   4  22       1478.90       1607.63        68.04 o                         
 -24   4  22       1420.05       1586.13        81.03 o                         
 -22   4  22         65.57         74.53        18.39 o                         
 -20   4  22        200.73        187.88        22.67 o                         
 -18   4  22        421.21        478.81        28.30 o                         
 -16   4  22         56.92         93.99        14.06 o                         
 -14   4  22         34.22         36.85         9.96 o                         
 -12   4  22        964.66        997.75        46.03 o                         
 -10   4  22        117.24        113.24        11.24 o                         
  -8   4  22        263.19        264.47        24.44 o                         
 -25   5  22         74.23         69.27        10.44 o                         
 -23   5  22       1420.16       1642.15       132.91 o                         
 -21   5  22        146.71        143.13        18.01 o                         
 -19   5  22        452.07        388.95        30.33 o                         
 -17   5  22         56.94         64.97        14.95 o                         
 -15   5  22       1123.19        810.86        70.77 o                         
 -39   1  23       1686.17       1438.86        72.06 o                         
 -37   1  23        361.43        349.26        28.96 o                         
 -35   1  23       1353.09       1470.69        67.73 o                         
 -33   1  23          8.12         17.66         6.76 o                         
 -31   1  23       1392.13       1529.72        57.84 o                         
 -29   1  23       1326.11       1452.64        49.61 o                         
 -27   1  23       5048.11       5280.62       188.62 o                         
 -25   1  23         76.98         61.82        15.84 o                         
 -23   1  23        648.28        731.45        71.31 o                         
 -21   1  23          7.93          9.02        19.96 o                         
 -19   1  23        230.12        281.29        32.56 o                         
 -17   1  23        152.37        202.01        17.19 o                         
 -15   1  23         57.45         46.17        10.23 o                         
 -13   1  23       4130.92       4268.25       112.59 o                         
 -11   1  23        495.42        491.62        24.54 o                         
  -9   1  23         41.60         39.16         7.20 o                         
  -7   1  23         72.49         41.12         9.15 o                         
  -5   1  23       1384.49       1344.26        44.19 o                         
  -3   1  23        727.48        599.81        27.78 o                         
 -38   2  23          1.20         -1.70         5.87 o                         
 -36   2  23          4.74          5.03         6.38 o                         
 -34   2  23        183.35        164.85        13.59 o                         
 -32   2  23        938.21        965.51        35.33 o                         
 -30   2  23       2010.33       1825.19        52.09 o                         
 -28   2  23        745.66        763.23        30.20 o                         
 -26   2  23          0.42         -3.34         5.46 o                         
 -24   2  23        981.16       1056.11        59.34 o                         
 -22   2  23          9.31         10.20         9.61 o                         
 -20   2  23        938.78        950.11        39.47 o                         
 -18   2  23        109.92         98.18        11.82 o                         
 -16   2  23       3097.69       3558.74       102.27 o                         
 -14   2  23        163.32        166.79        12.61 o                         
 -12   2  23        444.14        401.28        18.25 o                         
 -10   2  23        639.44        596.86        25.14 o                         
  -8   2  23        377.57        336.17        22.05 o                         
  -6   2  23        219.74        213.46        15.50 o                         
  -4   2  23          8.70         -0.96        15.28 o                         
 -35   3  23        542.28        485.45        29.37 o                         
 -33   3  23         25.25         21.61         6.03 o                         
 -31   3  23          7.84         12.94         6.65 o                         
 -29   3  23        158.30        176.88        16.78 o                         
 -27   3  23        182.35        211.42        22.96 o                         
 -25   3  23       1632.41       1754.26        78.26 o                         
 -23   3  23       1084.32       1297.22       102.18 o                         
 -21   3  23        235.08        240.16        26.59 o                         
 -19   3  23       1718.54       2051.22        86.39 o                         
 -17   3  23       1375.51       1593.01        72.81 o                         
 -15   3  23       1185.82       1080.45        54.98 o                         
 -13   3  23        355.27        383.34        29.40 o                         
 -11   3  23       1682.10       1728.42        71.94 o                         
  -9   3  23          1.32          0.51         6.86 o                         
  -7   3  23         61.29         43.44        13.74 o                         
 -32   4  23        341.19        320.73        33.78 o                         
 -30   4  23        419.18        418.13        33.72 o                         
 -28   4  23       1249.59       1307.06        86.63 o                         
 -26   4  23       1767.50       2000.69        87.52 o                         
 -24   4  23       2841.96       3139.52       144.38 o                         
 -22   4  23        302.64        286.70        33.38 o                         
 -20   4  23        103.42        107.20        16.61 o                         
 -18   4  23        638.56        693.42        42.54 o                         
 -16   4  23         64.87         75.03        20.24 o                         
 -14   4  23        249.12        241.65        21.88 o                         
 -12   4  23        113.19        143.16        14.41 o                         
 -38   0  24       3771.71       3913.86       183.64 o                         
 -36   0  24       5475.04       6046.02       229.96 o                         
 -34   0  24       1478.02       1545.87        85.88 o                         
 -32   0  24        502.03        471.79        45.94 o                         
 -30   0  24        106.17         37.24        16.05 o                         
 -28   0  24        165.21        252.46        40.20 o                         
 -26   0  24       4937.90       5757.68       290.82 o                         
 -24   0  24       5075.24       5570.05       401.43 o                         
 -22   0  24        101.15        117.83        41.90 o                         
 -20   0  24        142.01        178.54        48.99 o                         
 -18   0  24        366.50        382.15        41.04 o                         
 -16   0  24         67.80         72.24        11.07 o                         
 -14   0  24         90.16         70.23        11.00 o                         
 -12   0  24        656.12        709.42        38.98 o                         
 -10   0  24         84.08         84.45        14.41 o                         
  -8   0  24       8091.71       8472.89       269.53 o                         
  -6   0  24        288.64        272.33        45.96 o                         
  -4   0  24        318.66        258.12        23.38 o                         
 -39   1  24         69.28         64.33        15.08 o                         
 -37   1  24         97.97         85.24        15.32 o                         
 -35   1  24        391.52        390.75        22.74 o                         
 -33   1  24       1764.07       1885.27        54.78 o                         
 -31   1  24        265.32        256.32        21.31 o                         
 -29   1  24        132.10        108.86        14.02 o                         
 -27   1  24        264.61        229.05        24.91 o                         
 -25   1  24        108.52        134.17        29.53 o                         
 -23   1  24         40.83         37.55        18.18 o                         
 -21   1  24         67.61         82.57        16.56 o                         
 -19   1  24       1296.44       1355.62        49.79 o                         
 -17   1  24        993.62       1039.80        42.00 o                         
 -15   1  24        163.80        198.56        16.75 o                         
 -13   1  24       3138.48       3532.17        77.53 o                         
 -11   1  24       1752.85       1885.50        45.44 o                         
  -9   1  24        878.12        853.51        27.41 o                         
  -7   1  24        392.12        350.28        20.49 o                         
  -5   1  24        522.36        399.04        23.35 o                         
 -36   2  24        381.84        499.10        63.36 o                         
 -34   2  24          0.03         -1.14         6.75 o                         
 -32   2  24          2.62          9.34         7.22 o                         
 -30   2  24       1977.01       1894.89        69.30 o                         
 -28   2  24       3335.81       3530.75        92.88 o                         
 -26   2  24       1727.57       1733.98        62.75 o                         
 -24   2  24        530.00        566.30        33.73 o                         
 -22   2  24        102.06        116.55        14.49 o                         
 -20   2  24         12.84         16.03         7.52 o                         
 -18   2  24       1765.04       2021.15        59.32 o                         
 -16   2  24       5300.68       6004.44       117.66 o                         
 -14   2  24       2111.90       2166.72        60.08 o                         
 -12   2  24       2222.18       2256.03        59.62 o                         
 -10   2  24       1644.58       1647.60        62.02 o                         
  -8   2  24        742.85        649.36        32.52 o                         
  -6   2  24        102.12         48.86        21.79 o                         
 -35   3  24        819.44        706.57        60.46 o                         
 -33   3  24        140.37        178.13        14.52 o                         
 -31   3  24        280.76        283.72        17.75 o                         
 -29   3  24         29.46         38.43         7.05 o                         
 -27   3  24       1371.53       1406.93        69.82 o                         
 -25   3  24        248.92        230.98        20.21 o                         
 -23   3  24         96.58        131.11        15.47 o                         
 -21   3  24       1329.87       1448.71        58.86 o                         
 -19   3  24        336.10        373.05        28.36 o                         
 -17   3  24         73.43         78.30        13.75 o                         
 -15   3  24        198.56        202.01        17.27 o                         
 -13   3  24          8.15          8.62         9.55 o                         
 -11   3  24          4.29         -1.44         8.30 o                         
  -9   3  24         16.12         28.49        12.76 o                         
 -30   4  24        147.48        110.00        13.81 o                         
 -28   4  24        156.62        160.16        14.82 o                         
 -26   4  24          8.55          9.27         5.14 o                         
 -24   4  24        849.25        855.79        53.17 o                         
 -22   4  24        606.88        598.33        41.34 o                         
 -20   4  24         14.06          9.06         5.39 o                         
 -18   4  24         69.16         76.22        11.84 o                         
 -16   4  24          0.86          7.33         6.68 o                         
 -14   4  24         67.82         62.40        15.21 o                         
 -37   1  25       3109.80       3274.36       111.09 o                         
 -35   1  25       1334.01       1434.52        52.29 o                         
 -33   1  25         87.84         54.73        13.28 o                         
 -31   1  25        195.86        143.07        14.62 o                         
 -29   1  25        913.40        973.58        38.71 o                         
 -27   1  25        301.48        334.93        46.55 o                         
 -25   1  25        631.30        789.21        74.44 o                         
 -23   1  25       2936.16       3281.58       180.99 o                         
 -21   1  25         18.73          3.74        10.59 o                         
 -19   1  25        436.61        418.44        22.42 o                         
 -17   1  25          5.95         -2.95         8.01 o                         
 -15   1  25       2254.06       2414.64        54.49 o                         
 -13   1  25       2518.29       2543.93        70.80 o                         
 -11   1  25         41.89         31.91         5.26 o                         
  -9   1  25        170.11        125.01        13.09 o                         
 -36   2  25        209.57        201.95        43.83 o                         
 -34   2  25        183.05        159.24        14.95 o                         
 -32   2  25         16.49         17.15         7.69 o                         
 -30   2  25       1746.64       1673.75        53.71 o                         
 -28   2  25         30.50         25.92         9.55 o                         
 -26   2  25       2598.07       2423.98        76.42 o                         
 -24   2  25         91.69         64.83        12.92 o                         
 -22   2  25        481.31        537.77        29.69 o                         
 -20   2  25         22.40         22.46        11.01 o                         
 -18   2  25         24.27         29.74         7.90 o                         
 -16   2  25        417.95        382.88        27.46 o                         
 -14   2  25        199.56        157.06        13.37 o                         
 -12   2  25        383.50        319.01        21.19 o                         
 -10   2  25          5.99          5.73         7.53 o                         
 -33   3  25        275.96        291.54        52.60 o                         
 -31   3  25         74.64         69.85         9.89 o                         
 -29   3  25         72.20         57.84        11.49 o                         
 -27   3  25       2989.92       3041.93       123.90 o                         
 -25   3  25       5069.02       5387.21       178.21 o                         
 -23   3  25        191.17        179.42        15.78 o                         
 -21   3  25        822.07        878.90        96.56 o                         
 -19   3  25          4.73         30.33        13.36 o                         
 -17   3  25        500.06        483.93        52.26 o                         
 -15   3  25        539.24        554.95        42.82 o                         
 -13   3  25        217.63        234.36        24.89 o                         
 -28   4  25         78.06         64.46        15.21 o                         
 -26   4  25          4.74         -5.80         8.64 o                         
 -24   4  25        907.10        857.40        75.93 o                         
 -22   4  25          2.54          6.19        11.22 o                         
 -20   4  25        153.66        138.19        25.52 o                         
 -18   4  25        454.44        440.37        25.65 o                         
 -38   0  26        545.24        493.14        35.41 o                         
 -36   0  26       7258.47       8442.87       526.99 o                         
 -34   0  26       1195.63       1063.97        75.08 o                         
 -32   0  26        641.56        788.00        54.07 o                         
 -30   0  26        476.16        507.40        43.03 o                         
 -28   0  26         14.05         11.35        13.64 o                         
 -26   0  26       1080.40       1250.94        91.42 o                         
 -24   0  26        132.63        100.00        23.89 o                         
 -22   0  26        635.26        676.55        46.42 o                         
 -20   0  26        524.27        533.55        40.35 o                         
 -18   0  26       1198.41       1371.35        68.26 o                         
 -16   0  26       3058.57       3516.03       120.23 o                         
 -14   0  26       2192.79       2240.79        89.74 o                         
 -12   0  26       3642.47       3737.96       149.17 o                         
 -10   0  26       4488.40       4142.49       192.01 o                         
 -37   1  26         15.44          1.39         4.56 o                         
 -35   1  26         74.56         85.26        13.72 o                         
 -33   1  26        345.14        285.06        17.61 o                         
 -31   1  26        200.31        208.42        17.66 o                         
 -29   1  26          4.57         -4.86         9.62 o                         
 -27   1  26       1381.91       1369.02        77.12 o                         
 -25   1  26       2178.61       2380.78        98.47 o                         
 -23   1  26       1903.83       2188.00        75.35 o                         
 -21   1  26        660.17        786.52        36.94 o                         
 -19   1  26       2393.31       2529.31        67.84 o                         
 -17   1  26       1040.75       1060.71        29.80 o                         
 -15   1  26       1235.29       1345.80        36.93 o                         
 -13   1  26        352.62        310.41        17.74 o                         
 -11   1  26        632.71        535.47        26.60 o                         
 -36   2  26       2586.99       2051.51       142.71 o                         
 -34   2  26       1941.03       2027.40       165.14 o                         
 -32   2  26        134.01        120.52        11.71 o                         
 -30   2  26       2381.53       2434.05        79.31 o                         
 -28   2  26       2030.28       2023.56        74.53 o                         
 -26   2  26       2091.12       1925.67        69.77 o                         
 -24   2  26       3620.74       3903.21       185.30 o                         
 -22   2  26       6278.71       6899.35       224.47 o                         
 -20   2  26       1946.74       2044.52        62.47 o                         
 -18   2  26         33.37         51.44        11.46 o                         
 -16   2  26         18.73         12.02         6.52 o                         
 -14   2  26          5.35          3.07         6.41 o                         
 -12   2  26         37.45         37.48        10.38 o                         
 -31   3  26        103.81        110.61        21.79 o                         
 -29   3  26        114.70         71.47        15.18 o                         
 -27   3  26        220.57        262.76        24.96 o                         
 -25   3  26       1019.01       1253.55        95.92 o                         
 -23   3  26          0.57         -2.47        10.24 o                         
 -21   3  26        104.57        110.98        17.36 o                         
 -19   3  26         46.48         41.55         9.35 o                         
 -17   3  26       3708.59       3548.46       136.16 o                         
 -15   3  26       1276.73       1065.65        48.62 o                         
 -35   1  27       1440.31       1438.29        51.83 o                         
 -33   1  27       2784.31       3097.78        98.71 o                         
 -31   1  27       1457.36       1472.76        48.57 o                         
 -29   1  27        466.21        471.48        21.34 o                         
 -27   1  27        925.04        996.27        37.37 o                         
 -25   1  27       1129.09       1162.74        44.20 o                         
 -23   1  27       1410.82       1415.85        62.00 o                         
 -21   1  27       2127.48       2161.42        76.56 o                         
 -19   1  27          7.98         12.21         4.57 o                         
 -17   1  27         42.41         18.87        10.33 o                         
 -15   1  27       2004.93       1998.10        61.43 o                         
 -13   1  27       1877.11       1529.59        51.14 o                         
 -34   2  27       1012.85        932.94        78.51 o                         
 -30   2  27        281.28        281.57        30.07 o                         
 -28   2  27        560.41        654.31        31.60 o                         
 -26   2  27         63.53         53.19         9.29 o                         
 -24   2  27        278.63        329.69        25.29 o                         
 -22   2  27        249.65        276.03        21.23 o                         
 -20   2  27        212.42        201.14        19.75 o                         
 -18   2  27        526.00        474.97        31.54 o                         
 -16   2  27         31.30         30.52         9.59 o                         
 -29   3  27        613.78        491.80        53.63 o                         
 -27   3  27        803.40        527.82       116.15 o                         
 -25   3  27        420.56        350.16        31.85 o                         
 -23   3  27        891.64        855.04        67.74 o                         
 -21   3  27       1795.67       1517.43       111.25 o                         
 -36   0  28         30.39         49.13         9.52 o                         
 -34   0  28         11.99          2.25        10.76 o                         
 -32   0  28         74.69         42.93        19.47 o                         
 -30   0  28        345.32        318.11        28.09 o                         
 -28   0  28         24.08          2.88        19.74 o                         
 -26   0  28       7113.50       7654.99       244.94 o                         
 -24   0  28       3141.73       3365.01       140.69 o                         
 -22   0  28        857.64        824.16        50.82 o                         
 -20   0  28       2533.15       2598.85       177.53 o                         
 -18   0  28       2907.91       3050.82       140.37 o                         
 -16   0  28        723.48        498.03        43.22 o                         
 -33   1  28        923.40        785.38        30.14 o                         
 -31   1  28       2040.93       1950.55        56.11 o                         
 -29   1  28       1183.66       1080.25        35.03 o                         
 -27   1  28         59.70         44.32         9.75 o                         
 -25   1  28        577.83        710.86        40.68 o                         
 -23   1  28        142.09        183.36        26.45 o                         
 -21   1  28        484.95        458.59        24.43 o                         
 -19   1  28         54.00         16.42         8.23 o                         
 -17   1  28          0.17        -10.99        10.99 o                         
 -32   2  28       5727.50       5907.03       366.89 o                         
 -30   2  28       2185.11       2245.02       260.15 o                         
 -28   2  28       1289.00       1405.79       121.69 o                         
 -26   2  28        111.15        133.65        34.16 o                         
 -24   2  28        430.07        390.27        32.87 o                         
 -22   2  28          5.86         13.71         7.26 o                         
 -20   2  28        164.50        162.04        31.71 o                         
 -18   2  28        490.50        322.41        40.09 o                         
 -31   1  29       1776.87       1495.28        75.52 o                         
 -29   1  29        104.53         83.51         8.99 o                         
 -27   1  29         19.16        -11.68        11.68 o                         
 -25   1  29        885.98        789.48        32.45 o                         
 -23   1  29       4700.62       4585.71       208.09 o                         
 -21   1  29        870.14        707.17        26.05 o                         
 -28   0  30       3133.43       1955.89       101.04 o                         
 -26   0  30         85.02          9.76        10.24 o                         
                                                                                
