# Supplementary material for: Crystal structures and Hirshfeld surface analyses of (E)-1-[1-(4-tert-butyl­phen­yl)-2,2-di­chloro­ethen­yl]-2-phenyl­diazene, (E)-1-[1-(4-tert-butyl­phen­yl)-2,2-di­chloro­ethen­yl]-2-(4-methyl­phen­yl)diazene, (E)-1-[1-(4-tert-butyl­phen­yl)-2,2-di­chloro­ethen­yl]-2-(4-meth­oxy­phen­yl)diazene and (E)-1-[1-(4-tert-butyl­phen­yl)-2,2-di­chloro­ethen­yl]-2-(3-methyl­phen­yl)diazene
Source: Acta Crystallogr E Crystallogr Commun. 2023 Jun 13;79(Pt 7):637–43. doi: 10.1107/S205698902300511X (PMC10439426; doi:10.1107/S205698902300511X)
Supplement: Supplementary file 3 [file e-79-00637-IIsup3.hkl]

data_II                                                                         
_shelx_title ' rev-(II) in C2/c'                                                
_shelx_refln_list_code          4                                               
_shelx_F_calc_maximum      419.53                                               
_exptl_crystal_F_000      1456.00                                               
_reflns_d_resolution_high  0.7895                                               
                                                                                
loop_                                                                           
 _space_group_symop_operation_xyz                                               
 'x, y, z'                                                                      
 '-x, y, -z+1/2'                                                                
 'x+1/2, y+1/2, z'                                                              
 '-x+1/2, y+1/2, -z+1/2'                                                        
 '-x, -y, -z'                                                                   
 'x, -y, z-1/2'                                                                 
 '-x+1/2, -y+1/2, -z'                                                           
 'x+1/2, -y+1/2, z-1/2'                                                         
                                                                                
_cell_length_a    30.9062                                                       
_cell_length_b     6.2725                                                       
_cell_length_c    23.3475                                                       
_cell_angle_alpha  90.000                                                       
_cell_angle_beta  127.223                                                       
_cell_angle_gamma  90.000                                                       
                                                                                
_shelx_F_squared_multiplier     1.000                                           
                                                                                
loop_                                                                           
 _refln_index_h                                                                 
 _refln_index_k                                                                 
 _refln_index_l                                                                 
 _refln_F_squared_calc                                                          
 _refln_F_squared_meas                                                          
 _refln_F_squared_sigma                                                         
 _refln_observed_status                                                         
   2   0   0      16410.34      15691.98       439.16 o                         
   4   0   0      14240.49      14402.87       411.51 o                         
   6   0   0      16580.33      17204.26       496.99 o                         
   8   0   0      27208.35      27296.58       642.82 o                         
  10   0   0        581.82        594.83        33.81 o                         
  12   0   0       5253.70       6007.16       143.86 o                         
  14   0   0      11532.12      11993.37       316.57 o                         
  16   0   0         43.54        135.14        43.17 o                         
  18   0   0        104.31        116.67         9.09 o                         
  20   0   0        798.16        664.66        25.75 o                         
  22   0   0        486.79        421.32        23.49 o                         
  24   0   0       2342.50       2455.47        85.59 o                         
  26   0   0       5433.69       5994.59       185.46 o                         
  28   0   0       1740.44       1669.25        83.43 o                         
  30   0   0       1568.08       1348.95        46.67 o                         
   1   1   0        222.46        215.44        10.24 o                         
   3   1   0       8769.54       8616.07       178.80 o                         
   5   1   0      86680.51      85110.71      1367.82 o                         
   7   1   0      20599.02      19471.63       294.08 o                         
   9   1   0        247.58        182.02        13.72 o                         
  11   1   0         21.63         15.11         4.15 o                         
  13   1   0       2702.89       2784.27        90.51 o                         
  15   1   0       1651.65       1438.73        64.53 o                         
  17   1   0       4182.36       4258.93       103.24 o                         
  19   1   0         62.88         54.16         5.69 o                         
  21   1   0         57.26         59.63         6.80 o                         
  23   1   0        620.30        567.34        18.74 o                         
  25   1   0        781.35        743.53        32.35 o                         
  27   1   0        132.17        150.70         8.93 o                         
  29   1   0         17.50         14.28         4.34 o                         
   0   2   0       1264.62       1331.57       133.36 o                         
   2   2   0       1190.01       1025.59        45.26 o                         
   4   2   0       1300.56       1179.31        59.28 o                         
   6   2   0        282.00        233.77        24.15 o                         
   8   2   0      14428.14      14784.86       412.83 o                         
  10   2   0      16466.69      16223.87       354.67 o                         
  12   2   0      18341.33      18520.29       583.75 o                         
  14   2   0      17154.17      17344.40       293.76 o                         
  16   2   0       2316.00       2089.83        50.50 o                         
  18   2   0        343.95        345.95        15.30 o                         
  20   2   0       1184.48       1159.67        38.09 o                         
  22   2   0       1046.72       1134.20        28.67 o                         
  24   2   0        967.46       1109.04        29.48 o                         
  26   2   0        721.31        767.13        48.95 o                         
  28   2   0        589.28        608.36        24.93 o                         
  30   2   0        795.36        639.32        26.83 o                         
   1   3   0         86.05         70.28        11.18 o                         
   3   3   0      11442.24      11647.83       366.37 o                         
   5   3   0       7809.95       7744.26       674.40 o                         
   7   3   0       6706.90       6373.91       290.77 o                         
   9   3   0         13.86         24.20         7.26 o                         
  11   3   0       2592.36       2567.95        44.29 o                         
  13   3   0         77.56         78.96         4.05 o                         
  15   3   0        885.64        898.40        15.69 o                         
  17   3   0        793.67        850.07        23.08 o                         
  19   3   0        397.79        456.16        16.44 o                         
  21   3   0        141.35        132.05         9.30 o                         
  23   3   0        284.35        308.70        14.47 o                         
  25   3   0        311.49        329.78        12.74 o                         
  27   3   0        244.90        221.29        12.75 o                         
   0   4   0      13598.24      14279.37       633.06 o                         
   2   4   0       6358.86       6100.98       157.88 o                         
   4   4   0      11987.55      11023.49       140.83 o                         
   6   4   0       1177.41       1054.88        16.73 o                         
   8   4   0        158.69        149.54         5.68 o                         
  10   4   0         21.70         19.26         2.99 o                         
  12   4   0         65.31         47.08         4.33 o                         
  14   4   0       7819.21       7931.48       104.55 o                         
  16   4   0         97.29        106.33         6.65 o                         
  18   4   0          3.71          7.90         3.43 o                         
  20   4   0          6.97          7.86         4.58 o                         
  22   4   0        111.03        122.22        11.26 o                         
  24   4   0       1127.54       1244.53        40.02 o                         
  26   4   0         14.61         16.45         3.52 o                         
   1   5   0        377.01        346.14         8.15 o                         
   3   5   0        514.92        498.77        10.32 o                         
   5   5   0       3391.45       3480.39        47.02 o                         
   7   5   0        636.87        593.69        14.82 o                         
   9   5   0        559.60        547.02        15.23 o                         
  11   5   0         22.59         20.07         3.59 o                         
  13   5   0        874.76        943.11        23.23 o                         
  15   5   0        399.34        432.90        13.32 o                         
  17   5   0        158.48        187.14        10.70 o                         
  19   5   0         14.73         16.61         4.48 o                         
  21   5   0         74.77         83.92         5.90 o                         
  23   5   0          4.79          6.09         2.53 o                         
   0   6   0        457.79        444.19        20.52 o                         
   2   6   0        210.45        206.97         6.72 o                         
   4   6   0       3613.70       3796.94        49.31 o                         
   6   6   0       6486.48       6719.62        96.70 o                         
   8   6   0       2558.77       2685.37        46.19 o                         
  10   6   0       6611.12       6897.70       121.94 o                         
  12   6   0        634.39        663.49        17.48 o                         
  14   6   0        352.46        380.93        14.59 o                         
  16   6   0        818.75        913.84        22.36 o                         
  18   6   0         25.34         26.51         4.21 o                         
  20   6   0        185.73         85.99         7.48 o                         
   1   7   0        275.05        289.39        15.82 o                         
   3   7   0        241.87        220.66        10.29 o                         
   5   7   0         57.75         52.99         5.47 o                         
   7   7   0       1051.15       1097.37        25.94 o                         
   9   7   0         16.07         16.87         4.38 o                         
  11   7   0       1189.97       1193.87        42.54 o                         
  13   7   0        898.35        816.92        30.81 o                         
 -31   1   1        461.25        407.85        15.04 o                         
 -29   1   1        116.14        121.17         8.92 o                         
 -27   1   1         41.99         34.75         5.32 o                         
 -25   1   1       1458.38       1465.73        54.77 o                         
 -23   1   1       3127.90       3401.62        73.24 o                         
 -21   1   1        953.12       1006.98        27.15 o                         
 -19   1   1        609.13        619.44        38.91 o                         
 -17   1   1       1317.94       1295.70        29.35 o                         
 -15   1   1        102.91         35.71        20.26 o                         
 -13   1   1      15913.71      16122.40       249.25 o                         
 -11   1   1      21851.07      22611.49       308.25 o                         
  -9   1   1         14.74         27.85         3.95 o                         
  -7   1   1        846.89        683.81        25.67 o                         
  -5   1   1       1209.78       1115.61        31.67 o                         
  -3   1   1        611.60        596.53        26.24 o                         
  -1   1   1         68.85         74.92         3.64 o                         
   1   1   1      56218.40      49665.20       873.78 o                         
   3   1   1     176006.30     178141.81      4935.28 o                         
   5   1   1        204.81        255.64        17.52 o                         
   7   1   1        954.35       1115.86        52.85 o                         
   9   1   1       1335.07       1406.37       100.98 o                         
  11   1   1       1480.73       1826.84        75.91 o                         
  13   1   1       4623.82       4206.42       197.93 o                         
  15   1   1       6640.76       6736.98       119.41 o                         
  17   1   1       2884.05       2727.33        83.11 o                         
  19   1   1        368.27        309.00        17.28 o                         
  21   1   1        137.81        119.15         7.99 o                         
  23   1   1        555.89        623.57        20.55 o                         
  25   1   1       1795.70       1935.21        49.61 o                         
  27   1   1       1549.35       1474.27        55.97 o                         
  29   1   1       1281.13       1169.43       229.47 o                         
 -30   2   1        157.96        155.67         8.51 o                         
 -28   2   1        539.39        568.18        22.41 o                         
 -26   2   1         62.04         62.61         5.68 o                         
 -24   2   1        291.21        362.91        15.90 o                         
 -22   2   1        317.42        389.68        16.65 o                         
 -20   2   1        470.79        452.94        18.48 o                         
 -18   2   1        757.90        747.13        21.75 o                         
 -16   2   1         76.34         55.08         5.54 o                         
 -14   2   1        136.83        138.42        31.01 o                         
 -12   2   1       1075.19       1037.93        71.37 o                         
 -10   2   1         25.69         24.40        10.45 o                         
  -8   2   1         89.06         92.68        12.63 o                         
  -6   2   1      12909.73      12412.47       299.63 o                         
  -4   2   1        405.67        332.50        13.93 o                         
  -2   2   1       2289.30       2248.30        68.44 o                         
   0   2   1        444.44        430.73        18.89 o                         
   2   2   1        611.57        417.85        12.41 o                         
   4   2   1         65.92         47.01         6.72 o                         
   6   2   1       4906.13       4684.31       163.34 o                         
   8   2   1       6515.21       7196.05       198.54 o                         
  10   2   1        639.71        556.04        38.00 o                         
  12   2   1        559.42        759.73        75.64 o                         
  14   2   1        344.50        351.35        13.34 o                         
  16   2   1       2021.99       2053.36        55.22 o                         
  18   2   1       5653.38       5688.97       108.79 o                         
  20   2   1       1171.85       1197.91        33.67 o                         
  22   2   1          3.17          3.29         4.98 o                         
  24   2   1         27.73         27.71         4.81 o                         
  26   2   1         80.44         76.94         6.00 o                         
  28   2   1        255.69        241.49        16.45 o                         
 -29   3   1        204.37        222.23        14.76 o                         
 -27   3   1       3283.40       3824.98        77.12 o                         
 -25   3   1       2532.05       2949.82        62.86 o                         
 -23   3   1         79.90         73.32         7.36 o                         
 -21   3   1       4443.28       4710.99       123.20 o                         
 -19   3   1        933.21        974.26        26.93 o                         
 -17   3   1       2486.03       2338.54        41.69 o                         
 -15   3   1        290.48        283.31         9.67 o                         
 -13   3   1       2321.10       2165.58        28.92 o                         
 -11   3   1       8587.04       8581.32       431.65 o                         
  -9   3   1       3620.30       3517.61       180.65 o                         
  -7   3   1         97.07         85.56        25.40 o                         
  -5   3   1        672.82        697.42        50.29 o                         
  -3   3   1        896.59        806.41        39.27 o                         
  -1   3   1        206.96        144.11        19.93 o                         
   1   3   1       8678.53       8867.24       269.44 o                         
   3   3   1       8067.83       8010.67       267.57 o                         
   5   3   1       1975.16       2089.63       421.99 o                         
   7   3   1       3511.06       3883.36       174.96 o                         
   9   3   1       6148.92       5940.36       168.39 o                         
  11   3   1       9385.05       8968.92       102.41 o                         
  13   3   1       6733.57       6716.16        70.83 o                         
  15   3   1       3412.93       3358.40        59.16 o                         
  17   3   1      19238.84      20473.06       310.47 o                         
  19   3   1        106.06        101.01         7.67 o                         
  21   3   1        336.62        428.98        22.89 o                         
  23   3   1        413.50        379.51        15.53 o                         
  25   3   1         14.27         10.83         3.50 o                         
  27   3   1        747.51        821.90        32.71 o                         
 -26   4   1        179.41        166.76        17.30 o                         
 -24   4   1        125.44        106.39        14.64 o                         
 -22   4   1         18.33         24.24         8.57 o                         
 -20   4   1       1532.89       1590.79        45.87 o                         
 -18   4   1          8.68          5.44         3.62 o                         
 -16   4   1       2983.19       3085.04        47.18 o                         
 -14   4   1        338.04        324.57         9.76 o                         
 -12   4   1         45.11         70.10         4.39 o                         
 -10   4   1        309.09        271.76         7.78 o                         
  -8   4   1         11.32         29.11         2.84 o                         
  -6   4   1       1521.07       1419.27        24.99 o                         
  -4   4   1          4.76         11.85         3.16 o                         
  -2   4   1        547.00        493.57        34.44 o                         
   0   4   1       7304.44       7098.32       192.03 o                         
   2   4   1       1766.47       1463.28        31.23 o                         
   4   4   1       5529.08       5059.54       110.95 o                         
   6   4   1         53.73         60.18         3.89 o                         
   8   4   1        128.53        141.76         7.72 o                         
  10   4   1       1197.52       1245.84        19.28 o                         
  12   4   1       6894.80       6740.56        73.05 o                         
  14   4   1       1173.96       1242.77        24.14 o                         
  16   4   1         93.67         92.80         6.43 o                         
  18   4   1         76.94         87.40         7.31 o                         
  20   4   1         20.37         28.24         5.22 o                         
  22   4   1       2128.19       2225.04        80.40 o                         
  24   4   1         49.81         45.78         5.79 o                         
  26   4   1        423.62        393.09        14.00 o                         
 -25   5   1          0.13          4.52         4.05 o                         
 -23   5   1        634.13        664.01        30.87 o                         
 -21   5   1         27.38         27.25         5.39 o                         
 -19   5   1          3.57          3.64         4.25 o                         
 -17   5   1        485.68        518.14        17.92 o                         
 -15   5   1       1276.76       1373.14        25.90 o                         
 -13   5   1       1065.72       1030.58        20.14 o                         
 -11   5   1       1397.79       1409.72        25.56 o                         
  -9   5   1       3139.48       3068.37        40.22 o                         
  -7   5   1       4945.52       4865.36        59.35 o                         
  -5   5   1        306.64        343.07         8.18 o                         
  -3   5   1      12773.00      12202.75       112.07 o                         
  -1   5   1       8653.13       8091.84       117.59 o                         
   1   5   1        586.30        537.51        10.08 o                         
   3   5   1        248.10        249.43         6.68 o                         
   5   5   1       6100.00       5917.25        67.36 o                         
   7   5   1      10922.34      10888.98       136.18 o                         
   9   5   1       1160.57       1136.27        28.35 o                         
  11   5   1       1389.07       1397.57        27.47 o                         
  13   5   1        186.44        190.94         8.48 o                         
  15   5   1          7.56          7.73         3.88 o                         
  17   5   1         92.24        100.72         8.60 o                         
  19   5   1          2.94          4.65         3.52 o                         
  21   5   1        697.09        722.63        21.04 o                         
  23   5   1       2230.62       2285.41       103.86 o                         
 -20   6   1         24.01         19.49         3.59 o                         
 -18   6   1         73.98         70.84         6.07 o                         
 -16   6   1        262.04        295.08        10.41 o                         
 -14   6   1         21.70         17.60         3.79 o                         
 -12   6   1          0.59          2.94         3.78 o                         
 -10   6   1       1059.25       1104.52        25.76 o                         
  -8   6   1          1.90          4.65         3.72 o                         
  -6   6   1          1.70          2.53         3.31 o                         
  -4   6   1       1439.33       1468.19        23.39 o                         
  -2   6   1        638.76        674.68        12.86 o                         
   0   6   1         28.48         20.74         3.93 o                         
   2   6   1       2451.44       2437.74        35.66 o                         
   4   6   1          1.76          5.07         3.36 o                         
   6   6   1       1301.32       1420.25        27.36 o                         
   8   6   1          8.11         19.90         5.80 o                         
  10   6   1        973.40        983.42        25.07 o                         
  12   6   1       1295.54       1345.86        28.02 o                         
  14   6   1       2963.80       3070.61        79.79 o                         
  16   6   1       1225.66       1324.89        42.39 o                         
  18   6   1        438.68        431.71        35.93 o                         
 -15   7   1        160.97        161.32        14.18 o                         
 -13   7   1        409.61        447.72        24.01 o                         
 -11   7   1        122.75        133.30         8.89 o                         
  -9   7   1        256.98        245.91        12.30 o                         
  -7   7   1       3937.11       4056.02        85.93 o                         
  -5   7   1         94.84         84.57        11.04 o                         
  -3   7   1        844.26        777.55        28.39 o                         
  -1   7   1        325.49        330.61        18.61 o                         
   1   7   1        122.01        103.31         8.17 o                         
   3   7   1        464.53        479.62        23.57 o                         
   5   7   1         37.67         34.54         4.72 o                         
   7   7   1        325.70        349.41        11.42 o                         
   9   7   1        655.84        765.70        22.13 o                         
  11   7   1       3661.07       3662.48        85.79 o                         
  13   7   1       1769.58       1492.57        96.26 o                         
 -32   0   2         82.75         89.39        23.85 o                         
 -30   0   2         28.86          9.65         4.83 o                         
 -28   0   2        582.53        489.92        36.79 o                         
 -26   0   2        879.20        818.50        40.05 o                         
 -24   0   2        656.83        668.94        37.06 o                         
 -22   0   2        558.91        497.39        21.65 o                         
 -20   0   2        568.44        656.67        23.58 o                         
 -18   0   2         43.65         82.95        12.29 o                         
 -16   0   2      28499.37      30366.57       902.77 o                         
 -14   0   2      13151.06      13004.51       280.45 o                         
 -12   0   2      17016.14      16215.17       335.87 o                         
 -10   0   2     113921.38     115995.44      2286.60 o                         
  -8   0   2      23801.54      23312.39       712.08 o                         
  -6   0   2        183.24        261.37        17.71 o                         
  -4   0   2       7228.53       7397.80       215.84 o                         
  -2   0   2      21596.24      21872.26       866.40 o                         
   0   0   2        422.20        468.69        29.17 o                         
   2   0   2       2408.54       2209.91        96.12 o                         
   4   0   2      80263.30      76166.94      3001.76 o                         
   6   0   2      23399.89      24096.94      1160.60 o                         
   8   0   2        113.69         63.79        15.12 o                         
  10   0   2      12492.39      14220.66       441.29 o                         
  12   0   2          7.84          7.17        15.12 o                         
  14   0   2        269.50        166.61        47.54 o                         
  16   0   2       3310.01       2886.38        58.26 o                         
  18   0   2       1882.07       1971.95        75.04 o                         
  20   0   2         70.97        109.68        15.47 o                         
  22   0   2       3655.18       3577.57       145.91 o                         
  24   0   2         59.68         37.13        10.66 o                         
  26   0   2       4476.92       4883.54       145.33 o                         
  28   0   2       3974.18       4065.00       124.23 o                         
 -31   1   2        151.42        114.25         8.55 o                         
 -29   1   2        510.26        582.82        38.19 o                         
 -27   1   2        945.84        975.56        34.84 o                         
 -25   1   2       1288.05       1156.20        38.98 o                         
 -23   1   2         17.15         23.41         5.30 o                         
 -21   1   2       4593.42       4394.76       119.30 o                         
 -19   1   2      10041.49      10634.28       176.55 o                         
 -17   1   2       5782.50       5259.30       113.06 o                         
 -15   1   2         41.31         38.07         5.41 o                         
 -13   1   2        891.31       1301.19        39.59 o                         
 -11   1   2      16955.73      18368.70       299.55 o                         
  -9   1   2      26294.06      24911.68      1160.29 o                         
  -7   1   2      23435.28      24223.85       473.16 o                         
  -5   1   2       1361.73       1248.05        56.51 o                         
  -3   1   2      10920.97      10448.27       356.94 o                         
  -1   1   2      11117.27      10884.61       198.74 o                         
   1   1   2      11040.98      10688.42       276.60 o                         
   3   1   2        747.85        717.32        30.09 o                         
   5   1   2      10246.55      10045.55       251.28 o                         
   7   1   2       8258.35       8123.60       284.07 o                         
   9   1   2        466.67        503.79        33.82 o                         
  11   1   2      14400.41      15867.07       408.38 o                         
  13   1   2        804.06        751.29        51.32 o                         
  15   1   2        804.76        830.14        21.35 o                         
  17   1   2         77.23         69.16         5.76 o                         
  19   1   2        729.04        775.77        28.63 o                         
  21   1   2       2284.84       2388.22        66.60 o                         
  23   1   2       1825.29       1952.65        45.09 o                         
  25   1   2        573.48        634.46        20.32 o                         
  27   1   2        709.62        635.04        36.61 o                         
  29   1   2        121.70        120.33         8.12 o                         
 -30   2   2       1469.85       1535.83       108.22 o                         
 -28   2   2        599.00        642.78        27.61 o                         
 -26   2   2       2049.27       2124.27        94.71 o                         
 -24   2   2       4633.77       4996.98        98.82 o                         
 -22   2   2      10238.32      10973.14       172.26 o                         
 -20   2   2       1700.00       1537.97        54.43 o                         
 -18   2   2       1157.09       1009.74        30.35 o                         
 -16   2   2        308.74        331.44        13.43 o                         
 -14   2   2       4683.74       4812.52       305.61 o                         
 -12   2   2        783.67        941.60        28.48 o                         
 -10   2   2        693.94        772.61        33.71 o                         
  -8   2   2       6518.98       6651.46       137.82 o                         
  -6   2   2        149.92        198.22        10.17 o                         
  -4   2   2       9449.05       8843.01       200.84 o                         
  -2   2   2      23278.91      22098.32       516.89 o                         
   0   2   2       7912.78       6855.02       115.82 o                         
   2   2   2      31402.28      27958.67       777.47 o                         
   4   2   2      29818.72      29911.54       489.02 o                         
   6   2   2       2376.66       2483.11        99.07 o                         
   8   2   2       1203.99       1775.36        85.63 o                         
  10   2   2        438.02        400.85        30.15 o                         
  12   2   2        258.49        260.24        12.09 o                         
  14   2   2        975.00        881.07        25.89 o                         
  16   2   2      12524.97      12834.33       237.75 o                         
  18   2   2       9889.33       9549.14       281.78 o                         
  20   2   2       5601.23       5829.71       122.11 o                         
  22   2   2         28.83         58.84         7.96 o                         
  24   2   2         81.57         74.69         9.35 o                         
  26   2   2         95.10        112.37         6.94 o                         
  28   2   2        140.59        139.03        12.94 o                         
 -29   3   2         29.49         23.65         3.85 o                         
 -27   3   2       1175.10       1320.70        30.40 o                         
 -25   3   2          2.22          2.86         4.61 o                         
 -23   3   2        232.90        250.34        13.15 o                         
 -21   3   2         27.24         21.02         4.59 o                         
 -19   3   2       2394.44       2497.48        44.92 o                         
 -17   3   2       3588.70       3673.94        59.51 o                         
 -15   3   2       9661.76       9575.37       104.23 o                         
 -13   3   2       1479.03       1396.96        26.34 o                         
 -11   3   2         21.19          7.27         6.80 o                         
  -9   3   2       1665.77       1586.02        93.65 o                         
  -7   3   2       7348.44       7366.23       256.26 o                         
  -5   3   2       4447.13       4752.57       224.62 o                         
  -3   3   2       2450.19       2360.71        78.71 o                         
  -1   3   2        140.50        103.23        12.53 o                         
   1   3   2       1362.06       1529.77       322.79 o                         
   3   3   2       2019.83       2089.21       283.18 o                         
   5   3   2         10.79         20.02        16.52 o                         
   7   3   2        522.22        441.89        31.58 o                         
   9   3   2       6476.20       6481.50       112.64 o                         
  11   3   2         70.61         63.89         3.53 o                         
  13   3   2        344.02        362.87         9.22 o                         
  15   3   2       9960.03       9972.61       177.21 o                         
  17   3   2         47.05         63.70         6.46 o                         
  19   3   2        488.82        527.83        19.11 o                         
  21   3   2        818.76        860.97        25.32 o                         
  23   3   2       3528.19       3859.93        86.26 o                         
  25   3   2       1221.76       1170.17        40.83 o                         
  27   3   2        510.93        515.40        30.40 o                         
 -28   4   2        210.47        173.42         8.02 o                         
 -26   4   2          1.73         -3.43        13.56 o                         
 -24   4   2        585.13        701.79        53.82 o                         
 -22   4   2        609.96        589.32        22.84 o                         
 -20   4   2         22.34         30.41         6.64 o                         
 -18   4   2         99.71        111.32         6.34 o                         
 -16   4   2         44.67         32.83         3.91 o                         
 -14   4   2      15466.13      15842.36       170.52 o                         
 -12   4   2       6537.33       6425.23        83.13 o                         
 -10   4   2       6306.60       6180.90        71.31 o                         
  -8   4   2       1738.65       1673.86        23.90 o                         
  -6   4   2       8965.60       8338.03       135.01 o                         
  -4   4   2        397.24        325.71        11.66 o                         
  -2   4   2        403.76        433.27        20.33 o                         
   0   4   2        434.68        386.95        36.69 o                         
   2   4   2        824.30        736.25        15.85 o                         
   4   4   2       2268.80       2067.03        61.34 o                         
   6   4   2       3720.74       3646.34        47.00 o                         
   8   4   2       1330.94       1192.00        18.25 o                         
  10   4   2       1273.05       1265.23        18.79 o                         
  12   4   2       5491.94       5765.27        70.78 o                         
  14   4   2       4727.17       4865.20        72.78 o                         
  16   4   2        171.63        164.68         8.24 o                         
  18   4   2        562.07        608.78        28.32 o                         
  20   4   2         94.65        114.74         9.08 o                         
  22   4   2        104.35         70.93         8.80 o                         
  24   4   2        495.32        534.31        19.76 o                         
 -25   5   2          2.23          3.07         2.34 o                         
 -23   5   2         47.30         69.80         6.45 o                         
 -21   5   2        424.94        486.77        22.60 o                         
 -19   5   2        651.97        659.69        22.36 o                         
 -17   5   2        100.42         97.04         7.26 o                         
 -15   5   2          4.06          7.90         3.05 o                         
 -13   5   2        341.88        370.94         9.84 o                         
 -11   5   2          8.10         12.62         3.14 o                         
  -9   5   2       1233.84       1247.17        20.17 o                         
  -7   5   2        546.25        559.36        10.69 o                         
  -5   5   2        344.77        303.67         7.01 o                         
  -3   5   2        501.26        511.89         9.25 o                         
  -1   5   2        638.99        593.41        11.58 o                         
   1   5   2        603.40        590.63        11.85 o                         
   3   5   2        262.27        235.94         7.15 o                         
   5   5   2       1429.79       1462.46        27.14 o                         
   7   5   2       1305.57       1261.50        45.81 o                         
   9   5   2        713.68        661.97        20.52 o                         
  11   5   2        600.45        601.86        15.21 o                         
  13   5   2        478.97        448.50        13.48 o                         
  15   5   2        105.71        108.17         6.90 o                         
  17   5   2         25.88         26.94         4.91 o                         
  19   5   2        225.15        236.18        11.35 o                         
  21   5   2        193.06        205.54        10.89 o                         
 -20   6   2         32.74         20.83         4.43 o                         
 -18   6   2        200.70        201.80         8.20 o                         
 -16   6   2        178.39        175.45         8.19 o                         
 -14   6   2          3.20          8.71         3.20 o                         
 -12   6   2          5.75          9.66         4.21 o                         
 -10   6   2        529.97        530.62        16.26 o                         
  -8   6   2        738.30        798.22        17.08 o                         
  -6   6   2        123.89        118.72         6.23 o                         
  -4   6   2       1728.95       1824.20        24.76 o                         
  -2   6   2       2093.62       2159.01        31.91 o                         
   0   6   2       7743.68       7905.43        95.21 o                         
   2   6   2        993.64       1033.41        21.15 o                         
   4   6   2        157.52        175.03         8.82 o                         
   6   6   2        426.14        453.50        21.15 o                         
   8   6   2        841.22        943.74        32.72 o                         
  10   6   2          1.25          4.91         3.64 o                         
  12   6   2       1022.69       1091.72        24.91 o                         
  14   6   2       1770.34       1918.23        48.68 o                         
  16   6   2        954.54        917.79        23.94 o                         
  18   6   2       1088.22        888.10        77.97 o                         
 -15   7   2         33.89         41.30         8.10 o                         
 -13   7   2        257.61        299.57        17.13 o                         
 -11   7   2        160.78        155.92        10.87 o                         
  -9   7   2        779.66        798.42        25.29 o                         
  -7   7   2       1122.25       1117.49        29.56 o                         
  -5   7   2        335.98        349.29        18.63 o                         
  -3   7   2        766.48        837.96        24.50 o                         
  -1   7   2        220.36        212.06        11.10 o                         
   1   7   2         39.54         27.61         5.29 o                         
   3   7   2         78.96         84.75         8.40 o                         
   5   7   2        505.17        535.36        19.45 o                         
   7   7   2        124.29        132.36         6.80 o                         
   9   7   2         60.26         68.53         6.06 o                         
  11   7   2        675.41        648.04        23.63 o                         
 -33   1   3         44.42         33.89         7.64 o                         
 -31   1   3         13.69         17.13         4.24 o                         
 -29   1   3        854.28        806.96        55.15 o                         
 -27   1   3          7.60         20.78         5.60 o                         
 -25   1   3       1215.11       1078.85        36.00 o                         
 -23   1   3       1009.44       1029.47        27.48 o                         
 -21   1   3       1477.52       1564.56        32.84 o                         
 -19   1   3       1681.75       1763.57        42.61 o                         
 -17   1   3         12.02          5.27         4.11 o                         
 -15   1   3       3767.73       3469.09        70.24 o                         
 -13   1   3       6935.02       7473.64       124.42 o                         
 -11   1   3        520.84        402.72        18.34 o                         
  -9   1   3       8860.42       8709.53       193.86 o                         
  -7   1   3      20945.65      21918.59       630.75 o                         
  -5   1   3      34301.58      32433.17       661.86 o                         
  -3   1   3         33.12         46.17         7.07 o                         
  -1   1   3        342.64        303.46        12.48 o                         
   1   1   3       4289.43       4328.14        99.07 o                         
   3   1   3      28615.69      25890.90       689.54 o                         
   5   1   3      46937.64      46604.26      1080.04 o                         
   7   1   3       2944.57       3006.34        99.87 o                         
   9   1   3        763.89        738.40        44.08 o                         
  11   1   3       2494.94       2758.97       132.96 o                         
  13   1   3       6453.81       6178.53       144.27 o                         
  15   1   3         18.36         18.40         4.89 o                         
  17   1   3       1127.89       1104.71        31.53 o                         
  19   1   3       6928.50       7076.03       253.54 o                         
  21   1   3       3100.63       3291.84        59.36 o                         
  23   1   3        336.46        327.24        14.88 o                         
  25   1   3        645.15        631.23        33.06 o                         
  27   1   3        545.11        587.42        19.65 o                         
 -32   2   3         55.18         61.60         5.53 o                         
 -30   2   3        113.95        116.15         9.08 o                         
 -28   2   3        247.31        247.48        13.95 o                         
 -26   2   3          5.35          8.10         3.77 o                         
 -24   2   3        649.32        700.24        21.96 o                         
 -22   2   3        905.94        758.97        21.95 o                         
 -20   2   3        148.21        165.01        10.83 o                         
 -18   2   3        371.70        392.53        17.30 o                         
 -16   2   3       2622.17       2710.81        44.87 o                         
 -14   2   3        113.35        157.77        10.99 o                         
 -12   2   3       5255.25       5745.77       122.67 o                         
 -10   2   3       1391.80       1366.81        48.12 o                         
  -8   2   3      12892.58      14251.55       288.79 o                         
  -6   2   3        497.54        405.85        14.45 o                         
  -4   2   3       1316.74       1195.51        25.46 o                         
  -2   2   3       1598.76       1543.77        50.14 o                         
   0   2   3       3228.86       3082.70        72.53 o                         
   2   2   3        523.83        357.39        17.28 o                         
   4   2   3         56.18         39.63         7.23 o                         
   6   2   3       9121.82       9458.24       211.37 o                         
   8   2   3       4449.97       4769.41       112.23 o                         
  10   2   3        247.86        224.87        22.87 o                         
  12   2   3       1649.94       1597.11        32.06 o                         
  14   2   3        250.99        175.10        10.31 o                         
  16   2   3        357.95        388.70        13.97 o                         
  18   2   3       5055.78       5038.68        85.79 o                         
  20   2   3        591.15        639.70        24.34 o                         
  22   2   3       1079.36       1109.02        43.72 o                         
  24   2   3          0.41         -1.28         3.87 o                         
  26   2   3       1358.35       1310.46        51.23 o                         
 -29   3   3         25.51         31.57         4.60 o                         
 -27   3   3        818.76        904.16        24.03 o                         
 -25   3   3       2861.30       3022.91        67.50 o                         
 -23   3   3         17.87         13.65         4.63 o                         
 -21   3   3       2673.55       3031.59        58.60 o                         
 -19   3   3        368.88        336.29        12.21 o                         
 -17   3   3       2012.68       1998.45        36.96 o                         
 -15   3   3        232.40        168.58         6.06 o                         
 -13   3   3         94.98        206.49         9.19 o                         
 -11   3   3       3932.50       3930.92       150.78 o                         
  -9   3   3        806.73        550.24        61.19 o                         
  -7   3   3         13.16          0.05         8.49 o                         
  -5   3   3         83.19        132.58        14.58 o                         
  -3   3   3         34.38         28.33         7.69 o                         
  -1   3   3       6872.95       6111.44       242.84 o                         
   1   3   3      32476.67      30015.66      1250.83 o                         
   3   3   3       4793.08       3744.72       223.14 o                         
   5   3   3       4336.22       4110.30       123.95 o                         
   7   3   3      15759.71      15532.38       376.08 o                         
   9   3   3      10532.48       9845.97       101.84 o                         
  11   3   3         49.07         51.92         3.37 o                         
  13   3   3        102.61         81.27         5.30 o                         
  15   3   3        425.70        399.66        12.99 o                         
  17   3   3       4410.46       4745.02        76.85 o                         
  19   3   3         33.73         20.85         4.70 o                         
  21   3   3          6.78          3.35         3.49 o                         
  23   3   3        106.40        139.25         8.18 o                         
  25   3   3         43.46         26.42         5.28 o                         
 -28   4   3          4.06         -0.70         3.63 o                         
 -26   4   3        812.19       1010.03        41.27 o                         
 -24   4   3          1.66          8.73         5.21 o                         
 -22   4   3        552.60        560.24        22.37 o                         
 -20   4   3       1110.40       1177.96        33.71 o                         
 -18   4   3       2576.54       2580.72        43.22 o                         
 -16   4   3       1178.78       1129.88        21.03 o                         
 -14   4   3       1899.20       1970.03        29.88 o                         
 -12   4   3       9480.60       9615.50       157.32 o                         
 -10   4   3       1417.59       1376.83        25.39 o                         
  -8   4   3       1341.52       1206.58        22.41 o                         
  -6   4   3         38.73         49.28         3.79 o                         
  -4   4   3       8683.71       8979.90       138.77 o                         
  -2   4   3       1602.55       1703.82        36.66 o                         
   0   4   3         19.80         11.59         2.26 o                         
   2   4   3       1921.75       1822.32        39.04 o                         
   4   4   3       4904.33       4621.59        63.58 o                         
   6   4   3       2361.90       2375.90        32.16 o                         
   8   4   3        476.34        444.64        10.37 o                         
  10   4   3         90.15         95.20         4.89 o                         
  12   4   3       4318.97       4517.32        60.65 o                         
  14   4   3       4237.26       4361.34        59.25 o                         
  16   4   3         56.43         67.97         6.48 o                         
  18   4   3         33.45         28.35         5.80 o                         
  20   4   3        716.13        767.37        23.38 o                         
  22   4   3        613.95        659.56        38.47 o                         
  24   4   3        247.21        219.31        17.77 o                         
 -25   5   3        414.56        397.35        20.36 o                         
 -23   5   3        751.27        851.67        25.97 o                         
 -21   5   3         33.99         40.44         7.28 o                         
 -19   5   3         22.44         20.56         4.55 o                         
 -17   5   3        554.96        610.25        16.69 o                         
 -15   5   3        422.49        416.60        11.18 o                         
 -13   5   3        485.01        491.51        11.45 o                         
 -11   5   3       6234.86       6379.46        74.73 o                         
  -9   5   3       9057.20       9324.25        94.59 o                         
  -7   5   3       4203.62       4066.66        49.99 o                         
  -5   5   3       6336.93       6295.40        56.34 o                         
  -3   5   3       1717.90       1701.46        19.81 o                         
  -1   5   3         92.72         72.93         3.95 o                         
   1   5   3         27.22         24.18         3.11 o                         
   3   5   3         72.44         74.39         5.33 o                         
   5   5   3         14.24         11.82         3.23 o                         
   7   5   3       1350.22       1327.51        31.46 o                         
   9   5   3        292.35        251.84         9.07 o                         
  11   5   3        145.13        147.79         7.73 o                         
  13   5   3       1962.46       2049.84        40.54 o                         
  15   5   3       4480.80       4967.86        88.73 o                         
  17   5   3       3243.27       3631.76       127.94 o                         
  19   5   3       2632.30       2792.07        57.49 o                         
  21   5   3          9.87         13.23         5.73 o                         
 -22   6   3        460.21        333.93        14.99 o                         
 -20   6   3         92.15        134.16         7.99 o                         
 -18   6   3         58.42         55.28         4.56 o                         
 -16   6   3         63.42         82.62         6.01 o                         
 -14   6   3        205.78        216.39         9.97 o                         
 -12   6   3        495.15        543.07        15.88 o                         
 -10   6   3       2207.42       2366.57        46.97 o                         
  -8   6   3        299.47        276.31        12.40 o                         
  -6   6   3        534.47        530.46        12.34 o                         
  -4   6   3       2587.65       2598.17        33.38 o                         
  -2   6   3       3402.75       3379.90        48.00 o                         
   0   6   3       1842.42       1984.24        29.40 o                         
   2   6   3       2697.75       2706.29        59.68 o                         
   4   6   3        923.41        983.39        25.36 o                         
   6   6   3       1710.14       1765.57        59.09 o                         
   8   6   3       1493.62       1590.83        37.73 o                         
  10   6   3        189.76        220.24        10.23 o                         
  12   6   3        547.35        621.45        17.17 o                         
  14   6   3       1286.82       1499.46        38.02 o                         
  16   6   3        114.77        140.23         7.75 o                         
 -15   7   3        517.35        522.09        18.06 o                         
 -13   7   3         96.44         82.38         9.26 o                         
 -11   7   3        473.70        498.95        25.85 o                         
  -9   7   3        570.86        532.85        20.10 o                         
  -7   7   3          0.95          0.19         4.10 o                         
  -5   7   3        933.57        980.17        30.26 o                         
  -3   7   3        162.63        173.47        11.24 o                         
  -1   7   3       1885.19       1916.94        38.57 o                         
   1   7   3       1517.62       1617.84        40.93 o                         
   3   7   3       6967.09       7334.44       155.17 o                         
   5   7   3        510.67        566.83        23.12 o                         
   7   7   3        915.58       1095.35        42.13 o                         
   9   7   3       2836.78       3060.79       109.48 o                         
  11   7   3       2140.88       1826.37        60.63 o                         
 -32   0   4        815.78        889.82        86.37 o                         
 -30   0   4        336.07        372.69        30.00 o                         
 -28   0   4       3358.72       3307.19       153.52 o                         
 -26   0   4       4495.44       5026.69       123.24 o                         
 -24   0   4       4034.52       4117.08       112.50 o                         
 -22   0   4       4922.31       4349.71        93.57 o                         
 -20   0   4       3123.11       3076.32        66.50 o                         
 -18   0   4      13651.70      14515.79       319.31 o                         
 -16   0   4       1336.67       1424.27        48.42 o                         
 -14   0   4       3291.61       3634.17        92.82 o                         
 -12   0   4      11501.75      12193.50       373.66 o                         
 -10   0   4       6953.43       6864.20       217.20 o                         
  -8   0   4      35899.53      37389.75      1057.87 o                         
  -6   0   4      28054.83      28282.22      1123.91 o                         
  -4   0   4      44067.22      43937.94      1740.37 o                         
  -2   0   4      10980.37      10713.99       441.86 o                         
   0   0   4        624.27        567.93        42.10 o                         
   2   0   4          1.77         10.51         5.92 o                         
   4   0   4       3742.04       3903.31       202.13 o                         
   6   0   4       8509.06       7032.36       340.78 o                         
   8   0   4        228.90        285.07        48.47 o                         
  10   0   4        190.79        197.16        44.11 o                         
  12   0   4       1089.32        969.27       108.51 o                         
  14   0   4      12030.68      11929.37       236.87 o                         
  16   0   4      12895.25      12640.45       247.79 o                         
  18   0   4       8964.49       9283.96       210.07 o                         
  20   0   4       4526.04       4277.60       590.95 o                         
  22   0   4       1225.80       1358.22        46.67 o                         
  24   0   4       5085.26       5561.30       163.78 o                         
  26   0   4        785.34        899.70        48.80 o                         
 -33   1   4        442.52        456.36        20.98 o                         
 -31   1   4        501.71        571.93        31.97 o                         
 -29   1   4       3108.65       3032.29        68.74 o                         
 -27   1   4        586.65        647.12        25.37 o                         
 -25   1   4         90.18         95.87         6.99 o                         
 -23   1   4        553.55        472.24        16.04 o                         
 -21   1   4       4262.91       4539.67        82.55 o                         
 -19   1   4       3238.97       3369.94        53.11 o                         
 -17   1   4        470.97        379.28        18.28 o                         
 -15   1   4          6.50          9.67         3.51 o                         
 -13   1   4        319.52        372.76        17.43 o                         
 -11   1   4         80.97         63.36        10.20 o                         
  -9   1   4      15883.30      16652.50       542.55 o                         
  -7   1   4        631.50        507.50        19.47 o                         
  -5   1   4       7291.42       6964.62       134.04 o                         
  -3   1   4       2528.07       2691.10        58.00 o                         
  -1   1   4      17040.54      16844.78       342.01 o                         
   1   1   4      67717.23      63677.18      1129.81 o                         
   3   1   4      13036.83      12262.50       261.13 o                         
   5   1   4         16.94         17.42         6.73 o                         
   7   1   4       2234.13       2388.04       109.48 o                         
   9   1   4      13766.34      14248.60       457.52 o                         
  11   1   4       8345.69       8179.43       306.80 o                         
  13   1   4       8606.98       8809.90       134.62 o                         
  15   1   4         90.57         69.18         6.51 o                         
  17   1   4        302.60        258.77        12.55 o                         
  19   1   4       2308.22       2256.66        48.08 o                         
  21   1   4       2457.15       2612.56        85.91 o                         
  23   1   4        635.05        615.23        37.11 o                         
  25   1   4         37.98         39.01         4.74 o                         
  27   1   4        551.06        372.88        58.07 o                         
 -32   2   4       1736.15       1857.69       123.54 o                         
 -30   2   4        317.97        298.23        12.67 o                         
 -28   2   4         54.63         65.90         7.03 o                         
 -26   2   4        137.34        136.08        11.19 o                         
 -24   2   4       1391.64       1364.29        31.44 o                         
 -22   2   4       1724.49       1590.60        34.76 o                         
 -20   2   4        383.77        378.85        16.38 o                         
 -18   2   4        541.38        626.68        16.64 o                         
 -16   2   4        202.87        168.10        14.66 o                         
 -14   2   4       6567.35       6636.23       118.89 o                         
 -12   2   4       9957.77      10232.89       183.40 o                         
 -10   2   4        144.66        208.20        13.72 o                         
  -8   2   4      13587.11      13541.47       216.98 o                         
  -6   2   4       1148.90        845.25        26.12 o                         
  -4   2   4         35.03         29.92         5.76 o                         
  -2   2   4       2622.99       2996.97        74.62 o                         
   0   2   4       7712.40       7564.79       162.59 o                         
   2   2   4        812.63        542.39        26.08 o                         
   4   2   4      14399.36      14592.59       309.30 o                         
   6   2   4      41552.36      42518.05       861.23 o                         
   8   2   4      29413.43      30365.69       632.40 o                         
  10   2   4       1456.08       1299.09        41.50 o                         
  12   2   4       1090.50        942.00        19.65 o                         
  14   2   4        970.70        908.29        27.52 o                         
  16   2   4       1102.37       1094.62        28.70 o                         
  18   2   4       1718.66       1739.16        33.42 o                         
  20   2   4        638.24        653.74        27.48 o                         
  22   2   4        820.38        840.80        29.63 o                         
  24   2   4        319.19        330.96        30.06 o                         
  26   2   4        194.52        102.07        28.13 o                         
 -31   3   4        200.34        217.10        10.63 o                         
 -29   3   4       1388.94       1505.01        36.03 o                         
 -27   3   4        201.58        191.26        10.55 o                         
 -25   3   4       3597.91       3913.01        85.58 o                         
 -23   3   4        244.34        264.03        12.43 o                         
 -21   3   4       1906.01       1860.21        34.51 o                         
 -19   3   4        892.54        897.77        20.28 o                         
 -17   3   4       1305.09       1420.98        22.73 o                         
 -15   3   4         12.44         13.06         2.36 o                         
 -13   3   4        243.55        265.72        12.15 o                         
 -11   3   4       1419.41       1798.44        67.85 o                         
  -9   3   4        315.00        239.72        18.45 o                         
  -7   3   4        973.06       1278.16        72.35 o                         
  -5   3   4         58.36        120.89        15.33 o                         
  -3   3   4       1362.92       1416.12        91.25 o                         
  -1   3   4       5729.15       6498.77       259.18 o                         
   1   3   4        216.22        204.64        41.15 o                         
   3   3   4         83.85        166.22        15.44 o                         
   5   3   4        311.13        287.93        20.00 o                         
   7   3   4       1987.68       1892.12        44.31 o                         
   9   3   4         23.28         19.55         2.54 o                         
  11   3   4       2727.89       2697.87        41.88 o                         
  13   3   4       8977.35       9240.05       151.14 o                         
  15   3   4       1089.44       1174.58        26.66 o                         
  17   3   4          9.39         11.73         4.02 o                         
  19   3   4        190.85        193.30         9.62 o                         
  21   3   4       1570.91       1733.26        41.44 o                         
  23   3   4       4571.90       4535.26        99.92 o                         
  25   3   4       1548.23       1355.84        42.67 o                         
 -28   4   4        316.99        332.70        12.27 o                         
 -26   4   4       1452.07       1644.51        44.73 o                         
 -24   4   4       3399.12       3608.60        77.86 o                         
 -22   4   4       5989.43       6667.44       121.95 o                         
 -20   4   4         42.71         60.93         5.55 o                         
 -18   4   4        322.22        343.76        14.41 o                         
 -16   4   4       1499.99       1467.49        23.97 o                         
 -14   4   4        400.07        445.00        12.47 o                         
 -12   4   4         23.99         31.28         3.47 o                         
 -10   4   4        609.75        533.30        10.50 o                         
  -8   4   4       7058.45       7013.02        70.33 o                         
  -6   4   4       3833.65       3814.73        42.52 o                         
  -4   4   4       1514.36       1442.15        25.54 o                         
  -2   4   4       1766.61       1722.91        23.11 o                         
   0   4   4        643.90        689.51        13.50 o                         
   2   4   4       3230.30       3115.39        40.39 o                         
   4   4   4        568.31        535.25        12.69 o                         
   6   4   4        367.95        363.58         9.31 o                         
   8   4   4       3114.20       3076.70        45.48 o                         
  10   4   4       1856.59       1870.87        27.69 o                         
  12   4   4       1802.40       1848.62        31.06 o                         
  14   4   4       1916.49       1938.27        34.14 o                         
  16   4   4       9632.11      10384.94       232.98 o                         
  18   4   4       3883.33       4258.32        80.30 o                         
  20   4   4       5330.14       5850.63       167.51 o                         
  22   4   4         39.22         37.44         7.17 o                         
 -25   5   4         32.83         23.28         4.00 o                         
 -23   5   4         69.57         75.58         7.22 o                         
 -21   5   4        199.38        217.40        20.57 o                         
 -19   5   4        570.43        596.55        16.62 o                         
 -17   5   4       1473.52       1515.42        29.98 o                         
 -15   5   4       1967.37       2004.21        28.38 o                         
 -13   5   4        662.59        576.42        12.11 o                         
 -11   5   4       1438.59       1462.10        22.04 o                         
  -9   5   4       1623.01       1561.97        21.48 o                         
  -7   5   4        988.61        963.17        14.70 o                         
  -5   5   4       2862.94       2811.02        43.26 o                         
  -3   5   4        431.74        394.89         8.29 o                         
  -1   5   4        633.72        630.82        13.44 o                         
   1   5   4       2411.75       2451.43        34.59 o                         
   3   5   4       1399.77       1467.33        25.38 o                         
   5   5   4        153.99        131.13         6.40 o                         
   7   5   4        587.59        589.72        13.67 o                         
   9   5   4        600.90        608.00        19.53 o                         
  11   5   4       4408.90       4618.71        69.87 o                         
  13   5   4        799.29        789.60        21.82 o                         
  15   5   4        201.67        161.89         9.46 o                         
  17   5   4        197.95        239.04        13.22 o                         
  19   5   4        312.37        252.38        15.11 o                         
 -22   6   4        151.27        150.82         9.65 o                         
 -20   6   4        368.00        428.16        15.33 o                         
 -18   6   4         15.91         16.09         3.09 o                         
 -16   6   4        382.34        389.65        14.08 o                         
 -14   6   4        246.48        248.65        11.94 o                         
 -12   6   4         17.85         24.25         4.05 o                         
 -10   6   4        685.00        713.25        16.55 o                         
  -8   6   4       2330.22       2400.33        36.53 o                         
  -6   6   4         22.71         28.29         3.47 o                         
  -4   6   4       1047.77       1074.72        19.73 o                         
  -2   6   4        118.68        110.11         6.00 o                         
   0   6   4        493.99        477.12        12.88 o                         
   2   6   4       1296.19       1386.58        26.89 o                         
   4   6   4       1202.87       1310.95        48.67 o                         
   6   6   4       3349.03       3482.19        58.56 o                         
   8   6   4        522.65        529.39        16.90 o                         
  10   6   4         27.28         20.40         4.39 o                         
  12   6   4        273.09        263.92        10.02 o                         
  14   6   4         11.00         20.91         3.46 o                         
  16   6   4          5.43          7.39         3.55 o                         
 -17   7   4          0.13         -0.98         2.39 o                         
 -15   7   4        151.84        162.49         9.14 o                         
 -13   7   4        106.21         99.19        10.44 o                         
 -11   7   4          7.43          6.99         6.54 o                         
  -9   7   4         15.65         18.71         5.36 o                         
  -7   7   4        205.31        180.25        11.84 o                         
  -5   7   4        104.08        104.89         8.99 o                         
  -3   7   4        209.53        211.83         9.25 o                         
  -1   7   4         10.05          8.99         3.52 o                         
   1   7   4         37.63         50.07         4.97 o                         
   3   7   4          4.03          4.97         3.99 o                         
   5   7   4        125.35        125.78        11.02 o                         
   7   7   4        356.20        349.79        26.39 o                         
   9   7   4         29.55         31.01         5.62 o                         
 -33   1   5        258.66        240.52        14.56 o                         
 -31   1   5          2.48          7.44         4.26 o                         
 -29   1   5         10.93         20.95         5.34 o                         
 -27   1   5        570.15        544.15        20.73 o                         
 -25   1   5       4457.77       4308.83        73.22 o                         
 -23   1   5        936.54       1043.45        24.60 o                         
 -21   1   5       2299.41       2132.59        34.47 o                         
 -19   1   5       3419.21       3296.64        55.00 o                         
 -17   1   5        161.94        185.83        10.83 o                         
 -15   1   5      12238.25      12909.92       229.78 o                         
 -13   1   5        504.34        494.54        28.89 o                         
 -11   1   5       1471.66       1398.59        43.53 o                         
  -9   1   5       7818.86       8185.35       162.33 o                         
  -7   1   5        956.99        892.30        35.89 o                         
  -5   1   5      46644.47      45457.29       809.02 o                         
  -3   1   5      40513.42      39541.12       787.79 o                         
  -1   1   5      10688.69      10479.62       226.54 o                         
   1   1   5        752.19        604.60        23.82 o                         
   3   1   5       2975.27       2705.92        85.42 o                         
   5   1   5       3936.81       3327.12       264.58 o                         
   7   1   5       4484.45       4761.88       128.18 o                         
   9   1   5      14261.19      15017.94       453.01 o                         
  11   1   5        596.40        564.71        17.89 o                         
  13   1   5         17.78         39.00         5.25 o                         
  15   1   5        317.30        265.27        11.12 o                         
  17   1   5       3828.84       3611.83       101.81 o                         
  19   1   5        862.38        789.85        42.42 o                         
  21   1   5       1719.32       1957.88        47.08 o                         
  23   1   5       1137.02       1127.92        37.34 o                         
  25   1   5        167.33        184.49         9.55 o                         
 -32   2   5        406.81        486.59        22.85 o                         
 -30   2   5        185.35        159.40        10.76 o                         
 -28   2   5          2.49         -0.92         4.93 o                         
 -26   2   5        587.45        566.29        24.24 o                         
 -24   2   5       1835.59       1998.79        38.36 o                         
 -22   2   5       1934.64       1929.88        41.85 o                         
 -20   2   5       1246.07       1219.37        23.96 o                         
 -18   2   5        543.95        571.15        14.16 o                         
 -16   2   5       1260.94       1360.13        42.82 o                         
 -14   2   5        134.30        248.99        11.46 o                         
 -12   2   5       7796.20       7973.98       152.33 o                         
 -10   2   5       5378.62       5660.59       103.35 o                         
  -8   2   5       2527.59       2888.12        62.70 o                         
  -6   2   5        477.47        561.41        19.62 o                         
  -4   2   5        372.54        446.17        16.55 o                         
  -2   2   5       3528.81       3569.11       118.91 o                         
   0   2   5       2291.92       2477.01        60.57 o                         
   2   2   5      12832.09      13581.16       288.56 o                         
   4   2   5       3282.50       3113.98        95.04 o                         
   6   2   5       5063.34       5501.62       140.96 o                         
   8   2   5        328.01        391.84        28.58 o                         
  10   2   5       1207.26       1297.01        27.44 o                         
  12   2   5       2023.27       2066.19        40.27 o                         
  14   2   5        146.75        176.02        13.37 o                         
  16   2   5       2044.56       2031.95        37.72 o                         
  18   2   5        660.46        689.88        19.32 o                         
  20   2   5       1249.25       1157.39        33.37 o                         
  22   2   5        545.10        514.15        18.67 o                         
  24   2   5        517.68        526.85        17.04 o                         
 -31   3   5        490.97        530.17        28.73 o                         
 -29   3   5        556.12        646.85        18.57 o                         
 -27   3   5         67.24         56.41         7.08 o                         
 -25   3   5        146.90        136.73         8.82 o                         
 -23   3   5        314.70        280.61        12.62 o                         
 -21   3   5        693.22        667.74        23.60 o                         
 -19   3   5         14.50         15.46         3.35 o                         
 -17   3   5        806.60        837.43        15.10 o                         
 -15   3   5       1604.45       1391.59        23.31 o                         
 -13   3   5       1553.03       1455.21        63.70 o                         
 -11   3   5       5891.53       5619.06       161.39 o                         
  -9   3   5       4761.37       3995.10        93.52 o                         
  -7   3   5      13388.46      13753.96       498.10 o                         
  -5   3   5      10813.04      10930.93       337.30 o                         
  -3   3   5       2484.87       2615.69       127.79 o                         
  -1   3   5       7210.42       7098.57       229.21 o                         
   1   3   5       1916.51       1650.75        58.74 o                         
   3   3   5        630.40        587.58        34.19 o                         
   5   3   5        875.93        751.92        29.89 o                         
   7   3   5       2203.41       2203.06        32.13 o                         
   9   3   5       2827.84       2734.41        34.48 o                         
  11   3   5        401.00        373.13         9.57 o                         
  13   3   5       3792.80       3732.97        61.22 o                         
  15   3   5          3.95          3.64         3.34 o                         
  17   3   5       2098.49       2256.49        42.99 o                         
  19   3   5        834.18        936.31        40.86 o                         
  21   3   5        307.54        302.29        16.12 o                         
  23   3   5        391.37        380.19        21.78 o                         
 -30   4   5         60.42         72.33         7.04 o                         
 -28   4   5         42.89         54.91         5.75 o                         
 -26   4   5       1234.75       1418.73        40.96 o                         
 -24   4   5       2216.57       2348.54        55.89 o                         
 -22   4   5        924.12       1090.68        25.68 o                         
 -20   4   5       1623.94       1670.76        33.26 o                         
 -18   4   5       4313.98       4469.68        63.36 o                         
 -16   4   5         39.90         22.82         3.58 o                         
 -14   4   5       1641.78       1702.62        26.41 o                         
 -12   4   5       2703.37       2613.81        37.67 o                         
 -10   4   5        239.16        226.74         6.53 o                         
  -8   4   5        107.13        170.41         5.43 o                         
  -6   4   5       2478.61       2780.96        31.19 o                         
  -4   4   5       2836.44       2849.24        46.11 o                         
  -2   4   5        183.17        183.53         5.51 o                         
   0   4   5          8.80          4.21         2.12 o                         
   2   4   5        275.11        247.47         9.11 o                         
   4   4   5       5259.72       5410.00        84.44 o                         
   6   4   5        118.34         92.71         4.87 o                         
   8   4   5         71.88         81.62         4.37 o                         
  10   4   5        138.86        130.96         6.23 o                         
  12   4   5        390.03        441.32        12.14 o                         
  14   4   5        205.45        230.06         9.28 o                         
  16   4   5         15.41         15.15         4.27 o                         
  18   4   5       2363.93       2486.22        71.49 o                         
  20   4   5         51.80         58.42        10.91 o                         
  22   4   5         66.66         57.25         7.46 o                         
 -27   5   5        716.99        655.08        19.69 o                         
 -25   5   5       1028.86       1041.93        25.76 o                         
 -23   5   5       1771.29       1950.30        44.94 o                         
 -21   5   5       4259.21       4277.15        88.21 o                         
 -19   5   5       6836.30       7172.86       147.81 o                         
 -17   5   5         93.72        101.19         5.91 o                         
 -15   5   5       2269.84       2375.99        34.36 o                         
 -13   5   5        745.92        783.23        14.03 o                         
 -11   5   5          6.03         11.86         3.03 o                         
  -9   5   5        493.56        442.74         9.17 o                         
  -7   5   5        305.43        284.88         7.52 o                         
  -5   5   5        618.89        628.32        11.06 o                         
  -3   5   5        958.74        916.33        14.31 o                         
  -1   5   5         59.43         50.32         4.25 o                         
   1   5   5        197.97        179.93         7.59 o                         
   3   5   5       4747.71       4992.96        65.56 o                         
   5   5   5       3089.85       3159.35        42.86 o                         
   7   5   5        812.25        932.75        17.19 o                         
   9   5   5       1465.18       1463.23        27.98 o                         
  11   5   5         10.25          4.68         4.30 o                         
  13   5   5         78.92         81.32         7.47 o                         
  15   5   5         98.19         91.11         7.48 o                         
  17   5   5       1813.81       1917.24        69.17 o                         
  19   5   5       1003.78        642.34       201.32 o                         
 -22   6   5          7.21          8.49         2.92 o                         
 -20   6   5       1073.48       1140.36        35.65 o                         
 -18   6   5         97.74         98.62         6.48 o                         
 -16   6   5       1466.96       1569.84        46.71 o                         
 -14   6   5       1904.95       1938.99        41.40 o                         
 -12   6   5       1074.80       1086.86        29.73 o                         
 -10   6   5        802.18        798.04        16.28 o                         
  -8   6   5       7531.93       7918.18        91.61 o                         
  -6   6   5        420.68        426.57        10.38 o                         
  -4   6   5       1125.61       1048.39        19.62 o                         
  -2   6   5        798.50        818.60        16.25 o                         
   0   6   5        233.80        251.37         8.61 o                         
   2   6   5         38.66         28.78         4.46 o                         
   4   6   5        139.36        138.73         7.30 o                         
   6   6   5         54.62         31.08         4.63 o                         
   8   6   5          3.30          1.87         3.21 o                         
  10   6   5         60.09         61.29         6.61 o                         
  12   6   5        169.65        162.32        10.57 o                         
  14   6   5         32.90         51.53         3.91 o                         
 -17   7   5        247.22        216.84        11.78 o                         
 -15   7   5        506.44        553.53        20.98 o                         
 -13   7   5       2254.73       2332.51        59.98 o                         
 -11   7   5       1717.91       1816.64        68.79 o                         
  -9   7   5        368.08        349.76        15.80 o                         
  -7   7   5       2343.37       2498.41        54.15 o                         
  -5   7   5       2116.43       2309.58        51.02 o                         
  -3   7   5       1173.63       1294.37        26.11 o                         
  -1   7   5        791.55        772.89        34.77 o                         
   1   7   5        209.23        193.88        11.61 o                         
   3   7   5        976.11        953.60        32.61 o                         
   5   7   5          6.60          2.31         4.54 o                         
   7   7   5        318.46        352.61        26.11 o                         
   9   7   5         96.74        111.54         8.31 o                         
 -34   0   6        632.42        631.43        25.85 o                         
 -32   0   6       1365.58       1562.51        84.67 o                         
 -30   0   6        820.71        844.46        38.28 o                         
 -28   0   6       1169.18       1157.65        63.30 o                         
 -26   0   6        370.18        326.26        28.24 o                         
 -24   0   6       6194.71       6136.72       110.34 o                         
 -22   0   6       2240.47       2035.74        51.20 o                         
 -20   0   6        913.90        896.18        31.15 o                         
 -18   0   6      10616.99      11051.29       308.73 o                         
 -16   0   6       2400.96       2398.77        86.36 o                         
 -14   0   6       4615.10       4219.45       103.67 o                         
 -12   0   6        160.56        169.94        16.47 o                         
 -10   0   6        746.40        860.57        37.24 o                         
  -8   0   6      14507.92      15314.72       638.09 o                         
  -6   0   6      28666.48      28971.29      1169.67 o                         
  -4   0   6      17006.22      17364.00       713.96 o                         
  -2   0   6        163.13        143.71        23.07 o                         
   0   0   6       4305.73       3946.21       135.25 o                         
   2   0   6      20790.19      20557.97       489.64 o                         
   4   0   6      28611.38      26711.81       788.35 o                         
   6   0   6      12632.96      12758.01       409.17 o                         
   8   0   6      18929.61      18465.79       579.40 o                         
  10   0   6      16219.07      16474.20       352.22 o                         
  12   0   6       1897.75       1841.27        60.65 o                         
  14   0   6        106.75         96.60        13.69 o                         
  16   0   6       1526.26       1474.03        46.68 o                         
  18   0   6        114.53         83.40        11.19 o                         
  20   0   6          4.87          7.08         6.63 o                         
  22   0   6        929.37       1012.75        35.70 o                         
  24   0   6       2590.34       2476.05       223.35 o                         
 -33   1   6        361.92        323.36        11.04 o                         
 -31   1   6        719.58        678.63        28.61 o                         
 -29   1   6        603.51        561.15        26.05 o                         
 -27   1   6        232.42        236.46        12.80 o                         
 -25   1   6        565.43        626.45        19.53 o                         
 -23   1   6        598.72        592.83        15.85 o                         
 -21   1   6       4651.08       4378.23        60.11 o                         
 -19   1   6        898.19       1052.89        27.27 o                         
 -17   1   6        700.08        950.14        26.63 o                         
 -15   1   6        415.14        461.69        24.29 o                         
 -13   1   6       7149.93       7300.74       187.06 o                         
 -11   1   6       3891.43       3816.31        89.06 o                         
  -9   1   6      25455.89      25297.22       462.45 o                         
  -7   1   6       8904.29       8906.07       172.99 o                         
  -5   1   6        570.14        631.27        23.24 o                         
  -3   1   6      19147.57      18338.63       377.36 o                         
  -1   1   6      37838.45      36941.80      1100.76 o                         
   1   1   6       2909.67       2626.11        77.25 o                         
   3   1   6       3201.01       3107.75       105.37 o                         
   5   1   6       6318.89       5996.56       295.13 o                         
   7   1   6       2126.09       1922.83        70.95 o                         
   9   1   6       1528.77       1411.48        63.04 o                         
  11   1   6       2991.11       3121.46        54.22 o                         
  13   1   6       1456.93       1438.01        31.71 o                         
  15   1   6        892.88        795.66        23.05 o                         
  17   1   6        268.58        253.07        10.79 o                         
  19   1   6        313.64        324.93        15.87 o                         
  21   1   6          9.68         11.32         4.51 o                         
  23   1   6        227.23        214.15        12.78 o                         
  25   1   6        617.29        355.61        22.14 o                         
 -34   2   6        128.16         92.11        11.38 o                         
 -32   2   6        223.38        276.51        14.43 o                         
 -30   2   6        133.38        140.85         8.66 o                         
 -28   2   6        909.16        952.39        29.24 o                         
 -26   2   6        356.23        406.94        16.72 o                         
 -24   2   6       1203.73       1192.18        31.97 o                         
 -22   2   6       3144.05       3234.56        50.82 o                         
 -20   2   6       1039.46       1083.69        20.89 o                         
 -18   2   6       1201.19       1153.07        20.80 o                         
 -16   2   6       1530.46       1457.95        34.74 o                         
 -14   2   6       6291.09       6474.60       233.71 o                         
 -12   2   6        236.31        347.94        20.30 o                         
 -10   2   6       8331.26       8003.62       190.30 o                         
  -8   2   6      23350.73      22493.43       377.69 o                         
  -6   2   6      44591.92      42071.29      1231.28 o                         
  -4   2   6      15213.63      15095.72       284.16 o                         
  -2   2   6      10975.71      10195.81       308.66 o                         
   0   2   6       1336.08       1618.54        47.97 o                         
   2   2   6      39123.75      41266.22       835.67 o                         
   4   2   6        378.55        487.86        37.30 o                         
   6   2   6        241.60        260.00        22.28 o                         
   8   2   6       2769.62       2811.24        55.32 o                         
  10   2   6         73.59         65.14         5.66 o                         
  12   2   6        893.00        945.42        31.75 o                         
  14   2   6       3664.66       3806.72        57.77 o                         
  16   2   6         21.38         12.50         5.50 o                         
  18   2   6       3220.86       3225.06        99.64 o                         
  20   2   6       2832.43       2945.83       110.29 o                         
  22   2   6       1357.73       1492.52        56.33 o                         
  24   2   6          3.32          4.25         2.40 o                         
 -31   3   6         46.90         29.44         4.22 o                         
 -29   3   6          8.48         10.99         4.89 o                         
 -27   3   6        323.75        319.81        13.93 o                         
 -25   3   6          0.02          3.76         4.83 o                         
 -23   3   6        180.06        191.07        10.72 o                         
 -21   3   6        946.76        982.87        34.05 o                         
 -19   3   6       1093.71       1114.73        24.81 o                         
 -17   3   6        225.75        181.84         7.42 o                         
 -15   3   6         62.41         41.78         3.52 o                         
 -13   3   6       4037.96       4263.22        95.83 o                         
 -11   3   6       6362.63       6325.15       155.02 o                         
  -9   3   6         12.81         11.23         4.73 o                         
  -7   3   6       5004.66       5762.04       422.96 o                         
  -5   3   6          8.19         14.99         6.42 o                         
  -3   3   6      30916.54      29064.17      3074.18 o                         
  -1   3   6      11387.65      11043.37       316.77 o                         
   1   3   6       1523.23       1327.46        60.95 o                         
   3   3   6        826.95        983.41        41.81 o                         
   5   3   6       1422.33       1336.58        27.55 o                         
   7   3   6       6402.32       6690.51        69.71 o                         
   9   3   6       6466.54       6473.03        73.79 o                         
  11   3   6         49.06         45.73         4.07 o                         
  13   3   6        933.08        963.36        23.03 o                         
  15   3   6       1034.62       1077.57        33.44 o                         
  17   3   6        182.39        178.51         9.63 o                         
  19   3   6       1034.31       1044.99        42.49 o                         
  21   3   6         68.46         60.41         6.47 o                         
  23   3   6       1413.03       1160.33        74.56 o                         
 -30   4   6        616.22        627.74        21.68 o                         
 -28   4   6        161.40        155.86        11.42 o                         
 -26   4   6        509.53        489.63        18.55 o                         
 -24   4   6       1418.09       1509.71        37.20 o                         
 -22   4   6        989.92       1097.78        26.04 o                         
 -20   4   6        113.28        107.23         7.84 o                         
 -18   4   6       4865.55       4855.82        68.08 o                         
 -16   4   6        911.62        917.11        16.69 o                         
 -14   4   6        545.40        481.24        12.42 o                         
 -12   4   6        143.70        143.52         6.56 o                         
 -10   4   6         59.63         50.68         3.14 o                         
  -8   4   6          5.92         29.54         2.59 o                         
  -6   4   6       1182.69       1232.12        24.51 o                         
  -4   4   6        572.71        615.47        11.62 o                         
  -2   4   6        465.58        519.11        13.47 o                         
   0   4   6        561.73        482.45        11.04 o                         
   2   4   6       1281.59       1216.97        19.20 o                         
   4   4   6      11752.79      11808.57       129.27 o                         
   6   4   6       3775.79       3968.94        53.14 o                         
   8   4   6       1244.23       1236.11        19.67 o                         
  10   4   6       2118.73       2331.22        35.77 o                         
  12   4   6       2025.14       2067.78        50.67 o                         
  14   4   6        183.58        177.10         8.43 o                         
  16   4   6        190.22        175.18         8.82 o                         
  18   4   6        106.94        110.15         9.59 o                         
  20   4   6       1228.09        991.32        51.69 o                         
 -27   5   6         86.58         80.77         7.57 o                         
 -25   5   6        190.98        186.11         8.29 o                         
 -23   5   6        161.05        178.81         8.57 o                         
 -21   5   6        631.43        632.88        19.78 o                         
 -19   5   6         60.09         55.67         4.93 o                         
 -17   5   6        107.78        101.14         5.45 o                         
 -15   5   6       1900.10       1925.10        29.71 o                         
 -13   5   6       1462.62       1544.42        26.38 o                         
 -11   5   6       1911.53       1840.74        26.79 o                         
  -9   5   6        932.31        879.81        14.33 o                         
  -7   5   6        281.26        287.71         7.44 o                         
  -5   5   6       6890.52       6921.63        70.01 o                         
  -3   5   6         97.40         93.71         5.07 o                         
  -1   5   6       1474.15       1461.95        30.87 o                         
   1   5   6         80.54         99.98         5.43 o                         
   3   5   6        279.93        248.40         8.92 o                         
   5   5   6        402.72        342.79        10.84 o                         
   7   5   6          5.30         13.39         3.32 o                         
   9   5   6        765.84        844.54        22.11 o                         
  11   5   6         37.82         52.61         5.97 o                         
  13   5   6          1.06          2.17         4.76 o                         
  15   5   6         51.37         70.24         8.24 o                         
  17   5   6        505.43        537.82        26.97 o                         
 -24   6   6        484.56        300.89        14.44 o                         
 -22   6   6         17.02         21.79         3.62 o                         
 -20   6   6       1170.58       1226.58        38.07 o                         
 -18   6   6        495.28        543.78        20.24 o                         
 -16   6   6         82.95         96.95         6.80 o                         
 -14   6   6        275.39        269.40        10.73 o                         
 -12   6   6        357.89        392.21        12.90 o                         
 -10   6   6       1744.31       1825.07        36.03 o                         
  -8   6   6       1259.41       1250.44        26.91 o                         
  -6   6   6       1825.87       1935.70        37.23 o                         
  -4   6   6        689.92        728.32        15.63 o                         
  -2   6   6         46.66         54.11         4.75 o                         
   0   6   6         27.15         40.30         4.08 o                         
   2   6   6        253.08        231.72        10.06 o                         
   4   6   6         10.17         21.10         3.91 o                         
   6   6   6        423.20        414.47        16.38 o                         
   8   6   6        170.61        191.16         9.10 o                         
  10   6   6        590.76        692.30        23.49 o                         
  12   6   6        152.08        130.97         7.27 o                         
  14   6   6        269.30        215.05         8.63 o                         
 -17   7   6          9.12         10.30         2.78 o                         
 -15   7   6         20.38          8.70         4.05 o                         
 -13   7   6        276.62        303.19        11.74 o                         
 -11   7   6         71.41         72.05         8.76 o                         
  -9   7   6         38.65         40.40         7.65 o                         
  -7   7   6        305.09        283.31        11.64 o                         
  -5   7   6        381.16        422.08        15.56 o                         
  -3   7   6        140.79        146.16         6.94 o                         
  -1   7   6        119.82        112.28         6.10 o                         
   1   7   6       1035.73       1064.51        27.32 o                         
   3   7   6         66.20         60.79         6.20 o                         
   5   7   6         20.85         13.75         5.56 o                         
   7   7   6         18.39         16.36         7.32 o                         
 -35   1   7       2590.75       2665.71        81.93 o                         
 -33   1   7       1801.81       1624.17        78.33 o                         
 -31   1   7        759.17        855.84        23.37 o                         
 -29   1   7        122.51        119.86        10.37 o                         
 -27   1   7          1.99          5.08         3.53 o                         
 -25   1   7         35.14         39.97         4.80 o                         
 -23   1   7         25.69         39.35         4.40 o                         
 -21   1   7       5216.70       5408.69        74.32 o                         
 -19   1   7       1689.08       1472.97        33.71 o                         
 -17   1   7       2542.13       2545.16        70.33 o                         
 -15   1   7       1703.63       1636.11        39.70 o                         
 -13   1   7       1777.28       1691.59        45.22 o                         
 -11   1   7       1900.16       2080.99        57.21 o                         
  -9   1   7       6242.33       6570.97       175.18 o                         
  -7   1   7       2993.93       2972.80        78.21 o                         
  -5   1   7       6907.40       6867.09       155.84 o                         
  -3   1   7         91.04        136.97        11.28 o                         
  -1   1   7       2644.16       2829.51       111.79 o                         
   1   1   7        747.04        903.38        34.61 o                         
   3   1   7         65.27         39.94         9.38 o                         
   5   1   7        125.62         35.76         9.63 o                         
   7   1   7       1196.07       1150.32        59.11 o                         
   9   1   7       7300.54       7328.85       107.39 o                         
  11   1   7       9164.12       8893.26       153.69 o                         
  13   1   7        432.20        468.15        16.36 o                         
  15   1   7         55.96         45.35         6.73 o                         
  17   1   7        862.46        888.55        25.90 o                         
  19   1   7        336.56        347.24        14.14 o                         
  21   1   7        817.64        828.34        24.10 o                         
  23   1   7        199.41        190.03        11.45 o                         
 -34   2   7         12.52         12.31         6.39 o                         
 -32   2   7          2.16          2.81         3.38 o                         
 -30   2   7        197.11        202.94        10.63 o                         
 -28   2   7       1943.25       1833.93        42.54 o                         
 -26   2   7        109.03         71.54         8.22 o                         
 -24   2   7         26.43         27.64         5.90 o                         
 -22   2   7       3360.04       3513.16        49.48 o                         
 -20   2   7        646.59        673.73        21.32 o                         
 -18   2   7        186.81        216.20         8.48 o                         
 -16   2   7         54.68        120.01         8.73 o                         
 -14   2   7       2970.86       3375.99        99.68 o                         
 -12   2   7       1405.35       1657.50        50.54 o                         
 -10   2   7       1927.65       2271.80        74.61 o                         
  -8   2   7        532.91        589.32        32.85 o                         
  -6   2   7       1122.68       1195.81        37.71 o                         
  -4   2   7      21331.92      22233.66       456.58 o                         
  -2   2   7        417.16        417.42        27.54 o                         
   0   2   7       8768.06      11085.42       305.31 o                         
   2   2   7       4671.55       4988.72       128.77 o                         
   4   2   7        839.95        906.93        43.58 o                         
   6   2   7        165.14        157.31        10.36 o                         
   8   2   7         67.18         61.95         4.54 o                         
  10   2   7       1627.31       1489.97        28.18 o                         
  12   2   7        518.81        521.14        19.81 o                         
  14   2   7       1539.38       1564.73        33.65 o                         
  16   2   7        149.59        139.13         8.48 o                         
  18   2   7         54.99         65.75         6.23 o                         
  20   2   7        375.49        377.96        14.91 o                         
  22   2   7       1104.67       1115.60        29.03 o                         
 -33   3   7         40.13         31.79         8.42 o                         
 -31   3   7          3.70          0.97         3.79 o                         
 -29   3   7          5.61          8.58         6.02 o                         
 -27   3   7        239.92        271.56        13.12 o                         
 -25   3   7        680.53        639.62        19.70 o                         
 -23   3   7       6228.51       6108.34       105.87 o                         
 -21   3   7       4363.30       4274.29        82.65 o                         
 -19   3   7       2431.31       2496.80        40.85 o                         
 -17   3   7       2387.94       2289.39        54.58 o                         
 -15   3   7       1282.53       1296.44        24.32 o                         
 -13   3   7         15.20          2.81         4.85 o                         
 -11   3   7         31.04         33.12        10.05 o                         
  -9   3   7       2303.51       1945.97        83.03 o                         
  -7   3   7       3277.17       3070.03       110.90 o                         
  -5   3   7         29.85         31.44         7.29 o                         
  -3   3   7       7359.68       6837.59       157.32 o                         
  -1   3   7       3812.59       3807.42       135.23 o                         
   1   3   7        409.30        396.18        27.10 o                         
   3   3   7          5.52          9.50         2.35 o                         
   5   3   7         14.96         15.91         2.45 o                         
   7   3   7        405.82        392.99         9.53 o                         
   9   3   7          5.32          8.65         2.87 o                         
  11   3   7         61.89         65.38         5.68 o                         
  13   3   7         65.93         64.05         5.97 o                         
  15   3   7        266.20        249.48        12.44 o                         
  17   3   7        519.49        459.55        20.54 o                         
  19   3   7       1571.74       1620.37        41.55 o                         
  21   3   7       1408.67       1267.25        92.64 o                         
 -30   4   7        317.38        384.88        16.51 o                         
 -28   4   7       1350.00       1526.73        37.45 o                         
 -26   4   7       1627.55       1729.21        57.39 o                         
 -24   4   7          1.98          2.89         3.89 o                         
 -22   4   7        385.87        418.64        13.37 o                         
 -20   4   7        130.68        146.97         7.97 o                         
 -18   4   7        466.90        377.10        11.56 o                         
 -16   4   7        230.45        204.76         7.22 o                         
 -14   4   7        223.10        219.48         7.51 o                         
 -12   4   7        123.40         95.40         4.36 o                         
 -10   4   7        323.65        288.70         7.28 o                         
  -8   4   7         54.14         51.63         3.66 o                         
  -6   4   7        864.85        916.67        14.85 o                         
  -4   4   7         83.07         60.59         4.66 o                         
  -2   4   7        375.35        330.15         9.55 o                         
   0   4   7         83.76        122.69         5.87 o                         
   2   4   7       1266.42       1196.06        32.46 o                         
   4   4   7       3038.39       2704.16        38.32 o                         
   6   4   7         10.19         15.26         2.70 o                         
   8   4   7       3784.97       3857.11        50.96 o                         
  10   4   7       1268.56       1308.03        39.31 o                         
  12   4   7        480.31        459.03        13.19 o                         
  14   4   7        506.73        491.31        19.10 o                         
  16   4   7       1743.49       2083.70        66.23 o                         
  18   4   7         36.19         44.80         5.38 o                         
  20   4   7        238.37        225.39        18.24 o                         
 -27   5   7         42.18         43.38         6.27 o                         
 -25   5   7         16.39         36.09         4.44 o                         
 -23   5   7          7.07          4.59         3.21 o                         
 -21   5   7         57.89         53.82         5.13 o                         
 -19   5   7         90.41        116.76         6.33 o                         
 -17   5   7        215.27        197.99         7.87 o                         
 -15   5   7         70.38         57.07         4.28 o                         
 -13   5   7        523.29        474.71        13.71 o                         
 -11   5   7        494.95        494.11        10.73 o                         
  -9   5   7        132.98        159.89         5.51 o                         
  -7   5   7       1256.98       1176.25        25.90 o                         
  -5   5   7       2797.40       2734.64        39.66 o                         
  -3   5   7        579.25        612.62        15.26 o                         
  -1   5   7        258.36        223.38         7.82 o                         
   1   5   7        112.80         87.16         5.20 o                         
   3   5   7       1800.87       1716.94        28.34 o                         
   5   5   7        986.19       1020.70        20.29 o                         
   7   5   7       4552.95       4903.61        71.60 o                         
   9   5   7       2179.84       2304.18        42.33 o                         
  11   5   7        875.76        887.87        26.92 o                         
  13   5   7        954.50       1137.05        48.81 o                         
  15   5   7       3391.28       3695.32       274.30 o                         
  17   5   7        539.27        519.56        22.75 o                         
 -24   6   7        895.31        778.30        29.99 o                         
 -22   6   7        489.09        452.11        35.26 o                         
 -20   6   7        575.79        580.37        22.70 o                         
 -18   6   7       2237.12       2361.96        51.85 o                         
 -16   6   7        359.98        397.32        15.12 o                         
 -14   6   7          3.19          3.82         3.65 o                         
 -12   6   7        614.33        646.39        16.88 o                         
 -10   6   7         85.70         84.63         5.86 o                         
  -8   6   7        535.53        517.69        12.91 o                         
  -6   6   7        233.53        214.74         8.11 o                         
  -4   6   7        846.31        857.71        18.53 o                         
  -2   6   7       1285.25       1312.24        29.73 o                         
   0   6   7        120.55        116.11         6.89 o                         
   2   6   7         12.19         14.41         3.65 o                         
   4   6   7        270.16        267.14         8.60 o                         
   6   6   7        446.76        502.41        19.88 o                         
   8   6   7        128.33        129.51         7.98 o                         
  10   6   7         42.34         46.55         4.89 o                         
  12   6   7        508.19        500.66        15.38 o                         
 -17   7   7        538.31        525.60        21.83 o                         
 -15   7   7        810.13        747.63        35.63 o                         
 -13   7   7        187.99        193.92        13.07 o                         
 -11   7   7          5.85          6.15         3.90 o                         
  -9   7   7        664.08        681.42        20.56 o                         
  -7   7   7        310.72        335.83        13.78 o                         
  -5   7   7        124.40        104.24         6.77 o                         
  -3   7   7        103.50         95.40         6.55 o                         
  -1   7   7       1377.88       1391.92        34.68 o                         
   1   7   7        861.70        929.52        27.35 o                         
   3   7   7        177.94        172.68         8.26 o                         
   5   7   7        205.02        250.99        15.29 o                         
   7   7   7          0.02          1.56         3.58 o                         
 -36   0   8        580.46        352.49        25.41 o                         
 -34   0   8       2086.46       2101.02        69.92 o                         
 -32   0   8       4142.19       4383.78       198.36 o                         
 -30   0   8       5163.78       5110.37       202.16 o                         
 -28   0   8       2678.29       2950.84       130.42 o                         
 -26   0   8        130.66        110.88        10.12 o                         
 -24   0   8        533.20        502.70        22.01 o                         
 -22   0   8         79.23         84.86         7.93 o                         
 -20   0   8        430.30        390.09        28.21 o                         
 -18   0   8          4.59          0.87         7.70 o                         
 -16   0   8        165.38        133.26        12.68 o                         
 -14   0   8       4160.71       3993.30       163.68 o                         
 -12   0   8      17753.49      19559.95       767.86 o                         
 -10   0   8       2806.03       2668.43       150.79 o                         
  -8   0   8      33014.94      32014.22       921.71 o                         
  -6   0   8      50757.02      51206.53      1452.18 o                         
  -4   0   8      13976.37      14047.57       425.16 o                         
  -2   0   8      13739.51      13922.33       424.28 o                         
   0   0   8       6716.77       6145.72       300.07 o                         
   2   0   8         62.17         43.61        10.25 o                         
   4   0   8         11.22          6.45        11.67 o                         
   6   0   8         81.29        112.41        25.79 o                         
   8   0   8         36.83         21.25         4.36 o                         
  10   0   8       1461.46       1461.08        40.05 o                         
  12   0   8       8284.59       8429.55       159.29 o                         
  14   0   8       6008.41       6442.21       142.78 o                         
  16   0   8         60.64         53.45         7.62 o                         
  18   0   8        468.06        513.31        31.95 o                         
  20   0   8         10.20          9.98         6.23 o                         
  22   0   8        535.03        478.05        34.14 o                         
 -35   1   8         15.60         22.82         4.13 o                         
 -33   1   8        119.77        100.47         6.57 o                         
 -31   1   8        894.26        941.66        26.47 o                         
 -29   1   8        981.02       1077.09        31.66 o                         
 -27   1   8        216.85        178.90        10.12 o                         
 -25   1   8       1987.23       2058.17        36.38 o                         
 -23   1   8       2137.91       2112.59        38.73 o                         
 -21   1   8        515.18        471.14        14.00 o                         
 -19   1   8       9349.62       8978.99       232.54 o                         
 -17   1   8      14673.79      16004.06       320.10 o                         
 -15   1   8        558.25        385.27        16.32 o                         
 -13   1   8       5978.31       5727.22       101.38 o                         
 -11   1   8      13201.45      13926.71       346.84 o                         
  -9   1   8       2195.44       2268.84        67.28 o                         
  -7   1   8        987.85        842.65        50.10 o                         
  -5   1   8      29500.26      30378.86       706.10 o                         
  -3   1   8        283.68        192.20        14.51 o                         
  -1   1   8       2440.01       2303.40        81.33 o                         
   1   1   8          4.88         11.21         4.90 o                         
   3   1   8       5094.47       5345.03       142.64 o                         
   5   1   8        653.78        783.58        43.71 o                         
   7   1   8         79.14         83.97         6.66 o                         
   9   1   8         37.19         41.56         4.60 o                         
  11   1   8       1359.47       1330.39        32.84 o                         
  13   1   8       1077.17       1038.24        41.55 o                         
  15   1   8         11.08         16.08         4.10 o                         
  17   1   8        823.39        868.02        24.83 o                         
  19   1   8       1349.73       1446.61        48.46 o                         
  21   1   8        372.93        387.26        12.48 o                         
  23   1   8        189.22        131.69         9.90 o                         
 -34   2   8       1764.22       1944.16        66.65 o                         
 -32   2   8        790.90        884.35        37.10 o                         
 -30   2   8       1745.84       1650.79        40.40 o                         
 -28   2   8       2280.96       2175.33        52.25 o                         
 -26   2   8        293.48        271.55        13.56 o                         
 -24   2   8       5106.76       5286.35        69.87 o                         
 -22   2   8       3871.44       3789.05        52.37 o                         
 -20   2   8      12874.46      12882.28       145.29 o                         
 -18   2   8      13360.37      13405.87       165.15 o                         
 -16   2   8      12549.76      12738.44       255.09 o                         
 -14   2   8       3001.09       2390.58        49.80 o                         
 -12   2   8       8696.64       9014.92       192.78 o                         
 -10   2   8       2047.17       2106.43        55.10 o                         
  -8   2   8          7.56         18.45         7.66 o                         
  -6   2   8        124.80        163.75        13.22 o                         
  -4   2   8        424.51        390.37        32.10 o                         
  -2   2   8       1319.20       1404.15        59.61 o                         
   0   2   8        849.82        795.61        27.29 o                         
   2   2   8        364.30        220.54        26.23 o                         
   4   2   8       2184.38       2163.67        78.14 o                         
   6   2   8       2734.02       2454.16        37.21 o                         
   8   2   8        434.03        397.17        12.34 o                         
  10   2   8         57.20         53.95         5.01 o                         
  12   2   8       2726.65       2865.33        51.00 o                         
  14   2   8          8.81         17.93         3.79 o                         
  16   2   8          4.77         11.38         4.06 o                         
  18   2   8         66.64         71.42         7.41 o                         
  20   2   8       1407.86       1538.64        44.32 o                         
  22   2   8       1617.90       1700.08       196.63 o                         
 -33   3   8       1314.79       1083.73        38.05 o                         
 -31   3   8        468.72        482.68        15.87 o                         
 -29   3   8         17.84         19.10         4.10 o                         
 -27   3   8         61.04         95.94         7.59 o                         
 -25   3   8        624.15        672.43        19.98 o                         
 -23   3   8       4438.48       4350.59        73.53 o                         
 -21   3   8        932.74        850.32        20.48 o                         
 -19   3   8         39.47         24.85         5.53 o                         
 -17   3   8        205.94        155.19         7.49 o                         
 -15   3   8       2553.54       2319.49        37.61 o                         
 -13   3   8       3585.43       3590.30        87.46 o                         
 -11   3   8       2595.26       2368.37        66.81 o                         
  -9   3   8       1859.02       1615.45        78.81 o                         
  -7   3   8       1935.74       1841.85       101.44 o                         
  -5   3   8       2951.60       2814.47       354.59 o                         
  -3   3   8       1377.92       1225.56        50.28 o                         
  -1   3   8       5181.21       5349.69       178.94 o                         
   1   3   8        313.46        229.63         9.10 o                         
   3   3   8         32.78         17.93         3.67 o                         
   5   3   8         82.42        112.69         7.59 o                         
   7   3   8         41.46         70.09         4.21 o                         
   9   3   8       1337.91       1336.22        42.94 o                         
  11   3   8        218.30        215.14        10.14 o                         
  13   3   8          7.80         17.69         4.29 o                         
  15   3   8        112.95        105.32         7.03 o                         
  17   3   8        408.71        394.40        19.77 o                         
  19   3   8        460.12        394.68        21.22 o                         
  21   3   8        119.45         93.20        12.16 o                         
 -30   4   8       1173.37       1276.72        36.61 o                         
 -28   4   8       1205.31       1195.83        31.94 o                         
 -26   4   8       1256.27       1319.02        35.88 o                         
 -24   4   8         81.84         87.03         6.70 o                         
 -22   4   8        628.09        491.96        15.48 o                         
 -20   4   8        593.34        540.93        19.58 o                         
 -18   4   8        198.98        192.53        11.24 o                         
 -16   4   8         76.73         36.24         4.74 o                         
 -14   4   8          4.10          8.15         2.21 o                         
 -12   4   8       2184.40       2181.42        39.36 o                         
 -10   4   8       2512.84       2448.36        33.25 o                         
  -8   4   8       8656.03       8486.02        90.61 o                         
  -6   4   8        992.09        877.74        20.84 o                         
  -4   4   8       4420.53       4135.94        53.22 o                         
  -2   4   8       2448.66       2322.48        34.80 o                         
   0   4   8       1658.75       1676.36        33.25 o                         
   2   4   8        298.39        336.21        12.03 o                         
   4   4   8        102.45        140.75         6.53 o                         
   6   4   8       1159.72       1045.05        18.85 o                         
   8   4   8       1726.25       1890.18        31.78 o                         
  10   4   8        742.25        810.14        23.10 o                         
  12   4   8       1467.64       1516.50        31.46 o                         
  14   4   8        148.31        110.55         9.16 o                         
  16   4   8        336.26        355.50        14.43 o                         
  18   4   8        182.05        156.33        15.90 o                         
 -29   5   8        221.83        160.82         9.87 o                         
 -27   5   8          4.37          4.55         2.84 o                         
 -25   5   8          3.38          6.14         2.96 o                         
 -23   5   8        322.36        293.33        12.99 o                         
 -21   5   8       4529.73       4605.76        66.57 o                         
 -19   5   8        204.77        171.65         7.59 o                         
 -17   5   8       1236.33       1271.32        23.50 o                         
 -15   5   8        457.05        522.09        12.97 o                         
 -13   5   8       1765.94       1810.04        34.84 o                         
 -11   5   8        453.41        488.87        11.90 o                         
  -9   5   8       1315.74       1245.18        19.16 o                         
  -7   5   8        407.38        422.54        10.38 o                         
  -5   5   8        225.32        225.99         7.65 o                         
  -3   5   8         12.49         10.49         3.21 o                         
  -1   5   8         59.45         50.56         4.01 o                         
   1   5   8         97.77         59.71         4.80 o                         
   3   5   8        130.62        104.57         6.06 o                         
   5   5   8        496.39        435.13        13.32 o                         
   7   5   8         52.10         60.61         5.81 o                         
   9   5   8         88.49         97.58         8.32 o                         
  11   5   8        245.64        219.05        12.46 o                         
  13   5   8        110.42        115.86        16.63 o                         
  15   5   8         11.17         11.16         6.55 o                         
 -24   6   8        187.35        148.25        10.99 o                         
 -22   6   8        949.25        914.38        70.53 o                         
 -20   6   8       1432.63       1400.51        52.15 o                         
 -18   6   8        269.29        315.90        15.03 o                         
 -16   6   8       1636.09       1694.76        34.77 o                         
 -14   6   8         17.63         17.68         3.91 o                         
 -12   6   8        438.46        376.05        12.37 o                         
 -10   6   8        172.86        137.07         6.79 o                         
  -8   6   8         25.32         25.36         3.81 o                         
  -6   6   8       1136.32       1065.36        28.74 o                         
  -4   6   8         10.56         15.73         3.65 o                         
  -2   6   8        520.23        538.09        14.09 o                         
   0   6   8         87.72        122.08         6.96 o                         
   2   6   8         57.21         56.82         5.16 o                         
   4   6   8         98.55        100.95         6.29 o                         
   6   6   8        609.21        677.19        26.21 o                         
   8   6   8        835.19        954.91        31.11 o                         
  10   6   8        355.74        347.25        13.38 o                         
  12   6   8        480.83        405.45        89.87 o                         
 -17   7   8        163.91        146.23         9.80 o                         
 -15   7   8         48.96         40.76         4.28 o                         
 -13   7   8        208.59        207.45        10.23 o                         
 -11   7   8        182.77        187.10         7.89 o                         
  -9   7   8         16.71          6.82         4.13 o                         
  -7   7   8        371.23        389.88        14.49 o                         
  -5   7   8        148.51        127.30         7.16 o                         
  -3   7   8        119.43         92.69         6.75 o                         
  -1   7   8         27.78         33.42         3.79 o                         
   1   7   8        151.33        189.06         9.03 o                         
   3   7   8         22.82         10.15         5.95 o                         
   5   7   8        388.10        408.76        18.18 o                         
 -35   1   9        647.48        671.13        23.78 o                         
 -33   1   9        429.75        400.03        16.33 o                         
 -31   1   9       1310.90       1384.42        32.03 o                         
 -29   1   9       4314.16       4037.50        72.14 o                         
 -27   1   9       1899.09       1977.30        36.02 o                         
 -25   1   9       2466.33       2471.84        43.34 o                         
 -23   1   9        406.37        384.79        12.06 o                         
 -21   1   9       4158.04       3991.43        75.78 o                         
 -19   1   9       1471.56       1281.00        48.91 o                         
 -17   1   9       6199.91       6593.68       120.71 o                         
 -15   1   9       1867.51       1920.04        66.33 o                         
 -13   1   9       5813.94       6082.64       205.99 o                         
 -11   1   9      16048.07      17948.86       411.99 o                         
  -9   1   9        104.89         94.26        12.26 o                         
  -7   1   9       5278.38       5428.92       133.67 o                         
  -5   1   9       9385.03       9251.90       189.32 o                         
  -3   1   9       2767.64       2590.05        52.94 o                         
  -1   1   9      12321.07      11752.91       303.70 o                         
   1   1   9       2748.24       2764.95        80.71 o                         
   3   1   9         41.60         30.53        12.79 o                         
   5   1   9         86.66         86.81         9.29 o                         
   7   1   9        472.91        419.13        14.55 o                         
   9   1   9       2092.49       1922.05        39.09 o                         
  11   1   9        557.40        541.38        24.13 o                         
  13   1   9        815.37        812.88        26.08 o                         
  15   1   9       2131.77       2361.67        52.38 o                         
  17   1   9        201.99        192.79        19.71 o                         
  19   1   9        134.67        129.52         8.35 o                         
  21   1   9        352.05        308.54        10.45 o                         
 -34   2   9          1.00          7.92         4.37 o                         
 -32   2   9       1426.62       1432.57        40.03 o                         
 -30   2   9       1406.55       1524.85        38.89 o                         
 -28   2   9       1805.07       1740.59        44.43 o                         
 -26   2   9         91.48        118.25         7.12 o                         
 -24   2   9         47.07         30.18         4.76 o                         
 -22   2   9        127.29        109.79         6.55 o                         
 -20   2   9         15.36         22.86         3.68 o                         
 -18   2   9         39.23         23.17         4.99 o                         
 -16   2   9        504.20        558.66        20.07 o                         
 -14   2   9       6329.89       6798.77       114.09 o                         
 -12   2   9        310.23        263.03        12.08 o                         
 -10   2   9       1295.25       1246.62        53.20 o                         
  -8   2   9         15.61         -5.36         7.47 o                         
  -6   2   9       2515.41       2737.35        79.17 o                         
  -4   2   9       5867.88       6413.15       181.90 o                         
  -2   2   9       6002.12       5820.49       241.23 o                         
   0   2   9       3344.87       3374.84        69.20 o                         
   2   2   9          7.40         -0.91        10.68 o                         
   4   2   9         57.73         72.52         7.78 o                         
   6   2   9       2917.01       2892.85        43.16 o                         
   8   2   9          5.18         21.09         3.54 o                         
  10   2   9         27.00         27.46         4.30 o                         
  12   2   9       4021.65       4247.81        62.43 o                         
  14   2   9        157.42        153.00         9.17 o                         
  16   2   9        127.11        126.44         8.23 o                         
  18   2   9          2.41          1.83         3.62 o                         
  20   2   9        106.12         94.84        11.19 o                         
 -33   3   9       1794.57       1735.12        57.83 o                         
 -31   3   9       1168.61       1223.75        33.55 o                         
 -29   3   9       1025.32       1063.94        24.20 o                         
 -27   3   9       2572.06       2727.69        58.43 o                         
 -25   3   9        178.05        161.35         9.72 o                         
 -23   3   9        801.38        792.08        22.18 o                         
 -21   3   9        870.37        884.34        19.99 o                         
 -19   3   9       5223.90       5018.66        68.73 o                         
 -17   3   9       5773.93       5845.92        82.92 o                         
 -15   3   9       6675.33       6744.18       119.77 o                         
 -13   3   9       1505.65       1265.77        25.24 o                         
 -11   3   9         52.27         49.73         8.54 o                         
  -9   3   9        143.02        168.45        15.38 o                         
  -7   3   9        143.88         96.69        21.10 o                         
  -5   3   9       1252.66       1100.03        82.79 o                         
  -3   3   9        220.96        273.95        27.69 o                         
  -1   3   9         21.52         15.84         3.22 o                         
   1   3   9        129.27        134.63         8.17 o                         
   3   3   9       2903.89       3022.64        48.97 o                         
   5   3   9       2011.92       1885.56        29.28 o                         
   7   3   9       1325.10       1095.26        22.14 o                         
   9   3   9       3945.93       3811.80        95.91 o                         
  11   3   9       2975.34       3028.70        98.36 o                         
  13   3   9       1279.45       1382.35        27.81 o                         
  15   3   9       1277.04       1388.54        36.93 o                         
  17   3   9        159.16        136.00         8.74 o                         
  19   3   9         17.11         14.07         4.83 o                         
 -32   4   9        150.84        182.67        17.61 o                         
 -30   4   9        557.67        586.42        21.55 o                         
 -28   4   9         35.88         39.42         4.90 o                         
 -26   4   9        274.34        263.58        17.38 o                         
 -24   4   9        253.46        235.40        11.04 o                         
 -22   4   9        649.64        643.02        16.04 o                         
 -20   4   9       1575.98       1392.94        35.33 o                         
 -18   4   9          3.26         11.61         3.18 o                         
 -16   4   9        668.57        592.08        14.44 o                         
 -14   4   9          4.24          5.36         2.59 o                         
 -12   4   9       1601.21       1357.92        38.55 o                         
 -10   4   9        395.21        411.94        10.32 o                         
  -8   4   9       4170.88       3964.97        55.12 o                         
  -6   4   9       1530.30       1540.64        22.95 o                         
  -4   4   9       1290.93       1234.93        20.36 o                         
  -2   4   9       5049.70       4983.27        59.87 o                         
   0   4   9       4594.89       4450.34        78.69 o                         
   2   4   9         68.94         72.47         4.92 o                         
   4   4   9       1567.96       1453.18        29.34 o                         
   6   4   9       1991.61       2022.21        30.92 o                         
   8   4   9        706.96        811.65        22.28 o                         
  10   4   9        127.88        153.91         9.63 o                         
  12   4   9         88.02         97.78         6.65 o                         
  14   4   9          6.47          2.10         4.05 o                         
  16   4   9        153.05        151.52        10.51 o                         
 -29   5   9        152.40        144.17        12.78 o                         
 -27   5   9         36.63         40.34         4.45 o                         
 -25   5   9        178.69        134.51         6.70 o                         
 -23   5   9        615.87        599.90        18.06 o                         
 -21   5   9       2784.64       2607.33        43.74 o                         
 -19   5   9       2085.62       2013.84        36.45 o                         
 -17   5   9         14.42         16.45         3.45 o                         
 -15   5   9         59.59         42.93         4.12 o                         
 -13   5   9         17.39         19.11         3.72 o                         
 -11   5   9       1135.34       1221.87        25.29 o                         
  -9   5   9         37.67         37.20         3.84 o                         
  -7   5   9       8568.97       8323.72        94.46 o                         
  -5   5   9       8710.65       8559.14       112.47 o                         
  -3   5   9       2974.87       2988.88        40.37 o                         
  -1   5   9       1778.90       1827.87        28.47 o                         
   1   5   9       3640.16       3584.37        58.07 o                         
   3   5   9        440.81        560.37        14.91 o                         
   5   5   9       3049.83       3169.22        47.17 o                         
   7   5   9          6.83         12.23         3.97 o                         
   9   5   9        133.04        125.85        11.12 o                         
  11   5   9         51.27         55.15         7.40 o                         
  13   5   9         71.01         44.64        10.38 o                         
  15   5   9        110.62        109.79         8.42 o                         
 -24   6   9          2.47          2.65         3.23 o                         
 -22   6   9         41.05         47.14         6.05 o                         
 -20   6   9         45.25         41.60         5.38 o                         
 -18   6   9       3639.30       3691.81        56.36 o                         
 -16   6   9        186.28        193.85         9.38 o                         
 -14   6   9          7.40         14.19         3.83 o                         
 -12   6   9       1154.75       1192.26        39.32 o                         
 -10   6   9       2908.42       3047.77        45.22 o                         
  -8   6   9        269.12        293.29        11.25 o                         
  -6   6   9       1050.44       1029.50        20.76 o                         
  -4   6   9        137.10        129.83         7.46 o                         
  -2   6   9        243.55        288.34         9.90 o                         
   0   6   9        613.84        619.05        18.08 o                         
   2   6   9        253.26        219.45        10.06 o                         
   4   6   9        419.84        426.43        13.82 o                         
   6   6   9       1985.43       2229.70        64.29 o                         
   8   6   9       1618.79       1775.41        49.59 o                         
  10   6   9       1153.48       1040.11        58.72 o                         
 -17   7   9        244.71        220.83        12.44 o                         
 -15   7   9       1169.67       1092.43        80.94 o                         
 -13   7   9       2138.87       2109.52        44.26 o                         
 -11   7   9        299.31        262.19         9.25 o                         
  -9   7   9         13.86         12.61         3.96 o                         
  -7   7   9         64.33         82.65         5.93 o                         
  -5   7   9          0.28          3.13         3.13 o                         
  -3   7   9        207.86        181.20         7.91 o                         
  -1   7   9        115.98         98.69         7.24 o                         
   1   7   9       1106.16       1210.47        30.89 o                         
   3   7   9        801.72        762.99        58.70 o                         
 -36   0  10        328.20        267.63        19.17 o                         
 -34   0  10        473.68        476.99        24.08 o                         
 -32   0  10        857.42        912.36        34.99 o                         
 -30   0  10        486.96        460.58        24.41 o                         
 -28   0  10         34.01         33.88         6.42 o                         
 -26   0  10       1258.84       1139.18        30.76 o                         
 -24   0  10       2963.75       2959.36        92.02 o                         
 -22   0  10      24406.94      24142.82       412.28 o                         
 -20   0  10         41.93         57.46        21.12 o                         
 -18   0  10       3880.08       3629.81       121.41 o                         
 -16   0  10      14987.69      14918.90       373.45 o                         
 -14   0  10      53252.08      58907.29      1526.38 o                         
 -12   0  10      16755.53      17245.19       503.52 o                         
 -10   0  10        330.77        606.89        29.29 o                         
  -8   0  10      61427.87      68147.23      1585.06 o                         
  -6   0  10       3233.90       3230.49        95.89 o                         
  -4   0  10         91.31         85.36        21.66 o                         
  -2   0  10       2638.49       2548.00       111.74 o                         
   0   0  10       9232.85       8870.07       288.23 o                         
   2   0  10      11254.41      11455.38       519.73 o                         
   4   0  10        165.15        150.96        13.66 o                         
   6   0  10        107.09         96.98         8.27 o                         
   8   0  10        939.95        932.76        30.44 o                         
  10   0  10        662.06        739.45        33.76 o                         
  12   0  10         36.36         44.36         6.81 o                         
  14   0  10        328.82        299.06        23.03 o                         
  16   0  10         98.50         95.88        13.75 o                         
  18   0  10        532.15        606.21        29.69 o                         
  20   0  10       2959.03       2792.16        71.27 o                         
 -35   1  10       2108.17       2258.18        61.69 o                         
 -33   1  10       1032.05       1137.37        44.81 o                         
 -31   1  10       1584.05       1644.37        41.86 o                         
 -29   1  10       1159.16       1249.39        23.66 o                         
 -27   1  10       7213.46       7285.39        97.19 o                         
 -25   1  10         66.44         70.12         5.81 o                         
 -23   1  10        611.24        509.03        14.51 o                         
 -21   1  10       2630.96       2782.80        49.92 o                         
 -19   1  10       7698.34       8302.12       149.62 o                         
 -17   1  10       1550.73       1465.89        43.68 o                         
 -15   1  10       2193.22       1928.90        48.97 o                         
 -13   1  10       3839.67       4218.10       142.20 o                         
 -11   1  10        400.23        506.36        22.66 o                         
  -9   1  10       3679.94       4143.53       112.61 o                         
  -7   1  10       5060.13       5472.10        99.76 o                         
  -5   1  10       3152.63       3184.39        63.55 o                         
  -3   1  10       3707.66       3758.70        93.43 o                         
  -1   1  10         25.58         20.33         9.75 o                         
   1   1  10        677.42        899.43        40.67 o                         
   3   1  10       5577.33       6369.89       173.72 o                         
   5   1  10       3790.48       3784.80        64.26 o                         
   7   1  10       1566.14       1577.71        29.94 o                         
   9   1  10        244.70        232.33         9.90 o                         
  11   1  10       1431.24       1437.65        35.46 o                         
  13   1  10        509.53        478.17        16.65 o                         
  15   1  10       5615.15       5692.98       226.82 o                         
  17   1  10       1449.42       1555.61        66.24 o                         
  19   1  10         63.84         74.65         8.59 o                         
 -36   2  10        341.12        299.99        20.26 o                         
 -34   2  10       1717.73       1928.72        48.25 o                         
 -32   2  10       4410.58       4591.60       118.08 o                         
 -30   2  10       5902.22       6036.41       120.52 o                         
 -28   2  10       4372.03       4590.97        78.68 o                         
 -26   2  10      10613.92      10716.98       130.53 o                         
 -24   2  10       1051.28       1081.48        22.93 o                         
 -22   2  10        522.92        470.69        12.98 o                         
 -20   2  10         52.61         86.43         6.31 o                         
 -18   2  10       6814.44       7168.42       147.00 o                         
 -16   2  10        610.92        582.66        21.09 o                         
 -14   2  10        292.98        272.52        13.23 o                         
 -12   2  10        219.96        306.68        14.18 o                         
 -10   2  10         59.30         97.77         8.63 o                         
  -8   2  10       4095.20       4215.31        95.88 o                         
  -6   2  10       1666.26       1679.18        41.30 o                         
  -4   2  10      25026.62      24702.73       601.09 o                         
  -2   2  10         70.85         43.09         6.06 o                         
   0   2  10        573.06        673.96        24.42 o                         
   2   2  10        384.99        339.63        14.21 o                         
   4   2  10         71.74         85.79         6.04 o                         
   6   2  10       4193.29       4324.72        63.05 o                         
   8   2  10       1599.34       1647.39        29.74 o                         
  10   2  10      11843.69      12137.03       155.95 o                         
  12   2  10       3612.00       3510.40       108.22 o                         
  14   2  10        574.97        637.70        18.58 o                         
  16   2  10       2094.81       2202.39        44.87 o                         
  18   2  10       1587.77       1680.14        45.33 o                         
  20   2  10         77.72         52.48         4.72 o                         
 -33   3  10       1233.95       1331.99        38.61 o                         
 -31   3  10        299.49        336.99        11.76 o                         
 -29   3  10         53.49         36.69         4.89 o                         
 -27   3  10        481.63        470.12        15.72 o                         
 -25   3  10       2103.75       2041.94        41.14 o                         
 -23   3  10        654.41        592.52        17.47 o                         
 -21   3  10       1493.86       1434.76        40.48 o                         
 -19   3  10        972.29        862.46        22.63 o                         
 -17   3  10       1555.62       1541.76        23.73 o                         
 -15   3  10        793.56        794.57        17.24 o                         
 -13   3  10         39.77         32.50         3.53 o                         
 -11   3  10       1009.78        939.95        25.35 o                         
  -9   3  10        933.95        803.39        30.64 o                         
  -7   3  10        389.68        308.67        15.63 o                         
  -5   3  10       2101.15       1936.03        44.67 o                         
  -3   3  10        267.07        251.96         9.05 o                         
  -1   3  10       5366.50       5271.30        72.20 o                         
   1   3  10         25.06         29.65         4.33 o                         
   3   3  10       1006.37        987.96        23.04 o                         
   5   3  10       2065.36       2068.27        33.20 o                         
   7   3  10       1718.65       1687.89        48.23 o                         
   9   3  10         64.02         63.52         5.82 o                         
  11   3  10        845.60        841.55        34.73 o                         
  13   3  10        517.33        553.74        16.05 o                         
  15   3  10        680.45        699.03        21.23 o                         
  17   3  10        101.32        105.94         7.29 o                         
 -32   4  10        165.81        129.04        23.85 o                         
 -30   4  10        431.60        448.37        18.72 o                         
 -28   4  10         41.24         34.64         6.82 o                         
 -26   4  10        122.05        112.84         7.39 o                         
 -24   4  10        404.85        370.88        12.82 o                         
 -22   4  10        775.06        830.24        22.02 o                         
 -20   4  10       2689.75       2610.60        39.32 o                         
 -18   4  10       6534.44       6316.62        80.58 o                         
 -16   4  10       3129.70       2984.92        66.99 o                         
 -14   4  10       2266.61       2346.46        47.63 o                         
 -12   4  10       3131.43       3188.87        61.95 o                         
 -10   4  10         94.92        121.31         5.96 o                         
  -8   4  10       3039.34       2915.65        58.80 o                         
  -6   4  10        223.26        250.81         7.63 o                         
  -4   4  10       3886.40       3484.68        44.71 o                         
  -2   4  10       3990.10       4112.96        53.87 o                         
   0   4  10       3282.01       3220.54        64.46 o                         
   2   4  10       1739.30       1919.02        30.94 o                         
   4   4  10        140.59         96.68         5.82 o                         
   6   4  10        662.82        586.94        17.43 o                         
   8   4  10        433.86        440.68        14.09 o                         
  10   4  10        189.91        201.27         9.54 o                         
  12   4  10         26.18         25.75         4.49 o                         
  14   4  10          5.19          5.84         3.17 o                         
  16   4  10        101.99         93.82        11.53 o                         
 -29   5  10        214.27        149.04         9.98 o                         
 -27   5  10        324.72        331.54        12.27 o                         
 -25   5  10        102.93        134.20         6.94 o                         
 -23   5  10        674.33        650.20        16.50 o                         
 -21   5  10        712.54        742.02        19.37 o                         
 -19   5  10       2975.35       2948.61        46.94 o                         
 -17   5  10        155.05        160.76         7.35 o                         
 -15   5  10        282.79        227.63         9.09 o                         
 -13   5  10       2824.22       2886.20        42.80 o                         
 -11   5  10       2178.75       2228.14        51.26 o                         
  -9   5  10        209.62        240.35         8.01 o                         
  -7   5  10         51.83         39.36         4.55 o                         
  -5   5  10        197.66        189.24         7.08 o                         
  -3   5  10         12.67          4.07         2.66 o                         
  -1   5  10        128.21        154.79         6.82 o                         
   1   5  10        281.66        204.26         7.81 o                         
   3   5  10         47.84         61.35         5.30 o                         
   5   5  10       1367.96       1349.48        27.01 o                         
   7   5  10        549.77        558.58        17.55 o                         
   9   5  10        264.36        354.13        20.94 o                         
  11   5  10         29.76         36.42         5.38 o                         
  13   5  10       1810.89       1557.11        55.87 o                         
 -24   6  10        481.05        422.77        16.38 o                         
 -22   6  10         20.60         32.38         4.61 o                         
 -20   6  10         26.19         18.55         3.38 o                         
 -18   6  10       3834.24       3750.31        53.12 o                         
 -16   6  10       1266.10       1314.82        27.65 o                         
 -14   6  10        880.65        793.35        19.45 o                         
 -12   6  10         98.56         76.22         5.41 o                         
 -10   6  10        853.20        790.21        22.31 o                         
  -8   6  10        413.95        366.71        11.87 o                         
  -6   6  10        621.27        590.60        23.98 o                         
  -4   6  10       1818.42       1713.87        39.39 o                         
  -2   6  10       1335.96       1434.63        27.56 o                         
   0   6  10         40.45         24.46         3.76 o                         
   2   6  10          6.74          3.74         3.39 o                         
   4   6  10        203.56        213.25         9.96 o                         
   6   6  10         84.93         88.13         6.30 o                         
   8   6  10         79.04         77.69         9.75 o                         
 -17   7  10        221.41        172.97        22.68 o                         
 -15   7  10         42.50         27.50         4.05 o                         
 -13   7  10          0.66         -1.08         2.31 o                         
 -11   7  10          8.40          5.10         2.88 o                         
  -9   7  10        170.41        155.27         7.48 o                         
  -7   7  10        135.99        112.95         7.45 o                         
  -5   7  10        201.20        204.33         8.27 o                         
  -3   7  10        142.36        116.07         8.95 o                         
  -1   7  10        563.78        512.70        25.88 o                         
   1   7  10         48.00         37.91         5.56 o                         
 -37   1  11       2005.87       1695.79       114.53 o                         
 -35   1  11        127.83        113.04         9.19 o                         
 -33   1  11        295.30        299.22        14.40 o                         
 -31   1  11       2550.07       2578.37        59.34 o                         
 -29   1  11       4446.00       4508.71        72.87 o                         
 -27   1  11        155.48        141.68         8.15 o                         
 -25   1  11       2029.11       2087.07        33.53 o                         
 -23   1  11       2100.92       2070.49        31.35 o                         
 -21   1  11       9641.19       9522.70       119.76 o                         
 -19   1  11       5167.79       5524.48        84.70 o                         
 -17   1  11       1980.12       1813.57        53.73 o                         
 -15   1  11       2822.01       2735.56        64.21 o                         
 -13   1  11      16622.61      18326.76       380.96 o                         
 -11   1  11      15877.53      17286.85       419.36 o                         
  -9   1  11       1590.94       1715.21        56.49 o                         
  -7   1  11       7596.59       8733.44       148.99 o                         
  -5   1  11       2828.60       2937.38        79.52 o                         
  -3   1  11       1479.91       1436.40        41.50 o                         
  -1   1  11       7583.71       7558.04       293.78 o                         
   1   1  11         96.78         77.45        14.51 o                         
   3   1  11       1305.47       1177.30        22.50 o                         
   5   1  11          3.63          6.17         3.50 o                         
   7   1  11        375.45        382.95        12.28 o                         
   9   1  11       2385.42       2456.84        42.31 o                         
  11   1  11         57.73         56.28         6.72 o                         
  13   1  11       3220.62       3359.98        73.09 o                         
  15   1  11         54.57         62.59         5.18 o                         
  17   1  11        252.31        243.71         8.66 o                         
  19   1  11         35.05         22.06         3.46 o                         
 -36   2  11          0.36          3.65         2.35 o                         
 -34   2  11          9.04          3.69         3.56 o                         
 -32   2  11        464.12        412.42        17.31 o                         
 -30   2  11        394.39        435.31        18.13 o                         
 -28   2  11        159.67        156.80         7.91 o                         
 -26   2  11        615.22        621.54        17.90 o                         
 -24   2  11        111.84         79.52         6.27 o                         
 -22   2  11       1173.63       1222.59        22.86 o                         
 -20   2  11         16.28          7.68         2.42 o                         
 -18   2  11       1874.13       2109.59        32.39 o                         
 -16   2  11        616.08        605.28        23.95 o                         
 -14   2  11         33.95         18.41         4.63 o                         
 -12   2  11        560.13        420.37        19.17 o                         
 -10   2  11       3747.71       3466.00        80.07 o                         
  -8   2  11         41.27         50.62         9.90 o                         
  -6   2  11         33.91         24.45         5.09 o                         
  -4   2  11       7211.36       7685.30       173.30 o                         
  -2   2  11        929.45       1121.82        32.92 o                         
   0   2  11         25.05         20.49         3.71 o                         
   2   2  11       1741.00       1674.06        44.10 o                         
   4   2  11       2016.63       2046.03        39.83 o                         
   6   2  11         53.35         69.87         5.50 o                         
   8   2  11        166.34        185.44         8.54 o                         
  10   2  11         67.12         85.09         5.84 o                         
  12   2  11        297.37        294.30        10.40 o                         
  14   2  11          2.34         -0.02         3.96 o                         
  16   2  11          0.54         -0.56         4.97 o                         
  18   2  11         10.42          6.17         4.33 o                         
 -35   3  11         95.07        125.30        14.65 o                         
 -33   3  11       1506.92       1718.60        41.54 o                         
 -31   3  11       1642.01       1741.66        38.10 o                         
 -29   3  11       2603.19       2738.83        45.84 o                         
 -27   3  11       5155.92       5358.33        87.21 o                         
 -25   3  11       3560.89       3657.37        67.21 o                         
 -23   3  11       1985.59       1900.25        39.25 o                         
 -21   3  11        130.37        147.04         9.07 o                         
 -19   3  11         11.48         11.87         2.86 o                         
 -17   3  11        522.53        512.96        16.30 o                         
 -15   3  11       3971.44       3888.80        54.59 o                         
 -13   3  11        361.03        377.35        11.74 o                         
 -11   3  11        180.46        154.95         8.29 o                         
  -9   3  11        280.93        240.35         9.74 o                         
  -7   3  11       2494.45       2527.24        42.69 o                         
  -5   3  11      16561.10      15955.58       226.93 o                         
  -3   3  11        324.65        260.29        13.12 o                         
  -1   3  11       9675.11       9453.59       124.20 o                         
   1   3  11       3948.03       4005.46        62.42 o                         
   3   3  11       1801.93       1691.34        62.03 o                         
   5   3  11        184.99        141.91        13.29 o                         
   7   3  11          0.89          6.75         3.72 o                         
   9   3  11        767.55        714.76        25.57 o                         
  11   3  11        400.88        425.17        15.07 o                         
  13   3  11        334.64        334.61        14.91 o                         
  15   3  11        329.54        314.37        11.14 o                         
  17   3  11        295.37        241.97        11.56 o                         
 -32   4  11         88.51         88.16         7.34 o                         
 -30   4  11         10.11         12.05         2.99 o                         
 -28   4  11        262.74        265.42        17.24 o                         
 -26   4  11        275.83        308.96        15.19 o                         
 -24   4  11        717.10        770.54        23.62 o                         
 -22   4  11       1770.86       1527.28        28.46 o                         
 -20   4  11        319.27        346.24        11.74 o                         
 -18   4  11       2910.59       2798.35        83.57 o                         
 -16   4  11        934.16       1036.19        29.79 o                         
 -14   4  11       2166.31       2281.15        44.39 o                         
 -12   4  11       1910.51       1781.73        35.45 o                         
 -10   4  11       8787.30       8529.16       140.46 o                         
  -8   4  11        102.14         88.40         5.09 o                         
  -6   4  11       1104.41       1280.09        22.98 o                         
  -4   4  11        779.51        837.41        22.22 o                         
  -2   4  11       1929.66       1786.03        28.26 o                         
   0   4  11          5.18         11.40         3.62 o                         
   2   4  11         34.28         24.78         3.90 o                         
   4   4  11        143.86         73.40         5.16 o                         
   6   4  11         36.77         47.71         5.08 o                         
   8   4  11        223.84        228.39        11.29 o                         
  10   4  11        107.73        105.30         6.72 o                         
  12   4  11         19.34         23.29         4.12 o                         
  14   4  11          5.80          4.86         3.90 o                         
 -29   5  11        144.43        125.16         8.04 o                         
 -27   5  11         11.37         19.55         3.97 o                         
 -25   5  11          0.26          2.87         3.15 o                         
 -23   5  11         11.88         12.73         3.61 o                         
 -21   5  11       1305.18       1392.57        27.33 o                         
 -19   5  11       1182.42       1269.45        22.45 o                         
 -17   5  11      10526.83      10226.33       125.49 o                         
 -15   5  11      16452.17      16329.13       230.54 o                         
 -13   5  11       2225.53       2350.17        43.62 o                         
 -11   5  11        330.27        409.76        11.96 o                         
  -9   5  11       1532.97       1506.62        25.31 o                         
  -7   5  11        561.55        440.02        12.29 o                         
  -5   5  11        786.43        739.64        15.79 o                         
  -3   5  11         17.73          8.87         3.15 o                         
  -1   5  11       1474.31       1304.47        30.95 o                         
   1   5  11          1.01          0.85         3.27 o                         
   3   5  11         53.42         45.44         5.17 o                         
   5   5  11          0.44          1.63         3.59 o                         
   7   5  11        607.27        621.90        30.85 o                         
   9   5  11        296.21        284.58        17.34 o                         
  11   5  11        313.49        311.47        14.52 o                         
 -24   6  11        836.36        939.48        34.02 o                         
 -22   6  11       1604.70       1468.12        44.11 o                         
 -20   6  11       1019.86        956.16        19.03 o                         
 -18   6  11         11.42         12.14         2.97 o                         
 -16   6  11       1563.53       1653.81        31.57 o                         
 -14   6  11        264.08        258.76         9.63 o                         
 -12   6  11        385.63        402.28        11.39 o                         
 -10   6  11        951.23        913.31        19.74 o                         
  -8   6  11       1677.43       1849.60        33.93 o                         
  -6   6  11         70.62         86.26         6.87 o                         
  -4   6  11        585.41        632.79        19.58 o                         
  -2   6  11        754.61        780.05        17.19 o                         
   0   6  11       1292.81       1383.62        27.43 o                         
   2   6  11       1193.44       1217.71        27.89 o                         
   4   6  11          5.32          4.25         2.92 o                         
   6   6  11        620.13        726.85        27.94 o                         
   8   6  11         17.40         10.29         4.83 o                         
 -17   7  11        240.17        156.80        14.34 o                         
 -15   7  11        175.76        127.03        10.13 o                         
 -13   7  11         34.87         25.37         3.98 o                         
 -11   7  11        604.76        565.06        19.17 o                         
  -9   7  11        626.48        649.31        17.39 o                         
  -7   7  11        460.47        518.92        22.57 o                         
  -5   7  11        774.52        761.41        23.95 o                         
  -3   7  11       2736.63       2709.88        84.59 o                         
  -1   7  11       1541.65       1469.96        81.27 o                         
 -38   0  12       2146.73       1643.85        76.32 o                         
 -36   0  12        449.21        523.52        58.38 o                         
 -34   0  12        543.97        534.28        25.37 o                         
 -32   0  12         47.50         80.85        11.01 o                         
 -30   0  12       4952.97       5203.30       102.64 o                         
 -28   0  12       5649.59       5660.23       120.02 o                         
 -26   0  12      16190.75      16489.75       265.09 o                         
 -24   0  12       1123.28       1049.28        40.33 o                         
 -22   0  12        211.41        174.42        13.31 o                         
 -20   0  12        974.92       1224.57        34.45 o                         
 -18   0  12       9695.82       9484.76       257.65 o                         
 -16   0  12      16041.27      17285.81       433.62 o                         
 -14   0  12       2715.06       2234.46        90.30 o                         
 -12   0  12       2602.82       2289.29        78.72 o                         
 -10   0  12      51346.89      57865.83      1355.64 o                         
  -8   0  12      17852.26      18740.24       465.15 o                         
  -6   0  12        114.41        112.08        15.73 o                         
  -4   0  12         23.04        110.25        13.34 o                         
  -2   0  12         78.18        130.82        30.17 o                         
   0   0  12          2.33          7.81         5.08 o                         
   2   0  12        534.40        503.44        19.51 o                         
   4   0  12       3633.57       3784.60        81.05 o                         
   6   0  12       1741.96       1632.36        44.25 o                         
   8   0  12       4775.17       4521.67       108.01 o                         
  10   0  12       1036.60       1106.46        38.63 o                         
  12   0  12       9554.55       9627.62       269.26 o                         
  14   0  12        160.25        150.81        26.30 o                         
  16   0  12       1833.28       2093.48       231.99 o                         
  18   0  12        288.30        230.84        21.35 o                         
 -37   1  12         91.32         93.82        10.60 o                         
 -35   1  12        133.35        137.83         8.62 o                         
 -33   1  12       2361.27       2538.29        72.99 o                         
 -31   1  12       1813.07       1935.44        40.49 o                         
 -29   1  12          4.95          0.95         4.64 o                         
 -27   1  12       5285.48       5446.95        74.11 o                         
 -25   1  12        453.62        383.74        11.86 o                         
 -23   1  12        876.88        888.76        20.00 o                         
 -21   1  12       1356.65       1365.42        24.17 o                         
 -19   1  12       1854.74       1766.15        37.57 o                         
 -17   1  12       2171.57       2116.39        55.62 o                         
 -15   1  12       5587.06       5993.58       121.28 o                         
 -13   1  12        200.88        173.48        13.03 o                         
 -11   1  12       2325.09       2313.66        55.60 o                         
  -9   1  12       1787.76       1645.81        67.66 o                         
  -7   1  12       1443.87       1234.87        33.97 o                         
  -5   1  12       6373.72       6507.25       152.23 o                         
  -3   1  12       2969.90       2802.64        71.74 o                         
  -1   1  12      12407.86      12955.56       207.18 o                         
   1   1  12       2970.56       2689.09        40.82 o                         
   3   1  12        888.86        862.23        20.09 o                         
   5   1  12        764.73        744.88        20.06 o                         
   7   1  12       6647.51       6788.69        90.08 o                         
   9   1  12        589.92        572.26        15.68 o                         
  11   1  12        905.68        968.05        32.33 o                         
  13   1  12        622.67        611.79        19.69 o                         
  15   1  12         17.04         11.44         3.89 o                         
  17   1  12         57.42         47.53         5.35 o                         
 -36   2  12       2917.83       3095.25        61.10 o                         
 -34   2  12       1074.86       1019.10        33.78 o                         
 -32   2  12        737.69        783.77        24.11 o                         
 -30   2  12       1493.41       1546.02        40.80 o                         
 -28   2  12       1065.43       1015.73        21.70 o                         
 -26   2  12         26.97         28.99         5.08 o                         
 -24   2  12       1906.66       1876.10        32.22 o                         
 -22   2  12       9020.41       8932.14       103.53 o                         
 -20   2  12        337.01        371.37        10.31 o                         
 -18   2  12       5834.94       5869.74        66.93 o                         
 -16   2  12       1167.70       1129.20        22.14 o                         
 -14   2  12       2571.55       2453.34        56.88 o                         
 -12   2  12         44.18         49.19         7.31 o                         
 -10   2  12         98.04        112.75         9.60 o                         
  -8   2  12       1011.70       1008.01        48.18 o                         
  -6   2  12       4361.76       4040.99       104.33 o                         
  -4   2  12      27037.89      29754.56       430.17 o                         
  -2   2  12       6199.01       5831.46       110.68 o                         
   0   2  12       6850.76       6692.95       114.59 o                         
   2   2  12       6448.03       6254.90        78.44 o                         
   4   2  12       9808.76      10147.12       128.44 o                         
   6   2  12       2257.50       2175.82        33.37 o                         
   8   2  12         52.16         98.96         6.91 o                         
  10   2  12        323.50        305.20        12.90 o                         
  12   2  12          5.59          7.83         3.44 o                         
  14   2  12          9.62          3.74         3.58 o                         
  16   2  12         34.01         42.16         7.64 o                         
 -35   3  12         29.13         23.70         3.96 o                         
 -33   3  12        523.65        543.16        17.87 o                         
 -31   3  12        761.50        841.61        22.75 o                         
 -29   3  12       1898.63       1816.48        40.73 o                         
 -27   3  12          8.60          3.93         4.64 o                         
 -25   3  12        304.89        295.23        15.38 o                         
 -23   3  12        215.63        220.08         9.74 o                         
 -21   3  12        190.82        165.76         9.32 o                         
 -19   3  12        269.11        351.00        11.34 o                         
 -17   3  12       1084.38       1172.44        31.54 o                         
 -15   3  12       1271.27       1098.70        21.83 o                         
 -13   3  12        454.53        420.53        12.26 o                         
 -11   3  12       3953.18       3868.57        64.24 o                         
  -9   3  12       4681.18       4758.88        74.12 o                         
  -7   3  12       2244.65       2246.80        43.63 o                         
  -5   3  12         47.29         36.29         3.49 o                         
  -3   3  12        372.92        379.23        14.08 o                         
  -1   3  12        832.15        696.85        25.64 o                         
   1   3  12       7147.30       6812.88       178.25 o                         
   3   3  12        456.22        401.25        26.25 o                         
   5   3  12         92.52        100.80        14.47 o                         
   7   3  12          8.64          5.50         3.67 o                         
   9   3  12       1160.40       1218.18        31.75 o                         
  11   3  12        558.39        528.08        25.63 o                         
  13   3  12        601.61        624.31        17.75 o                         
  15   3  12        248.38        217.31         9.45 o                         
 -32   4  12         20.78         37.14         5.24 o                         
 -30   4  12        541.16        549.60        19.72 o                         
 -28   4  12       4172.79       4297.81        99.62 o                         
 -26   4  12       3740.64       3834.14        77.40 o                         
 -24   4  12        672.93        755.76        23.91 o                         
 -22   4  12        190.13        154.66         8.93 o                         
 -20   4  12        872.43        877.86        25.02 o                         
 -18   4  12        276.55        287.72        10.96 o                         
 -16   4  12       2223.03       2329.29        43.37 o                         
 -14   4  12       6000.75       5973.37       123.60 o                         
 -12   4  12      14733.88      15005.64       210.15 o                         
 -10   4  12         77.77         82.88         5.10 o                         
  -8   4  12        635.31        592.01        13.51 o                         
  -6   4  12        635.60        553.70        13.67 o                         
  -4   4  12        535.75        456.66        12.82 o                         
  -2   4  12       1732.44       1570.94        25.97 o                         
   0   4  12        148.85        123.93         7.03 o                         
   2   4  12         73.29         50.36         5.17 o                         
   4   4  12         73.70         91.75         6.90 o                         
   6   4  12        621.21        570.55        17.84 o                         
   8   4  12       1258.20       1321.30        36.99 o                         
  10   4  12        435.33        475.46        13.86 o                         
  12   4  12        900.12        952.80        25.99 o                         
  14   4  12       1004.46        830.45        42.58 o                         
 -29   5  12        264.72        204.76        11.75 o                         
 -27   5  12          1.13          3.53         3.07 o                         
 -25   5  12        142.73        126.46         7.87 o                         
 -23   5  12        190.53        194.67         8.84 o                         
 -21   5  12        221.26        179.84         8.06 o                         
 -19   5  12         56.52         72.53         4.83 o                         
 -17   5  12        241.39        235.12         9.32 o                         
 -15   5  12          3.42          4.72         3.46 o                         
 -13   5  12          7.85         10.60         3.35 o                         
 -11   5  12        154.78        131.62         7.24 o                         
  -9   5  12         34.08         22.39         4.94 o                         
  -7   5  12         90.57        112.75         7.19 o                         
  -5   5  12        254.20        238.26         8.18 o                         
  -3   5  12       1143.01       1069.33        20.31 o                         
  -1   5  12        421.98        493.33        13.96 o                         
   1   5  12        288.36        307.76        12.91 o                         
   3   5  12       1426.72       1525.65        29.95 o                         
   5   5  12        156.81        146.89         8.43 o                         
   7   5  12        181.92        173.69        21.74 o                         
   9   5  12        117.61        113.02        10.82 o                         
  11   5  12        300.42        259.52        10.64 o                         
 -24   6  12        528.81        488.11        34.84 o                         
 -22   6  12         62.85         53.83         4.38 o                         
 -20   6  12        981.16        858.75        21.11 o                         
 -18   6  12         72.08         68.76         5.59 o                         
 -16   6  12       1684.68       1618.92        35.60 o                         
 -14   6  12       3160.44       2877.61        52.70 o                         
 -12   6  12        335.72        325.73        10.52 o                         
 -10   6  12         92.10        116.89         6.55 o                         
  -8   6  12        547.25        446.20        20.31 o                         
  -6   6  12        339.63        375.82        12.37 o                         
  -4   6  12        197.45        262.03        10.71 o                         
  -2   6  12       1003.83       1025.62        23.38 o                         
   0   6  12       1464.45       1427.40        30.15 o                         
   2   6  12       1006.53       1012.13        27.91 o                         
   4   6  12         27.42         41.40         4.44 o                         
   6   6  12          9.40          4.55         2.50 o                         
 -17   7  12        445.23        340.01        22.92 o                         
 -15   7  12        317.72        240.02        10.86 o                         
 -13   7  12          5.19         19.20         3.80 o                         
 -11   7  12          0.73         -1.15         3.70 o                         
  -9   7  12         12.57         18.02         4.41 o                         
  -7   7  12         44.02         48.00         4.79 o                         
  -5   7  12         40.86         53.14        10.13 o                         
  -3   7  12        434.06        404.23        19.02 o                         
 -37   1  13        269.35        235.64        11.65 o                         
 -35   1  13        209.49        192.37         9.66 o                         
 -33   1  13        756.67        800.51        30.97 o                         
 -31   1  13         93.96         76.45         7.04 o                         
 -29   1  13       8678.76       8903.36       107.45 o                         
 -27   1  13       5586.15       5759.36        77.51 o                         
 -25   1  13       2372.07       2323.48        37.48 o                         
 -23   1  13       1892.79       1845.97        34.47 o                         
 -21   1  13       5053.26       5050.18        82.66 o                         
 -19   1  13          0.85          4.30         3.36 o                         
 -17   1  13        295.77        293.40        15.43 o                         
 -15   1  13       6072.69       6507.00       153.03 o                         
 -13   1  13       9809.41      10717.04       251.61 o                         
 -11   1  13       2236.71       2192.80        54.78 o                         
  -9   1  13       3764.38       4012.43        81.66 o                         
  -7   1  13       3515.20       4130.92        83.74 o                         
  -5   1  13        324.77        325.93        18.25 o                         
  -3   1  13      10168.82      10429.04       150.15 o                         
  -1   1  13       6281.47       6828.72        81.64 o                         
   1   1  13        298.40        211.89         7.99 o                         
   3   1  13        105.79        128.91         6.94 o                         
   5   1  13       1368.89       1346.61        25.45 o                         
   7   1  13        277.36        280.31        10.41 o                         
   9   1  13        913.81        947.96        19.40 o                         
  11   1  13        502.37        492.63        16.14 o                         
  13   1  13       2083.34       2097.37        39.27 o                         
  15   1  13       1540.40       1238.25        34.93 o                         
  17   1  13        139.53        104.56        18.24 o                         
 -36   2  13          7.58         14.32         3.45 o                         
 -34   2  13        134.22        114.59         8.78 o                         
 -32   2  13       1656.94       1814.46        40.43 o                         
 -30   2  13       1173.31       1147.98        25.15 o                         
 -28   2  13         46.68         32.63         6.61 o                         
 -26   2  13        989.56        964.15        27.62 o                         
 -24   2  13         61.67         55.91         4.52 o                         
 -22   2  13       1676.84       1623.81        26.10 o                         
 -20   2  13       5065.81       5188.46        61.43 o                         
 -18   2  13        117.28        150.82         6.18 o                         
 -16   2  13          4.90          1.73         2.94 o                         
 -14   2  13          2.68          7.17         3.62 o                         
 -12   2  13        412.17        476.25        19.66 o                         
 -10   2  13        490.50        539.76        22.11 o                         
  -8   2  13       3507.95       4028.26        83.88 o                         
  -6   2  13        760.19        756.29        17.92 o                         
  -4   2  13         10.83          9.19         3.66 o                         
  -2   2  13       2534.63       2627.56        51.92 o                         
   0   2  13        816.21        766.94        17.59 o                         
   2   2  13          6.10          7.67         5.12 o                         
   4   2  13        159.52        161.36         7.84 o                         
   6   2  13         94.12         94.77         5.77 o                         
   8   2  13       1122.01       1087.73        24.22 o                         
  10   2  13        508.66        453.05        12.87 o                         
  12   2  13         60.31         52.44         5.57 o                         
  14   2  13          1.79          1.05         3.58 o                         
  16   2  13        119.19         79.84        15.51 o                         
 -35   3  13       1796.28       1744.50        47.95 o                         
 -33   3  13        139.35        130.67         8.19 o                         
 -31   3  13       1095.41       1041.24        28.50 o                         
 -29   3  13         57.65         48.98         6.24 o                         
 -27   3  13       1221.33       1137.42        27.68 o                         
 -25   3  13       1274.13       1219.79        27.77 o                         
 -23   3  13        307.78        269.78        11.34 o                         
 -21   3  13         61.71         38.69         4.41 o                         
 -19   3  13          6.27          9.06         3.08 o                         
 -17   3  13       1459.96       1316.42        26.40 o                         
 -15   3  13       8636.21       8883.26       141.51 o                         
 -13   3  13       9328.83       9083.17       111.57 o                         
 -11   3  13       1635.74       1595.19        28.54 o                         
  -9   3  13       4906.47       4658.46        60.81 o                         
  -7   3  13         25.09         33.82         3.34 o                         
  -5   3  13       2742.70       2702.78        42.12 o                         
  -3   3  13         87.81         86.13         6.19 o                         
  -1   3  13       3053.80       2957.20        77.89 o                         
   1   3  13       9251.22       8794.39       265.30 o                         
   3   3  13       1859.29       2028.41        52.37 o                         
   5   3  13        236.82        204.53        10.22 o                         
   7   3  13       1739.77       1812.89        45.39 o                         
   9   3  13         91.21         66.23         6.63 o                         
  11   3  13        127.32         90.85         5.62 o                         
  13   3  13          2.65          3.04         2.70 o                         
 -32   4  13         31.76         31.56         4.59 o                         
 -30   4  13         62.97         88.51         7.51 o                         
 -28   4  13        451.10        474.88        15.97 o                         
 -26   4  13       8014.15       7676.43       180.41 o                         
 -24   4  13       1274.16       1331.57        30.77 o                         
 -22   4  13        145.38        143.14         8.39 o                         
 -20   4  13         63.61         56.22         5.31 o                         
 -18   4  13       1048.88       1092.18        33.43 o                         
 -16   4  13        563.05        578.17        17.51 o                         
 -14   4  13        179.36        175.38         8.94 o                         
 -12   4  13          1.03          3.96         3.45 o                         
 -10   4  13        216.62        209.08         7.96 o                         
  -8   4  13       1119.85       1101.00        21.08 o                         
  -6   4  13       1348.62       1190.46        21.44 o                         
  -4   4  13        630.59        566.51        14.11 o                         
  -2   4  13          0.38          2.02         2.95 o                         
   0   4  13        498.00        447.00        14.05 o                         
   2   4  13         92.13         48.12         5.13 o                         
   4   4  13        244.03        268.08        11.83 o                         
   6   4  13        436.77        436.67        15.22 o                         
   8   4  13         32.64         41.57         4.75 o                         
  10   4  13          3.64          3.30         3.38 o                         
  12   4  13       1114.41       1051.00        38.98 o                         
 -29   5  13       1286.73       1207.02        44.41 o                         
 -27   5  13       1455.69       1514.41        43.26 o                         
 -25   5  13       3434.45       3544.45        72.91 o                         
 -23   5  13       3635.25       3722.91        77.43 o                         
 -21   5  13       2227.14       2252.58        55.39 o                         
 -19   5  13        429.45        440.80        13.49 o                         
 -17   5  13          0.76          5.57         3.68 o                         
 -15   5  13        653.32        647.46        15.92 o                         
 -13   5  13        873.73        849.02        19.29 o                         
 -11   5  13       1334.93       1213.95        28.01 o                         
  -9   5  13        294.26        253.04        10.07 o                         
  -7   5  13         49.41         68.13         5.07 o                         
  -5   5  13         63.59         58.60         4.83 o                         
  -3   5  13         76.54        140.53         6.70 o                         
  -1   5  13        528.88        590.52        15.14 o                         
   1   5  13        444.89        429.46        13.61 o                         
   3   5  13        280.19        292.43        12.04 o                         
   5   5  13          4.89          2.40         4.20 o                         
   7   5  13        439.66        409.84        16.89 o                         
   9   5  13       1373.98       1063.65       147.95 o                         
 -24   6  13       3046.85       2820.96       122.70 o                         
 -22   6  13          5.64          4.27         2.62 o                         
 -20   6  13         84.82         63.55         5.45 o                         
 -18   6  13         19.32         11.59         3.86 o                         
 -16   6  13       1626.05       1727.69        32.36 o                         
 -14   6  13        624.09        665.86        19.61 o                         
 -12   6  13        239.41        218.85         8.68 o                         
 -10   6  13          6.21          8.48         3.45 o                         
  -8   6  13        207.12        237.95        10.06 o                         
  -6   6  13         32.77         36.80         5.15 o                         
  -4   6  13         80.10         85.54         6.04 o                         
  -2   6  13        302.10        326.69        17.09 o                         
   0   6  13         16.82         10.57         4.58 o                         
   2   6  13        125.70        112.32         9.58 o                         
   4   6  13        621.25        636.57        56.83 o                         
 -15   7  13        362.61        291.03        23.46 o                         
 -13   7  13       1743.45       1441.57        66.15 o                         
 -11   7  13       1799.31       1628.34        43.92 o                         
  -9   7  13         33.07         46.91         4.54 o                         
  -7   7  13         58.90         59.92         6.28 o                         
  -5   7  13          7.45         21.35         5.45 o                         
 -38   0  14        344.19        282.72        15.12 o                         
 -36   0  14        392.05        425.82        18.38 o                         
 -34   0  14        466.86        516.30        59.07 o                         
 -32   0  14         86.94         83.44        10.99 o                         
 -30   0  14        234.79        214.99        14.84 o                         
 -28   0  14        539.53        605.01        37.54 o                         
 -26   0  14      44126.61      43440.34      1089.41 o                         
 -24   0  14       8706.62       8512.65       181.81 o                         
 -22   0  14       8860.15       9111.50       170.23 o                         
 -20   0  14       8292.44       8449.93       157.81 o                         
 -18   0  14       9506.28       9446.66       158.35 o                         
 -16   0  14       1672.62       1896.95        84.20 o                         
 -14   0  14       6357.38       7294.94       242.22 o                         
 -12   0  14       1285.07       1682.60        69.08 o                         
 -10   0  14        639.82        713.49        46.26 o                         
  -8   0  14        147.82        129.84        15.99 o                         
  -6   0  14         50.63        125.40        15.19 o                         
  -4   0  14       4799.99       4401.84        84.12 o                         
  -2   0  14       3193.40       3437.09        74.49 o                         
   0   0  14       9490.44       9597.03       204.64 o                         
   2   0  14      15637.10      16412.81       269.22 o                         
   4   0  14       2866.68       2847.74        61.66 o                         
   6   0  14        270.71        268.38        14.75 o                         
   8   0  14       1060.52       1053.30        35.83 o                         
  10   0  14          0.81          7.40         5.05 o                         
  12   0  14       2064.89       2229.23        62.19 o                         
  14   0  14          8.35         28.74         7.32 o                         
  16   0  14       3054.86       2142.36        96.98 o                         
 -37   1  14        325.84        264.67        15.52 o                         
 -35   1  14         21.34         23.81         4.16 o                         
 -33   1  14        806.41        840.31        22.65 o                         
 -31   1  14        755.66        719.61        19.76 o                         
 -29   1  14       2733.19       2745.00        41.59 o                         
 -27   1  14       5051.60       5043.79        69.79 o                         
 -25   1  14        494.20        510.62        15.86 o                         
 -23   1  14        284.15        361.30        12.89 o                         
 -21   1  14       2966.56       3009.30        45.30 o                         
 -19   1  14       7399.44       7499.92        85.09 o                         
 -17   1  14       5420.06       5551.61        86.22 o                         
 -15   1  14       2996.67       2717.94        60.47 o                         
 -13   1  14       6274.88       6771.15       137.21 o                         
 -11   1  14       4284.52       4161.49       124.13 o                         
  -9   1  14       4200.76       4324.06       103.44 o                         
  -7   1  14         77.85         66.85         7.03 o                         
  -5   1  14        521.06        482.30        14.06 o                         
  -3   1  14      14660.67      15367.73       174.48 o                         
  -1   1  14       1408.36       1361.65        25.41 o                         
   1   1  14          7.67          4.95         3.43 o                         
   3   1  14        278.96        300.48        11.26 o                         
   5   1  14        551.68        540.47        13.39 o                         
   7   1  14          0.19          0.34         3.08 o                         
   9   1  14        912.16        989.69        20.76 o                         
  11   1  14       1035.21       1040.38        24.87 o                         
  13   1  14         56.36         49.98        12.31 o                         
  15   1  14         17.20         20.71         5.61 o                         
 -36   2  14        256.42        271.31        11.50 o                         
 -34   2  14       2484.80       2615.66        56.54 o                         
 -32   2  14       2099.54       2208.80        43.30 o                         
 -30   2  14        303.43        294.97        10.78 o                         
 -28   2  14        369.75        400.22        12.69 o                         
 -26   2  14       3042.73       3048.62        49.05 o                         
 -24   2  14        396.78        359.59        13.57 o                         
 -22   2  14        359.07        331.44        10.81 o                         
 -20   2  14       1225.66       1234.57        22.17 o                         
 -18   2  14       1949.15       1907.90        30.01 o                         
 -16   2  14       3152.29       3002.07        45.47 o                         
 -14   2  14       6534.63       6324.51        76.95 o                         
 -12   2  14      20208.85      20676.43       322.83 o                         
 -10   2  14      14659.45      14422.96       181.35 o                         
  -8   2  14      10869.97      10869.28       130.80 o                         
  -6   2  14      15902.26      15789.80       175.82 o                         
  -4   2  14        263.82        263.24         8.82 o                         
  -2   2  14       2671.29       2768.98        38.90 o                         
   0   2  14       2134.05       2010.68        49.91 o                         
   2   2  14        381.48        342.35        15.06 o                         
   4   2  14         49.08         47.26         4.87 o                         
   6   2  14          6.84          7.41         3.92 o                         
   8   2  14        966.30        946.26        24.22 o                         
  10   2  14          0.30          5.24         2.86 o                         
  12   2  14        642.19        588.16        25.70 o                         
  14   2  14        429.47        420.35        23.46 o                         
 -35   3  14          0.07          2.66         3.17 o                         
 -33   3  14        852.03        947.77        33.98 o                         
 -31   3  14          2.57          5.95         3.56 o                         
 -29   3  14          8.87          8.12         4.02 o                         
 -27   3  14        587.27        596.15        18.64 o                         
 -25   3  14       5299.75       5410.55        82.30 o                         
 -23   3  14       4927.54       4650.44        76.69 o                         
 -21   3  14         64.30         67.46         5.46 o                         
 -19   3  14         12.22         13.84         3.45 o                         
 -17   3  14        791.05        647.97        15.91 o                         
 -15   3  14      10835.79      10571.38       127.70 o                         
 -13   3  14        676.90        681.06        15.96 o                         
 -11   3  14       1122.40       1066.08        21.55 o                         
  -9   3  14          5.61         10.08         2.80 o                         
  -7   3  14       3123.39       3045.57        50.77 o                         
  -5   3  14          6.57          8.95         3.41 o                         
  -3   3  14        726.26        721.49        42.09 o                         
  -1   3  14        941.35        851.41        43.55 o                         
   1   3  14       1905.00       1913.58        38.65 o                         
   3   3  14          9.03         11.57         5.21 o                         
   5   3  14        103.15         82.87         7.41 o                         
   7   3  14         37.39         41.55         6.59 o                         
   9   3  14        616.44        637.36        24.04 o                         
  11   3  14         70.25         64.59         6.02 o                         
  13   3  14        291.47        275.43        21.51 o                         
 -32   4  14        389.66        374.85        20.31 o                         
 -30   4  14       1846.79       1901.59        43.01 o                         
 -28   4  14         34.42         35.13         5.21 o                         
 -26   4  14        502.69        495.80        18.80 o                         
 -24   4  14       2990.11       3140.61        63.47 o                         
 -22   4  14       9107.40       9120.05       193.36 o                         
 -20   4  14       4721.40       4789.89       113.28 o                         
 -18   4  14        767.65        772.48        19.36 o                         
 -16   4  14         19.07         27.27         4.19 o                         
 -14   4  14          0.39          8.13         3.80 o                         
 -12   4  14       9809.82       9764.16       115.29 o                         
 -10   4  14          3.89          9.19         4.07 o                         
  -8   4  14        914.81        929.69        19.06 o                         
  -6   4  14        437.34        431.78        13.39 o                         
  -4   4  14         12.52         17.16         3.39 o                         
  -2   4  14       1461.17       1580.96        32.76 o                         
   0   4  14         11.93         22.65         4.20 o                         
   2   4  14       5058.78       5145.15       119.88 o                         
   4   4  14       4920.03       5077.07       101.33 o                         
   6   4  14        346.49        389.34        14.48 o                         
   8   4  14        163.67        145.63         6.91 o                         
  10   4  14        638.42        614.98        20.01 o                         
 -29   5  14        193.06        162.26         9.00 o                         
 -27   5  14        555.56        490.08        15.30 o                         
 -25   5  14         75.95         68.52         6.29 o                         
 -23   5  14        124.08         93.71         7.23 o                         
 -21   5  14         71.76         65.44         5.64 o                         
 -19   5  14        837.10        824.08        17.60 o                         
 -17   5  14         40.66         42.30         4.79 o                         
 -15   5  14        479.49        508.38        14.43 o                         
 -13   5  14       1645.15       1709.42        35.50 o                         
 -11   5  14       1325.81       1357.09        28.49 o                         
  -9   5  14         88.73         91.03         8.94 o                         
  -7   5  14        144.01        127.85         6.77 o                         
  -5   5  14        119.16        154.97         7.28 o                         
  -3   5  14       1217.34       1177.41        22.07 o                         
  -1   5  14        674.75        600.27        18.31 o                         
   1   5  14        199.86        163.76         8.37 o                         
   3   5  14        293.81        252.69        10.11 o                         
   5   5  14        232.10        223.45        11.16 o                         
   7   5  14          3.49          0.35         3.59 o                         
 -24   6  14        101.39         86.47         7.71 o                         
 -22   6  14         28.23         22.39         4.44 o                         
 -20   6  14       1623.39       1633.34        37.92 o                         
 -18   6  14         60.22         60.16         5.67 o                         
 -16   6  14       1090.67       1216.14        24.52 o                         
 -14   6  14        311.78        349.43        12.17 o                         
 -12   6  14       1273.60       1350.58        27.18 o                         
 -10   6  14       3482.30       3432.18        69.48 o                         
  -8   6  14        574.81        602.12        19.64 o                         
  -6   6  14        171.25        164.81         8.55 o                         
  -4   6  14        448.15        477.46        13.22 o                         
  -2   6  14         81.93         69.14         5.61 o                         
   0   6  14         87.95        107.70        10.58 o                         
   2   6  14       1053.63       1023.47        51.31 o                         
 -37   1  15       1472.82       1615.82        36.53 o                         
 -35   1  15         17.04         11.58         3.29 o                         
 -33   1  15        332.71        315.98        11.18 o                         
 -31   1  15        929.49        975.14        22.30 o                         
 -29   1  15         12.00         10.55         3.77 o                         
 -27   1  15        143.58        147.14         7.99 o                         
 -25   1  15       2045.51       2070.14        37.77 o                         
 -23   1  15      18417.30      18770.89       206.55 o                         
 -21   1  15       3347.09       3181.66        45.08 o                         
 -19   1  15        309.64        276.13         9.24 o                         
 -17   1  15         29.43         29.16         4.03 o                         
 -15   1  15        488.79        473.19        15.23 o                         
 -13   1  15       1752.92       1587.30        31.15 o                         
 -11   1  15        567.52        537.64        12.17 o                         
  -9   1  15       3848.84       3959.37        53.46 o                         
  -7   1  15       1136.50       1149.70        21.12 o                         
  -5   1  15       4737.03       5188.50        96.61 o                         
  -3   1  15          1.57         10.17         3.08 o                         
  -1   1  15       4309.14       4282.57        56.35 o                         
   1   1  15       4140.67       4261.43       108.96 o                         
   3   1  15       3725.06       3756.89        55.96 o                         
   5   1  15       6071.22       6392.00        79.08 o                         
   7   1  15         44.20         44.90         4.85 o                         
   9   1  15          2.93          9.13         4.05 o                         
  11   1  15        300.96        249.24        14.60 o                         
  13   1  15        136.34        113.60         9.92 o                         
 -36   2  15        181.34        139.89         8.04 o                         
 -34   2  15         44.47         46.94         5.24 o                         
 -32   2  15        260.54        252.97        10.23 o                         
 -30   2  15        862.27        880.20        19.94 o                         
 -28   2  15        115.56        102.24         6.73 o                         
 -26   2  15        884.70        871.04        19.03 o                         
 -24   2  15        135.79        121.23         6.88 o                         
 -22   2  15       4584.39       4620.93        59.02 o                         
 -20   2  15         17.05         20.54         3.86 o                         
 -18   2  15       5606.15       5674.99        77.33 o                         
 -16   2  15       1867.48       1844.38        27.97 o                         
 -14   2  15       1652.15       1561.59        26.19 o                         
 -12   2  15        493.51        462.22        12.51 o                         
 -10   2  15       2022.09       1825.32        27.23 o                         
  -8   2  15       5174.56       5208.68        67.92 o                         
  -6   2  15        209.82        192.62         7.20 o                         
  -4   2  15         42.69         44.82         4.54 o                         
  -2   2  15        398.96        335.50        15.44 o                         
   0   2  15        833.26        814.89        19.98 o                         
   2   2  15         17.92          8.60         4.06 o                         
   4   2  15         12.81          8.66         4.84 o                         
   6   2  15        451.30        439.28        13.56 o                         
   8   2  15       1102.85       1121.41        32.55 o                         
  10   2  15         38.42         31.10         4.29 o                         
  12   2  15        313.24        243.50        12.24 o                         
 -35   3  15        539.46        554.51        20.31 o                         
 -33   3  15         21.61         34.67         5.68 o                         
 -31   3  15        178.22        170.45        13.97 o                         
 -29   3  15       1017.20       1090.42        26.10 o                         
 -27   3  15        443.26        465.32        15.93 o                         
 -25   3  15       1470.33       1375.68        27.55 o                         
 -23   3  15       2824.40       2715.07        44.86 o                         
 -21   3  15         27.89         23.01         4.29 o                         
 -19   3  15       4499.81       4441.95        67.86 o                         
 -17   3  15         59.68         67.06         5.43 o                         
 -15   3  15       2613.02       2611.13        41.78 o                         
 -13   3  15       4396.70       4322.19        60.34 o                         
 -11   3  15       1357.29       1317.05        26.96 o                         
  -9   3  15      30711.13      30223.53       317.89 o                         
  -7   3  15        360.85        339.05        11.70 o                         
  -5   3  15        540.15        472.90        24.90 o                         
  -3   3  15       1779.75       1677.75        83.80 o                         
  -1   3  15        281.17        209.74        16.46 o                         
   1   3  15        992.82        941.47        36.68 o                         
   3   3  15          1.11          6.29         6.75 o                         
   5   3  15        601.75        607.29        20.30 o                         
   7   3  15        100.00         92.41         8.40 o                         
   9   3  15        147.91        137.94         6.70 o                         
  11   3  15        256.93        168.85        12.78 o                         
 -32   4  15        250.36        236.13        12.51 o                         
 -30   4  15        314.63        308.18        13.55 o                         
 -28   4  15        482.13        391.16        13.84 o                         
 -26   4  15         53.17         37.25         5.19 o                         
 -24   4  15         86.42         74.83         6.82 o                         
 -22   4  15       1864.52       1882.48        45.72 o                         
 -20   4  15        268.32        265.96        11.43 o                         
 -18   4  15        273.24        259.40         9.92 o                         
 -16   4  15         42.64         33.04         4.46 o                         
 -14   4  15       3805.01       3802.00        55.76 o                         
 -12   4  15        389.62        379.08        11.70 o                         
 -10   4  15         28.01         28.76         4.01 o                         
  -8   4  15         62.75         58.05         5.58 o                         
  -6   4  15        171.34        161.36         7.75 o                         
  -4   4  15       4751.06       4944.46        68.79 o                         
  -2   4  15        177.68        164.96         8.54 o                         
   0   4  15        180.65        214.21         9.90 o                         
   2   4  15       1163.69       1275.72        29.06 o                         
   4   4  15       2398.47       2498.45        60.74 o                         
   6   4  15         51.42         56.63         4.87 o                         
   8   4  15        809.20        909.12        24.31 o                         
 -29   5  15        677.65        650.50        22.65 o                         
 -27   5  15        191.73        210.46         9.12 o                         
 -25   5  15        148.34        147.54         8.61 o                         
 -23   5  15        632.52        691.11        19.86 o                         
 -21   5  15       1325.72       1353.50        23.66 o                         
 -19   5  15       1107.15       1117.79        21.07 o                         
 -17   5  15        931.25        932.92        34.84 o                         
 -15   5  15         52.81         51.92         5.50 o                         
 -13   5  15         62.25         52.53         5.72 o                         
 -11   5  15        994.78       1013.57        35.09 o                         
  -9   5  15       1415.34       1413.52        29.96 o                         
  -7   5  15          0.05          2.73         3.74 o                         
  -5   5  15       1156.81       1134.45        25.96 o                         
  -3   5  15       1250.89       1381.99        31.35 o                         
  -1   5  15       2119.68       2312.90        44.45 o                         
   1   5  15       1262.10       1433.69        33.47 o                         
   3   5  15       2895.23       3168.76        71.74 o                         
   5   5  15       3044.16       2866.04       121.20 o                         
 -24   6  15         33.31         15.23         3.86 o                         
 -22   6  15        562.26        503.02        16.63 o                         
 -20   6  15        457.76        443.01        17.64 o                         
 -18   6  15         30.75         31.86         4.03 o                         
 -16   6  15        595.40        635.78        17.82 o                         
 -14   6  15         43.90         46.79         6.27 o                         
 -12   6  15        985.93        987.03        24.53 o                         
 -10   6  15        812.77        809.92        21.27 o                         
  -8   6  15       1127.17       1068.48        31.06 o                         
  -6   6  15       1187.80       1404.51        30.21 o                         
  -4   6  15        186.47        193.04         8.06 o                         
  -2   6  15       1214.63        924.77        37.88 o                         
   0   6  15        465.67        397.16        28.22 o                         
 -38   0  16       2285.69       2213.74        58.24 o                         
 -36   0  16      10264.61      10740.92       327.52 o                         
 -34   0  16       3349.86       3550.27        83.77 o                         
 -32   0  16         78.73         87.82         9.25 o                         
 -30   0  16       5858.76       6038.70       136.75 o                         
 -28   0  16       5836.88       5747.00       103.73 o                         
 -26   0  16       1591.88       1584.34        44.88 o                         
 -24   0  16        805.05        798.64        32.45 o                         
 -22   0  16        247.91        215.54        13.50 o                         
 -20   0  16         40.57         37.37         7.60 o                         
 -18   0  16       1214.83       1302.80        37.43 o                         
 -16   0  16         16.31         23.18         5.01 o                         
 -14   0  16        452.84        400.36        14.02 o                         
 -12   0  16       9633.31      10186.56       164.80 o                         
 -10   0  16       8577.95       8303.21       126.23 o                         
  -8   0  16       5953.34       5948.39       106.30 o                         
  -6   0  16       2952.15       2968.37        60.53 o                         
  -4   0  16        989.86       1134.65        34.34 o                         
  -2   0  16       2973.96       3222.32        73.55 o                         
   0   0  16       5056.35       5425.27       102.62 o                         
   2   0  16       6311.44       6659.50       121.96 o                         
   4   0  16       5484.30       5583.88        96.72 o                         
   6   0  16        337.03        306.74        13.93 o                         
   8   0  16      10542.77      11243.02       271.52 o                         
  10   0  16        222.45        213.73        14.32 o                         
  12   0  16        791.93        861.53        47.40 o                         
 -37   1  16       1331.63       1328.75        61.63 o                         
 -35   1  16        462.83        460.36        16.29 o                         
 -33   1  16       1088.46       1092.91        22.04 o                         
 -31   1  16        465.00        486.65        14.19 o                         
 -29   1  16       4071.14       4125.86        56.58 o                         
 -27   1  16        385.99        415.66        13.59 o                         
 -25   1  16       6415.37       6617.36        90.77 o                         
 -23   1  16       2154.03       2084.50        32.76 o                         
 -21   1  16        493.99        435.59        12.74 o                         
 -19   1  16        408.57        319.40        10.97 o                         
 -17   1  16       2895.33       3079.71        71.08 o                         
 -15   1  16        360.97        357.62        10.95 o                         
 -13   1  16       1827.32       1641.92        25.90 o                         
 -11   1  16        661.22        623.82        15.51 o                         
  -9   1  16       1031.77       1136.85        21.51 o                         
  -7   1  16         83.11         80.69         5.91 o                         
  -5   1  16          0.58         -0.46         2.89 o                         
  -3   1  16         25.99         27.56         4.25 o                         
  -1   1  16        253.59        247.86         9.45 o                         
   1   1  16        697.30        712.26        34.84 o                         
   3   1  16        247.22        248.22         9.06 o                         
   5   1  16        423.33        403.72        12.16 o                         
   7   1  16        968.77        955.40        19.97 o                         
   9   1  16       1848.02       2011.79        53.99 o                         
  11   1  16          5.72          6.72         2.64 o                         
  13   1  16        416.89        287.13        14.71 o                         
 -36   2  16         28.79         26.51         3.90 o                         
 -34   2  16          3.08          7.67         3.86 o                         
 -32   2  16        278.41        270.35        11.66 o                         
 -30   2  16        806.66        808.17        19.55 o                         
 -28   2  16       2286.40       2319.52        41.81 o                         
 -26   2  16       1168.55       1119.29        21.02 o                         
 -24   2  16       1705.85       1690.30        30.10 o                         
 -22   2  16      15693.88      15561.81       175.24 o                         
 -20   2  16      18562.86      18164.68       208.47 o                         
 -18   2  16       5042.52       5194.87        63.92 o                         
 -16   2  16         75.34         61.37         4.67 o                         
 -14   2  16       2396.59       2261.17        35.56 o                         
 -12   2  16        212.31        228.05         8.61 o                         
 -10   2  16         79.92         99.26         6.38 o                         
  -8   2  16       1591.14       1608.05        25.41 o                         
  -6   2  16      10344.88      10560.76       117.66 o                         
  -4   2  16       2634.75       2812.27        52.08 o                         
  -2   2  16        152.23        135.86         7.44 o                         
   0   2  16        472.24        434.47        20.87 o                         
   2   2  16         46.36         52.76         5.89 o                         
   4   2  16        490.62        494.44        13.33 o                         
   6   2  16        683.39        687.55        16.80 o                         
   8   2  16         60.72         55.46         5.99 o                         
  10   2  16        731.69        712.06        21.70 o                         
  12   2  16        938.78        751.65        39.14 o                         
 -35   3  16        203.56        221.59        12.35 o                         
 -33   3  16       2061.13       2009.52        50.99 o                         
 -31   3  16        633.98        695.90        29.51 o                         
 -29   3  16         17.14         14.65         4.97 o                         
 -27   3  16       1044.79       1050.27        28.28 o                         
 -25   3  16       5921.24       5613.76        86.68 o                         
 -23   3  16        382.00        439.76        11.92 o                         
 -21   3  16       2249.30       2424.43        43.06 o                         
 -19   3  16       3003.70       3012.89        51.69 o                         
 -17   3  16      10759.38      10910.12       142.93 o                         
 -15   3  16      11757.92      11845.80       161.99 o                         
 -13   3  16       1868.81       1810.28        31.30 o                         
 -11   3  16      12880.79      12993.78       147.16 o                         
  -9   3  16        426.57        430.02        11.80 o                         
  -7   3  16        804.62        759.19        17.69 o                         
  -5   3  16       5850.97       5791.05        96.48 o                         
  -3   3  16       1171.67       1011.08        49.50 o                         
  -1   3  16        369.67        368.42        15.68 o                         
   1   3  16        442.75        418.00        16.36 o                         
   3   3  16        273.00        291.28        13.66 o                         
   5   3  16       2223.23       2470.73        62.30 o                         
   7   3  16        701.69        721.74        20.49 o                         
   9   3  16          9.34          9.63         3.13 o                         
 -32   4  16       3535.55       3675.64        92.70 o                         
 -30   4  16       1264.17       1206.79        34.14 o                         
 -28   4  16         82.17         64.46         5.82 o                         
 -26   4  16        425.55        463.90        15.98 o                         
 -24   4  16         41.12         48.92         5.56 o                         
 -22   4  16         55.51         39.00         5.28 o                         
 -20   4  16         89.94         93.49         7.29 o                         
 -18   4  16        662.36        639.91        15.31 o                         
 -16   4  16       4022.84       4273.86        71.37 o                         
 -14   4  16        193.60        204.31         9.10 o                         
 -12   4  16       2978.54       3139.77        47.44 o                         
 -10   4  16       6382.01       6597.82        97.68 o                         
  -8   4  16       3062.25       3265.06        51.16 o                         
  -6   4  16       2108.37       2014.20        42.13 o                         
  -4   4  16        671.87        632.00        17.12 o                         
  -2   4  16        565.27        530.49        16.14 o                         
   0   4  16        143.19        193.86        10.21 o                         
   2   4  16        673.32        725.64        30.39 o                         
   4   4  16       2625.64       2783.22        58.83 o                         
   6   4  16       2301.87       2383.89        52.04 o                         
   8   4  16       1024.71        793.35        41.80 o                         
 -29   5  16        733.26        681.41        22.41 o                         
 -27   5  16       1796.92       1906.45        47.95 o                         
 -25   5  16        501.40        495.62        20.30 o                         
 -23   5  16        119.44        107.54         6.32 o                         
 -21   5  16         46.23         46.29         4.25 o                         
 -19   5  16        293.96        297.99        10.87 o                         
 -17   5  16         11.00          7.20         3.30 o                         
 -15   5  16        291.75        295.98        11.05 o                         
 -13   5  16        326.26        321.60        11.64 o                         
 -11   5  16        160.81        149.90         9.69 o                         
  -9   5  16        717.51        684.49        18.20 o                         
  -7   5  16        306.43        277.40        10.08 o                         
  -5   5  16          8.67         14.24         3.69 o                         
  -3   5  16         10.87          7.48         3.35 o                         
  -1   5  16          9.46          9.25         3.42 o                         
   1   5  16        770.41        751.26        20.30 o                         
   3   5  16        228.68        182.59        10.73 o                         
 -24   6  16        185.76        155.09        13.56 o                         
 -22   6  16        838.10        717.37        41.79 o                         
 -20   6  16       2400.35       2405.70       111.09 o                         
 -18   6  16        282.21        271.70        14.76 o                         
 -16   6  16         71.73         67.98         6.62 o                         
 -14   6  16         49.17         55.48         6.12 o                         
 -12   6  16         90.95        104.56         6.20 o                         
 -10   6  16        156.34        172.49         8.23 o                         
  -8   6  16       1713.91       1828.46        41.55 o                         
  -6   6  16       1016.75        981.39        20.11 o                         
  -4   6  16         60.75         49.31         5.41 o                         
  -2   6  16        346.40        370.84        23.69 o                         
 -37   1  17        714.53        677.79        22.49 o                         
 -35   1  17       1402.12       1350.72        28.73 o                         
 -33   1  17       1038.43       1035.59        22.62 o                         
 -31   1  17        641.05        662.72        16.24 o                         
 -29   1  17        156.07        150.52         8.21 o                         
 -27   1  17        140.53        129.78         9.25 o                         
 -25   1  17         87.51         86.20         6.64 o                         
 -23   1  17       1885.70       1830.53        31.55 o                         
 -21   1  17       1519.47       1558.01        29.05 o                         
 -19   1  17       1054.16        853.80        20.58 o                         
 -17   1  17       1117.39       1127.24        27.32 o                         
 -15   1  17       1271.11       1407.24        24.63 o                         
 -13   1  17       3535.88       3722.91        47.11 o                         
 -11   1  17       4094.91       3964.10        55.37 o                         
  -9   1  17        909.03        974.36        22.17 o                         
  -7   1  17       1583.10       1555.70        43.15 o                         
  -5   1  17       6635.51       7023.93        94.49 o                         
  -3   1  17       6355.40       6392.92        91.95 o                         
  -1   1  17        237.39        268.14        10.22 o                         
   1   1  17        558.37        537.21        14.71 o                         
   3   1  17       2823.92       2964.07        47.31 o                         
   5   1  17        755.94        810.46        17.53 o                         
   7   1  17        753.05        661.23        20.10 o                         
   9   1  17        102.57         99.18         8.86 o                         
  11   1  17        809.83        588.81        25.91 o                         
 -36   2  17          2.44          4.83         4.22 o                         
 -34   2  17       1049.15       1047.80        28.24 o                         
 -32   2  17          3.71          3.72         3.45 o                         
 -30   2  17         31.91         44.53         5.23 o                         
 -28   2  17        773.97        817.20        20.24 o                         
 -26   2  17        837.76        824.43        20.89 o                         
 -24   2  17        226.40        204.31         9.31 o                         
 -22   2  17         17.10         18.18         3.96 o                         
 -20   2  17       4650.82       4621.67        61.06 o                         
 -18   2  17       6616.36       6747.46        83.09 o                         
 -16   2  17        499.01        431.18        11.44 o                         
 -14   2  17       2611.80       2684.70        36.05 o                         
 -12   2  17        103.14         82.57         5.53 o                         
 -10   2  17        693.48        656.29        14.89 o                         
  -8   2  17       8847.71       8954.98       115.86 o                         
  -6   2  17        116.62         78.40         6.15 o                         
  -4   2  17        686.30        656.77        26.42 o                         
  -2   2  17         23.95         24.91         3.96 o                         
   0   2  17       1577.87       1673.19        32.91 o                         
   2   2  17         11.37         12.54         3.66 o                         
   4   2  17         39.93         26.83         6.44 o                         
   6   2  17        432.79        426.39        13.48 o                         
   8   2  17        259.09        261.70        11.61 o                         
  10   2  17          9.91          7.57         3.53 o                         
 -35   3  17        189.99        164.31        12.48 o                         
 -33   3  17        266.06        294.12        15.82 o                         
 -31   3  17         38.88         50.93         7.22 o                         
 -29   3  17          6.55         10.42         3.88 o                         
 -27   3  17        127.98        174.53        10.18 o                         
 -25   3  17       5447.67       5382.30        92.68 o                         
 -23   3  17       2959.32       3001.78        50.47 o                         
 -21   3  17       1869.38       1747.21        35.02 o                         
 -19   3  17       6633.65       6580.14        91.53 o                         
 -17   3  17       3613.08       3608.91        57.00 o                         
 -15   3  17        796.98        776.38        18.56 o                         
 -13   3  17       2116.99       2110.83        43.54 o                         
 -11   3  17        584.17        598.33        13.80 o                         
  -9   3  17       3598.52       3656.56        51.75 o                         
  -7   3  17        245.78        206.35         9.19 o                         
  -5   3  17        324.41        330.18        13.34 o                         
  -3   3  17         36.74         20.12         5.95 o                         
  -1   3  17         23.49         18.41         4.26 o                         
   1   3  17       1872.10       1985.18        53.41 o                         
   3   3  17        840.31        945.67        23.16 o                         
   5   3  17       1266.00       1379.21        34.02 o                         
   7   3  17       1657.51       1642.17        49.80 o                         
   9   3  17        800.70        512.57        29.78 o                         
 -32   4  17         14.01         27.29         4.26 o                         
 -30   4  17       1087.38       1089.77        36.88 o                         
 -28   4  17        216.84        193.67        11.37 o                         
 -26   4  17          2.79          6.73         3.27 o                         
 -24   4  17        800.11        734.64        20.70 o                         
 -22   4  17        541.52        555.37        16.83 o                         
 -20   4  17        516.84        523.62        20.11 o                         
 -18   4  17         44.62         48.93         5.57 o                         
 -16   4  17        782.89        820.72        21.14 o                         
 -14   4  17       3893.54       4203.19        68.93 o                         
 -12   4  17       4487.53       4732.69        73.00 o                         
 -10   4  17         11.94         15.47         4.35 o                         
  -8   4  17        448.86        454.52        14.78 o                         
  -6   4  17       2148.69       2330.48        43.36 o                         
  -4   4  17        829.10        822.63        20.68 o                         
  -2   4  17       1039.40       1196.89        36.63 o                         
   0   4  17         52.45         62.53         5.59 o                         
   2   4  17        101.55        104.30         7.19 o                         
   4   4  17         95.54         96.82         5.72 o                         
   6   4  17        187.73        177.00         7.64 o                         
 -29   5  17        526.25        429.85        18.90 o                         
 -27   5  17          1.40          1.29         2.69 o                         
 -25   5  17         40.00         36.58         4.19 o                         
 -23   5  17        688.48        718.48        15.94 o                         
 -21   5  17          9.64         10.08         3.53 o                         
 -19   5  17         16.04         11.94         3.88 o                         
 -17   5  17         74.79         87.94         7.27 o                         
 -15   5  17        785.91        748.86        19.24 o                         
 -13   5  17       1520.26       1588.46        37.60 o                         
 -11   5  17       2617.25       2724.29        76.30 o                         
  -9   5  17       2301.66       2554.52        66.65 o                         
  -7   5  17       6832.15       7019.62       109.12 o                         
  -5   5  17       2218.15       2488.45        49.96 o                         
  -3   5  17        573.68        559.43        29.17 o                         
  -1   5  17         47.07         56.58         5.82 o                         
   1   5  17        287.59        298.87        13.22 o                         
 -22   6  17        554.85        490.31        21.33 o                         
 -20   6  17        283.62        249.54        20.89 o                         
 -18   6  17       1950.71       1913.20        54.75 o                         
 -16   6  17       1622.20       1650.65        40.11 o                         
 -14   6  17        451.95        424.75        17.07 o                         
 -12   6  17        140.35        116.42         5.94 o                         
 -10   6  17        226.97        211.90        12.09 o                         
  -8   6  17        645.79        755.45        27.16 o                         
  -6   6  17         70.67         50.39         5.05 o                         
  -4   6  17        323.64        293.84        19.64 o                         
 -38   0  18        141.17        104.82        12.86 o                         
 -36   0  18         19.88         19.11         6.31 o                         
 -34   0  18        613.13        588.64        23.12 o                         
 -32   0  18       2541.08       2462.53        53.38 o                         
 -30   0  18        335.41        308.16        13.61 o                         
 -28   0  18        423.74        357.51        18.71 o                         
 -26   0  18        500.95        437.09        20.45 o                         
 -24   0  18       1140.97       1067.07        39.72 o                         
 -22   0  18       2142.61       2044.58        45.45 o                         
 -20   0  18       7997.00       8362.93       128.17 o                         
 -18   0  18        488.19        419.05        16.63 o                         
 -16   0  18        714.81        991.76        25.33 o                         
 -14   0  18        208.31        235.69        11.92 o                         
 -12   0  18       2056.04       2021.19        39.17 o                         
 -10   0  18       5572.64       5552.51       102.04 o                         
  -8   0  18       6164.83       6370.58       125.00 o                         
  -6   0  18       2602.87       2895.38        68.23 o                         
  -4   0  18       2853.46       2895.51        68.74 o                         
  -2   0  18      23142.42      25233.26       373.33 o                         
   0   0  18      10660.23      11451.53       202.02 o                         
   2   0  18         39.39         24.81         6.59 o                         
   4   0  18       3172.56       3160.37        62.48 o                         
   6   0  18         82.10         66.38         8.43 o                         
   8   0  18        125.96        128.46        13.20 o                         
  10   0  18       1330.12        942.28        48.51 o                         
 -37   1  18        480.15        459.04        15.75 o                         
 -35   1  18        594.39        647.60        16.06 o                         
 -33   1  18         48.90         49.47         4.81 o                         
 -31   1  18        178.21        187.93         9.19 o                         
 -29   1  18        278.05        269.53        12.03 o                         
 -27   1  18       3228.93       3141.09        54.01 o                         
 -25   1  18       1365.44       1381.97        26.30 o                         
 -23   1  18        159.03        125.87         7.29 o                         
 -21   1  18          5.07         17.03         4.38 o                         
 -19   1  18          9.36         22.03         4.01 o                         
 -17   1  18       3951.52       4290.19        58.78 o                         
 -15   1  18         11.75          9.20         3.39 o                         
 -13   1  18        253.25        266.76         9.54 o                         
 -11   1  18        600.55        572.60        15.55 o                         
  -9   1  18       2981.63       3121.46        65.88 o                         
  -7   1  18       4766.90       4882.31        69.93 o                         
  -5   1  18        983.06       1036.56        21.33 o                         
  -3   1  18        441.66        437.35        13.57 o                         
  -1   1  18        114.41         96.72        11.12 o                         
   1   1  18       2212.26       2283.76        52.78 o                         
   3   1  18       3119.43       3195.33        68.62 o                         
   5   1  18       2359.71       2378.89        35.32 o                         
   7   1  18         22.62         14.98         3.92 o                         
   9   1  18        339.38        242.85        21.35 o                         
 -36   2  18       1240.89       1208.62        26.05 o                         
 -34   2  18       5932.23       5923.06       164.16 o                         
 -32   2  18       2727.70       2657.12        48.99 o                         
 -30   2  18         14.30         19.30         4.08 o                         
 -28   2  18        176.44        184.50         8.78 o                         
 -26   2  18         15.56         17.23         3.85 o                         
 -24   2  18         17.72         31.94         4.21 o                         
 -22   2  18        830.57        803.72        16.42 o                         
 -20   2  18       3185.10       3088.76        44.50 o                         
 -18   2  18       4330.12       4277.67        59.54 o                         
 -16   2  18       2227.66       2168.21        32.46 o                         
 -14   2  18       8264.25       8356.56       100.62 o                         
 -12   2  18         18.78         11.09         3.87 o                         
 -10   2  18       1009.78       1024.34        18.27 o                         
  -8   2  18         62.13         60.96         5.10 o                         
  -6   2  18         55.16         52.70         6.27 o                         
  -4   2  18         70.82         69.18         5.90 o                         
  -2   2  18        520.58        494.34        18.20 o                         
   0   2  18         57.49         41.60         5.41 o                         
   2   2  18        800.63        789.94        22.88 o                         
   4   2  18       4055.51       4283.68        68.20 o                         
   6   2  18       2979.97       3113.44        52.92 o                         
   8   2  18       2445.40       2295.88        96.74 o                         
 -35   3  18        127.07        138.02         7.91 o                         
 -33   3  18          3.05          4.00         3.96 o                         
 -31   3  18         78.23         93.76         8.85 o                         
 -29   3  18        689.81        607.83        28.45 o                         
 -27   3  18        503.36        513.88        17.73 o                         
 -25   3  18        479.87        518.61        18.34 o                         
 -23   3  18        104.80        103.64         7.52 o                         
 -21   3  18       1244.79       1157.63        29.85 o                         
 -19   3  18        497.11        453.00        13.67 o                         
 -17   3  18       2144.94       2228.43        41.20 o                         
 -15   3  18       1097.62       1031.26        29.86 o                         
 -13   3  18       2984.94       3014.82        44.25 o                         
 -11   3  18       4346.89       4508.53        64.49 o                         
  -9   3  18       2562.10       2608.27        44.26 o                         
  -7   3  18        197.74        196.71        14.54 o                         
  -5   3  18        279.87        236.87        18.33 o                         
  -3   3  18        918.23       1045.40        34.36 o                         
  -1   3  18       1960.77       1950.57        62.77 o                         
   1   3  18        384.07        438.91        15.69 o                         
   3   3  18        575.89        559.29        18.76 o                         
   5   3  18        866.55        882.83        20.54 o                         
   7   3  18        134.52        108.93        10.58 o                         
 -32   4  18        105.66        124.68         8.57 o                         
 -30   4  18        554.49        602.88        27.50 o                         
 -28   4  18        359.14        442.13        18.09 o                         
 -26   4  18        153.93        177.45         8.56 o                         
 -24   4  18       2116.04       2245.65        41.01 o                         
 -22   4  18       1110.65       1165.61        25.99 o                         
 -20   4  18        607.60        590.27        17.19 o                         
 -18   4  18         90.59         96.33         6.65 o                         
 -16   4  18        431.43        418.80        13.26 o                         
 -14   4  18         25.48         24.12         4.39 o                         
 -12   4  18        237.88        212.16         9.72 o                         
 -10   4  18        991.35        967.04        37.38 o                         
  -8   4  18        168.81        204.68         9.62 o                         
  -6   4  18      10527.96      11199.85       256.00 o                         
  -4   4  18       5086.45       5682.48        89.89 o                         
  -2   4  18       1055.11       1088.76        45.03 o                         
   0   4  18         35.10         32.55         4.53 o                         
   2   4  18         45.55         41.28         4.69 o                         
   4   4  18         19.67         11.13         2.79 o                         
 -29   5  18        302.61        238.33        19.02 o                         
 -27   5  18         70.82         73.37         6.58 o                         
 -25   5  18         87.31         95.52         7.13 o                         
 -23   5  18        397.15        427.65        13.47 o                         
 -21   5  18        871.46        878.64        33.86 o                         
 -19   5  18          1.38          6.71         3.23 o                         
 -17   5  18         39.97         52.11         5.36 o                         
 -15   5  18        481.09        487.54        15.27 o                         
 -13   5  18        154.39        151.14         8.34 o                         
 -11   5  18          1.19          1.20         3.51 o                         
  -9   5  18         35.08         34.20         4.70 o                         
  -7   5  18        593.32        619.39        18.81 o                         
  -5   5  18         96.56        115.11         6.63 o                         
  -3   5  18        562.07        609.04        20.90 o                         
  -1   5  18         43.01         33.21         4.86 o                         
 -20   6  18        214.91        188.31        11.07 o                         
 -18   6  18       1139.34       1070.37        27.50 o                         
 -16   6  18        634.47        605.09        25.72 o                         
 -14   6  18        303.51        261.74         8.54 o                         
 -12   6  18          0.21          2.13         2.83 o                         
 -10   6  18        139.90        158.08        11.01 o                         
  -8   6  18        868.25        888.35        46.47 o                         
 -37   1  19         77.13         79.12         5.20 o                         
 -35   1  19        738.83        698.59        16.93 o                         
 -33   1  19        899.73        857.10        21.01 o                         
 -31   1  19       4132.65       4230.99        71.20 o                         
 -29   1  19       2713.36       2744.23        54.96 o                         
 -27   1  19        141.88        126.10         7.73 o                         
 -25   1  19         89.76         68.49         5.50 o                         
 -23   1  19         43.72         82.10         7.05 o                         
 -21   1  19       2370.57       2326.60        37.15 o                         
 -19   1  19       3030.02       3001.10        41.69 o                         
 -17   1  19       6695.58       7056.37        84.93 o                         
 -15   1  19        456.96        403.05        12.51 o                         
 -13   1  19        470.89        416.07        13.33 o                         
 -11   1  19        864.45        833.83        24.81 o                         
  -9   1  19       3629.62       3623.90        55.80 o                         
  -7   1  19       2890.82       3043.23        56.50 o                         
  -5   1  19        875.73        820.42        18.42 o                         
  -3   1  19        108.89        105.03         8.16 o                         
  -1   1  19        103.73        133.04        10.10 o                         
   1   1  19       2828.07       2960.27        42.43 o                         
   3   1  19       1211.47       1144.41        33.06 o                         
   5   1  19       2359.62       2283.55        43.11 o                         
   7   1  19       2667.10       2171.74        68.80 o                         
 -36   2  19        219.41        217.93         8.30 o                         
 -34   2  19        320.32        326.60        12.04 o                         
 -32   2  19        319.49        311.09        12.42 o                         
 -30   2  19        607.70        596.87        16.61 o                         
 -28   2  19        528.59        546.84        15.32 o                         
 -26   2  19          4.66          1.12         3.37 o                         
 -24   2  19       1143.28       1137.56        20.30 o                         
 -22   2  19          9.01          4.38         3.05 o                         
 -20   2  19         62.00         68.32         5.15 o                         
 -18   2  19        234.58        215.09         8.21 o                         
 -16   2  19        712.95        765.63        16.83 o                         
 -14   2  19        839.19        898.57        19.77 o                         
 -12   2  19        143.11        134.07         6.60 o                         
 -10   2  19       2915.35       2963.91        41.39 o                         
  -8   2  19        122.62        115.00         6.61 o                         
  -6   2  19        125.11        133.98         7.68 o                         
  -4   2  19         43.88         29.19         4.74 o                         
  -2   2  19        250.66        262.31        12.80 o                         
   0   2  19          3.24          0.12         3.43 o                         
   2   2  19        194.52        172.64         8.58 o                         
   4   2  19        329.42        321.88        10.95 o                         
   6   2  19        328.38        308.21        17.19 o                         
 -35   3  19       1256.39       1152.69        29.13 o                         
 -33   3  19       1557.28       1363.01        47.05 o                         
 -31   3  19       1809.11       1752.18        46.33 o                         
 -29   3  19       1287.65       1296.62        34.12 o                         
 -27   3  19       3089.30       2904.54        63.59 o                         
 -25   3  19          1.60          3.96         4.39 o                         
 -23   3  19         83.87         88.55         7.64 o                         
 -21   3  19         61.86         55.75         7.58 o                         
 -19   3  19         34.48         35.76         4.13 o                         
 -17   3  19       1510.48       1479.40        35.71 o                         
 -15   3  19        764.64        733.09        20.36 o                         
 -13   3  19       1050.42       1090.53        23.13 o                         
 -11   3  19          8.94          9.88         3.08 o                         
  -9   3  19       2018.59       1993.94        55.92 o                         
  -7   3  19        841.24        858.78        35.44 o                         
  -5   3  19        355.15        333.50        17.17 o                         
  -3   3  19       2453.16       2654.90        50.08 o                         
  -1   3  19        496.81        553.46        20.56 o                         
   1   3  19          9.01         12.68         4.00 o                         
   3   3  19        142.44        165.45         7.17 o                         
   5   3  19       1267.42       1223.74        34.54 o                         
 -32   4  19       1131.32        899.96        40.91 o                         
 -30   4  19        329.61        345.00        11.46 o                         
 -28   4  19         18.43         20.07         3.89 o                         
 -26   4  19        171.05        180.18         8.62 o                         
 -24   4  19       1177.73       1168.04        27.75 o                         
 -22   4  19       3318.68       3396.37        54.18 o                         
 -20   4  19        191.05        203.17        11.26 o                         
 -18   4  19        740.22        761.27        26.78 o                         
 -16   4  19        689.38        748.46        19.18 o                         
 -14   4  19       1354.53       1401.37        33.65 o                         
 -12   4  19        276.83        275.28        10.15 o                         
 -10   4  19        109.52        101.96         7.08 o                         
  -8   4  19        603.39        597.77        23.33 o                         
  -6   4  19        342.01        372.47        17.46 o                         
  -4   4  19        171.00        198.25         8.84 o                         
  -2   4  19        311.79        328.03        12.77 o                         
   0   4  19       2120.35       2275.46        53.16 o                         
   2   4  19          1.07          1.48         2.15 o                         
 -27   5  19        187.29        134.83        10.44 o                         
 -25   5  19        771.71        796.94        38.80 o                         
 -23   5  19       3870.78       3888.65        83.09 o                         
 -21   5  19       1985.33       2058.83        57.32 o                         
 -19   5  19        413.78        353.92        15.57 o                         
 -17   5  19       2363.58       2411.59        71.42 o                         
 -15   5  19        393.41        426.04        14.29 o                         
 -13   5  19        281.49        300.07        10.73 o                         
 -11   5  19        519.03        554.10        17.59 o                         
  -9   5  19         12.84         20.28         4.54 o                         
  -7   5  19        118.09         90.49         6.32 o                         
  -5   5  19       1439.70       1672.03        40.15 o                         
  -3   5  19       4218.36       3852.17       122.24 o                         
 -18   6  19         17.36         10.35         3.14 o                         
 -16   6  19        451.75        411.62        18.24 o                         
 -14   6  19        155.93        135.21         7.62 o                         
 -12   6  19         13.11         14.44         4.30 o                         
 -38   0  20         49.23         45.70         6.03 o                         
 -36   0  20        213.15        204.58        14.72 o                         
 -34   0  20       1854.49       1888.15        44.22 o                         
 -32   0  20          4.46         10.89         4.65 o                         
 -30   0  20       2076.28       1959.24        50.07 o                         
 -28   0  20       1028.95       1035.60        36.74 o                         
 -26   0  20       2649.36       2548.75        60.15 o                         
 -24   0  20       1569.22       1679.78        37.26 o                         
 -22   0  20       2041.37       2548.44        55.18 o                         
 -20   0  20       6222.06       6844.04        99.02 o                         
 -18   0  20       6300.49       5818.39        88.97 o                         
 -16   0  20      12993.74      13008.65       202.55 o                         
 -14   0  20       6312.24       6752.58       129.82 o                         
 -12   0  20       2625.71       2779.94        59.77 o                         
 -10   0  20       5171.10       5582.13       114.00 o                         
  -8   0  20        537.94        647.95        27.84 o                         
  -6   0  20        276.13        276.30        14.49 o                         
  -4   0  20        581.62        561.04        20.34 o                         
  -2   0  20        652.92        699.48        32.89 o                         
   0   0  20         88.33        101.82         8.46 o                         
   2   0  20        228.87        204.31        12.67 o                         
   4   0  20       1620.84       1674.75        64.03 o                         
   6   0  20       1412.00        671.28        38.68 o                         
 -37   1  20         63.49         51.80         3.74 o                         
 -35   1  20       1251.14       1293.52        23.92 o                         
 -33   1  20       2529.78       2476.73        44.43 o                         
 -31   1  20        195.32        207.10         9.56 o                         
 -29   1  20          5.58         11.47         4.29 o                         
 -27   1  20       2446.17       2605.57        46.41 o                         
 -25   1  20       1601.12       1664.10        30.67 o                         
 -23   1  20       1565.80       1543.00        28.01 o                         
 -21   1  20       2810.06       2658.97        43.46 o                         
 -19   1  20       2048.86       1942.12        30.03 o                         
 -17   1  20        781.52        868.93        18.63 o                         
 -15   1  20        911.71       1025.29        21.82 o                         
 -13   1  20        608.97        595.53        16.00 o                         
 -11   1  20       2790.70       2940.45        61.92 o                         
  -9   1  20       6128.15       6458.94        86.82 o                         
  -7   1  20       4212.14       4379.52        87.86 o                         
  -5   1  20        140.04        120.72         8.12 o                         
  -3   1  20       1339.87       1366.02        29.88 o                         
  -1   1  20       1010.32       1060.25        21.02 o                         
   1   1  20       3267.97       3484.66        50.52 o                         
   3   1  20       1062.56       1093.93        21.76 o                         
   5   1  20        127.02        101.62         5.59 o                         
 -36   2  20        238.42        186.59         7.90 o                         
 -34   2  20        776.57        836.52        22.74 o                         
 -32   2  20       1700.11       1722.97        34.94 o                         
 -30   2  20       5953.01       5873.58        86.30 o                         
 -28   2  20       5152.07       5155.51        77.40 o                         
 -26   2  20        476.86        459.21        14.57 o                         
 -24   2  20       1635.97       1517.44        27.88 o                         
 -22   2  20         66.17         65.20         5.00 o                         
 -20   2  20        136.68        165.18         7.63 o                         
 -18   2  20        141.11        136.88         6.63 o                         
 -16   2  20        628.75        631.29        16.08 o                         
 -14   2  20         23.55         23.58         3.92 o                         
 -12   2  20       6179.38       6465.97       120.86 o                         
 -10   2  20        417.89        416.64        12.56 o                         
  -8   2  20        295.63        323.08        11.86 o                         
  -6   2  20       6433.36       6341.89       148.55 o                         
  -4   2  20       9594.21      10371.97       294.95 o                         
  -2   2  20       2445.10       2464.89        91.15 o                         
   0   2  20        651.15        750.82        17.64 o                         
   2   2  20          4.95          2.43         2.59 o                         
   4   2  20        357.70        306.30        15.20 o                         
 -35   3  20         28.64         31.56         4.15 o                         
 -33   3  20          0.29          2.54         2.62 o                         
 -31   3  20         27.61         25.83         4.71 o                         
 -29   3  20        625.81        508.93        23.81 o                         
 -27   3  20          5.66          9.45         4.06 o                         
 -25   3  20       1011.04        985.47        24.34 o                         
 -23   3  20        873.74        887.23        21.83 o                         
 -21   3  20       1048.01       1082.45        25.28 o                         
 -19   3  20        641.08        696.40        20.00 o                         
 -17   3  20       5159.57       5432.23        86.26 o                         
 -15   3  20        876.23        925.80        27.09 o                         
 -13   3  20        915.50        926.41        23.75 o                         
 -11   3  20        597.30        599.07        17.81 o                         
  -9   3  20        780.15        751.91        21.97 o                         
  -7   3  20        358.36        344.59        14.00 o                         
  -5   3  20        240.00        246.14        11.71 o                         
  -3   3  20         20.28         24.49         4.66 o                         
  -1   3  20        176.44        202.49         8.97 o                         
   1   3  20        183.13        172.86         8.57 o                         
   3   3  20          4.98          2.66         2.74 o                         
 -32   4  20          9.42         17.28         3.80 o                         
 -30   4  20          3.23          6.99         2.54 o                         
 -28   4  20          0.94          6.09         2.73 o                         
 -26   4  20          9.78         13.22         3.32 o                         
 -24   4  20          8.38         14.60         3.65 o                         
 -22   4  20       3097.94       3188.76        62.31 o                         
 -20   4  20       3238.62       3395.32        61.19 o                         
 -18   4  20        804.87        780.49        22.19 o                         
 -16   4  20       2747.48       2768.52        50.94 o                         
 -14   4  20       4692.05       4980.18       141.26 o                         
 -12   4  20        373.71        427.31        15.41 o                         
 -10   4  20         32.90         27.35         4.84 o                         
  -8   4  20         47.94         51.11         5.21 o                         
  -6   4  20         82.23         55.32         4.59 o                         
  -4   4  20        524.58        505.42        16.63 o                         
  -2   4  20        290.91        301.04        14.51 o                         
   0   4  20        965.33        923.53        34.00 o                         
 -27   5  20        194.57        160.16         8.27 o                         
 -25   5  20         92.11         94.13         6.95 o                         
 -23   5  20        543.75        591.52        19.08 o                         
 -21   5  20          3.04          9.29         5.54 o                         
 -19   5  20          2.18          1.34         3.63 o                         
 -17   5  20         67.53         48.04         4.59 o                         
 -15   5  20         37.76         39.17         4.59 o                         
 -13   5  20         14.18         12.38         4.24 o                         
 -11   5  20         87.27        107.69         7.04 o                         
  -9   5  20       2917.32       2753.52        55.20 o                         
  -7   5  20          1.73          3.81         3.81 o                         
  -5   5  20        267.95        248.30        19.02 o                         
 -37   1  21        440.03        428.54        14.24 o                         
 -35   1  21        554.19        546.91        12.18 o                         
 -33   1  21       1157.69       1183.31        24.40 o                         
 -31   1  21       1921.72       1891.54        32.38 o                         
 -29   1  21        474.20        452.17        14.29 o                         
 -27   1  21       3018.77       3047.84        47.21 o                         
 -25   1  21        234.36        201.07         9.39 o                         
 -23   1  21        247.75        231.28        12.98 o                         
 -21   1  21        136.00        237.48         9.56 o                         
 -19   1  21        762.92        909.49        21.80 o                         
 -17   1  21       3136.57       3274.89        48.88 o                         
 -15   1  21       3239.61       3247.19        52.89 o                         
 -13   1  21        498.08        465.53        14.97 o                         
 -11   1  21          4.98          2.05         3.92 o                         
  -9   1  21        394.41        413.69        13.76 o                         
  -7   1  21       1341.80       1429.59        31.71 o                         
  -5   1  21       1262.23       1338.97        31.07 o                         
  -3   1  21        674.76        686.55        18.62 o                         
  -1   1  21        682.36        700.55        30.08 o                         
   1   1  21         97.05         82.87         9.73 o                         
   3   1  21        361.65        339.61        21.44 o                         
 -36   2  21        269.44        266.16        15.38 o                         
 -34   2  21          0.28         -0.42         2.77 o                         
 -32   2  21          3.95          3.16         3.38 o                         
 -30   2  21        675.08        674.48        15.74 o                         
 -28   2  21         92.13        104.71         6.83 o                         
 -26   2  21        778.63        657.98        18.03 o                         
 -24   2  21        396.41        407.22        12.03 o                         
 -22   2  21         36.42         35.30         4.41 o                         
 -20   2  21         37.49         41.87         4.40 o                         
 -18   2  21        159.41        140.28         6.90 o                         
 -16   2  21       1532.02       1568.72        30.28 o                         
 -14   2  21       2374.03       2535.22        47.44 o                         
 -12   2  21         18.26         15.91         3.66 o                         
 -10   2  21        317.45        301.34        11.44 o                         
  -8   2  21       1051.97       1046.40        28.98 o                         
  -6   2  21        241.85        237.59        11.33 o                         
  -4   2  21        495.27        506.82        17.14 o                         
  -2   2  21        168.51        176.46         7.44 o                         
   0   2  21          2.85          5.53         2.80 o                         
   2   2  21        330.32        281.56        10.72 o                         
 -35   3  21          3.93          0.68         1.74 o                         
 -33   3  21       1034.77        950.53        27.41 o                         
 -31   3  21        162.35        155.84        10.94 o                         
 -29   3  21        507.54        470.36        22.44 o                         
 -27   3  21        715.52        692.77        18.97 o                         
 -25   3  21         92.58         78.04         5.93 o                         
 -23   3  21         97.52        103.80         7.64 o                         
 -21   3  21         82.85         96.41         6.13 o                         
 -19   3  21       1220.34       1271.23        27.07 o                         
 -17   3  21        413.31        435.67        17.55 o                         
 -15   3  21         24.08          8.98         4.71 o                         
 -13   3  21        593.94        612.80        20.68 o                         
 -11   3  21        190.28        155.05         9.97 o                         
  -9   3  21        272.49        265.00        13.05 o                         
  -7   3  21        945.06       1093.95        27.52 o                         
  -5   3  21       1728.69       1939.63        42.80 o                         
  -3   3  21       1618.83       1617.80        31.03 o                         
  -1   3  21       1201.32       1261.53        31.51 o                         
   1   3  21       1469.05       1284.46        31.23 o                         
 -32   4  21        781.32        653.86        32.20 o                         
 -30   4  21        275.15        249.99         9.36 o                         
 -28   4  21        186.30        181.76         7.84 o                         
 -26   4  21        107.63        106.85         6.10 o                         
 -24   4  21          8.38         15.92         3.94 o                         
 -22   4  21        577.47        605.00        16.76 o                         
 -20   4  21        311.85        333.52        12.66 o                         
 -18   4  21        174.86        165.52         9.48 o                         
 -16   4  21        493.89        526.02        21.08 o                         
 -14   4  21        862.93        988.67        30.51 o                         
 -12   4  21        753.78        839.04        24.63 o                         
 -10   4  21       1738.60       1732.54        36.44 o                         
  -8   4  21        269.69        260.60         9.04 o                         
  -6   4  21         34.57         19.10         2.91 o                         
  -4   4  21        289.13        281.76        13.64 o                         
  -2   4  21        365.61        345.23        16.26 o                         
 -25   5  21        632.00        612.74        23.81 o                         
 -23   5  21        231.62        212.43        11.02 o                         
 -21   5  21        452.70        463.42        15.39 o                         
 -19   5  21       2217.13       2188.26        48.75 o                         
 -17   5  21        328.24        298.39        12.50 o                         
 -15   5  21        115.53         99.09         7.45 o                         
 -13   5  21        905.70        959.24        26.04 o                         
 -11   5  21       1823.14       1629.53        31.43 o                         
  -9   5  21         13.00         24.22         4.04 o                         
 -38   0  22        495.40        421.07        24.32 o                         
 -36   0  22       2155.09       2064.29        54.60 o                         
 -34   0  22       3914.82       4159.00        93.71 o                         
 -32   0  22       5335.51       5746.16       114.64 o                         
 -30   0  22       5114.46       5214.60       135.04 o                         
 -28   0  22       5891.38       6043.68       122.19 o                         
 -26   0  22       8420.68       8621.05       142.40 o                         
 -24   0  22        392.64        477.28        17.25 o                         
 -22   0  22        276.04        139.85         8.87 o                         
 -20   0  22        446.31        441.62        15.53 o                         
 -18   0  22       1730.17       1372.89        35.85 o                         
 -16   0  22         11.96          8.99         5.73 o                         
 -14   0  22       1945.21       2020.04        48.44 o                         
 -12   0  22       3010.13       3023.69        72.63 o                         
 -10   0  22         29.73         43.03         8.98 o                         
  -8   0  22       1909.20       1953.64        55.87 o                         
  -6   0  22        312.34        268.63        16.23 o                         
  -4   0  22        171.85        177.99        11.01 o                         
  -2   0  22        383.64        391.41        14.96 o                         
   0   0  22        175.65        170.77        13.13 o                         
   2   0  22        285.55        246.43        19.48 o                         
 -37   1  22        870.55        860.72        20.23 o                         
 -35   1  22        441.99        379.43        10.58 o                         
 -33   1  22        425.19        413.40        13.17 o                         
 -31   1  22       4815.02       5030.21        68.80 o                         
 -29   1  22        374.23        411.34        13.28 o                         
 -27   1  22        122.72        159.63         8.11 o                         
 -25   1  22        388.09        421.22        12.65 o                         
 -23   1  22       5545.23       5629.19        80.99 o                         
 -21   1  22       1631.76       1503.99        27.63 o                         
 -19   1  22        850.23        884.56        18.92 o                         
 -17   1  22         23.57         11.72         3.75 o                         
 -15   1  22        734.72        838.96        20.31 o                         
 -13   1  22        129.61        110.43         6.92 o                         
 -11   1  22       2084.73       2231.36        40.08 o                         
  -9   1  22        424.62        444.06        14.91 o                         
  -7   1  22        592.33        604.06        17.35 o                         
  -5   1  22        651.29        700.15        29.83 o                         
  -3   1  22        145.95        146.78         6.88 o                         
  -1   1  22        325.29        332.16        15.83 o                         
   1   1  22        420.89        392.79        20.81 o                         
 -36   2  22        556.86        490.38        18.54 o                         
 -34   2  22         24.15         36.82         3.81 o                         
 -32   2  22        120.43        110.83         6.41 o                         
 -30   2  22        500.04        508.02        15.99 o                         
 -28   2  22         75.07         54.66         7.96 o                         
 -26   2  22       1318.35       1365.60        28.82 o                         
 -24   2  22        137.60        162.13         7.45 o                         
 -22   2  22        489.34        485.86        13.73 o                         
 -20   2  22       1980.34       2079.66        35.81 o                         
 -18   2  22       4864.28       5325.29        76.03 o                         
 -16   2  22       3922.01       4176.48        72.19 o                         
 -14   2  22       4046.75       4207.85        65.50 o                         
 -12   2  22         97.77         93.67         6.96 o                         
 -10   2  22         39.04         37.64         5.14 o                         
  -8   2  22          0.09         -0.77         3.60 o                         
  -6   2  22        236.64        225.89         9.48 o                         
  -4   2  22        324.21        362.69        12.80 o                         
  -2   2  22        878.23        937.84        20.40 o                         
   0   2  22       1030.49        961.66        40.64 o                         
 -33   3  22        502.22        441.04        12.90 o                         
 -31   3  22       2019.97       1966.62        39.36 o                         
 -29   3  22        539.66        603.49        19.44 o                         
 -27   3  22       1032.66       1065.60        28.94 o                         
 -25   3  22        500.84        502.94        19.45 o                         
 -23   3  22       2225.94       2334.70        49.67 o                         
 -21   3  22        981.52       1031.32        30.14 o                         
 -19   3  22         26.16         18.96         5.23 o                         
 -17   3  22        528.22        544.25        19.05 o                         
 -15   3  22        456.52        451.07        21.84 o                         
 -13   3  22        326.69        315.99        12.70 o                         
 -11   3  22         12.77         11.74         6.90 o                         
  -9   3  22         76.41         81.30         7.60 o                         
  -7   3  22         83.24         90.18         6.89 o                         
  -5   3  22         11.80         15.84         3.41 o                         
  -3   3  22        181.69        201.57         7.42 o                         
  -1   3  22        128.00        109.90         5.40 o                         
 -30   4  22       2052.71       1921.84        67.72 o                         
 -28   4  22       2407.27       2307.46        58.94 o                         
 -26   4  22       2544.69       2617.60        53.42 o                         
 -24   4  22        630.46        629.63        15.75 o                         
 -22   4  22         33.26         20.31         4.62 o                         
 -20   4  22        413.12        448.46        15.05 o                         
 -18   4  22        313.37        307.61        14.66 o                         
 -16   4  22         80.00         91.78         7.34 o                         
 -14   4  22         36.45         23.38         5.38 o                         
 -12   4  22         93.52        117.23         8.46 o                         
 -10   4  22        643.42        665.36        17.57 o                         
  -8   4  22          0.61         -0.37         2.17 o                         
  -6   4  22        137.95        128.01         7.78 o                         
  -4   4  22        285.29        255.64        18.08 o                         
 -23   5  22          0.70          4.38         3.89 o                         
 -21   5  22       1534.41       1474.81        51.55 o                         
 -19   5  22        520.37        475.25        13.67 o                         
 -17   5  22        201.26        193.17        10.96 o                         
 -15   5  22          2.18          4.82         2.38 o                         
 -13   5  22        700.04        532.06        23.37 o                         
 -11   5  22        716.75        672.97        25.28 o                         
 -37   1  23        113.99        121.91         7.91 o                         
 -35   1  23          0.34         -0.13         3.06 o                         
 -33   1  23        406.39        383.98        11.25 o                         
 -31   1  23       1910.54       1992.27        32.86 o                         
 -29   1  23       2697.54       2946.09        51.32 o                         
 -27   1  23       3339.03       3508.50        53.76 o                         
 -25   1  23       1265.76       1278.88        26.94 o                         
 -23   1  23         10.89         10.59         3.80 o                         
 -21   1  23        198.88        172.51         9.46 o                         
 -19   1  23         85.43         67.29         6.02 o                         
 -17   1  23       1400.48       1628.70        33.62 o                         
 -15   1  23          8.92         10.11         3.75 o                         
 -13   1  23        531.72        532.99        16.01 o                         
 -11   1  23       1314.30       1349.04        38.75 o                         
  -9   1  23        126.47        137.67         7.78 o                         
  -7   1  23        110.70        122.31         7.49 o                         
  -5   1  23        460.74        477.06        12.89 o                         
  -3   1  23        870.55        860.51        23.87 o                         
  -1   1  23        985.34        975.70        46.29 o                         
 -36   2  23         51.51         32.85         4.16 o                         
 -34   2  23         13.54         13.71         3.03 o                         
 -32   2  23        791.32        763.38        19.86 o                         
 -30   2  23        545.60        476.99        15.63 o                         
 -28   2  23        313.27        363.73        15.50 o                         
 -26   2  23        784.71        746.84        18.73 o                         
 -24   2  23         30.24         21.86         3.52 o                         
 -22   2  23        145.30        155.44         7.39 o                         
 -20   2  23        448.83        429.82        13.94 o                         
 -18   2  23        347.18        345.22        10.90 o                         
 -16   2  23        168.57        197.30         8.65 o                         
 -14   2  23       2544.93       2750.26        45.40 o                         
 -12   2  23         42.74         45.47         4.37 o                         
 -10   2  23        404.23        359.97        11.54 o                         
  -8   2  23        195.77        200.09        14.37 o                         
  -6   2  23        409.09        401.31        13.65 o                         
  -4   2  23        270.30        262.13         9.02 o                         
  -2   2  23        141.69        132.70         5.75 o                         
 -33   3  23         80.43         61.90         4.10 o                         
 -31   3  23        685.56        691.23        17.25 o                         
 -29   3  23        275.77        218.62        12.57 o                         
 -27   3  23        142.45        155.33         9.01 o                         
 -25   3  23        639.38        611.44        16.58 o                         
 -23   3  23        241.10        267.89        12.45 o                         
 -21   3  23       1438.05       1587.45        39.19 o                         
 -19   3  23       1828.78       1962.21        50.82 o                         
 -17   3  23       2846.43       2843.33        97.11 o                         
 -15   3  23       2838.04       2972.57        86.96 o                         
 -13   3  23       1042.14       1088.73        33.84 o                         
 -11   3  23       1594.90       1687.70        39.92 o                         
  -9   3  23        845.49       1010.75        26.05 o                         
  -7   3  23         72.25         72.36         5.73 o                         
  -5   3  23         60.08         50.06         4.94 o                         
  -3   3  23         48.63         35.69         3.36 o                         
 -28   4  23        245.73        230.35         9.18 o                         
 -26   4  23       1702.25       1638.04        38.74 o                         
 -24   4  23        425.27        425.21        12.34 o                         
 -22   4  23        937.15        914.45        28.38 o                         
 -20   4  23        684.72        656.18        21.37 o                         
 -18   4  23         54.40         44.60         5.85 o                         
 -16   4  23        192.11        216.13        11.14 o                         
 -14   4  23       1064.42       1167.75        34.12 o                         
 -12   4  23         74.57         75.99         6.45 o                         
 -10   4  23          2.23          1.48         2.55 o                         
  -8   4  23        103.21         72.33         3.93 o                         
 -36   0  24       2569.16       2625.84       114.55 o                         
 -34   0  24         76.97        106.58         6.45 o                         
 -32   0  24         70.49         71.83         6.91 o                         
 -30   0  24        115.22        150.37        11.46 o                         
 -28   0  24        467.88        533.06        17.67 o                         
 -26   0  24       1078.48       1182.17        30.23 o                         
 -24   0  24       3040.90       3342.05        72.34 o                         
 -22   0  24        398.22        368.51        18.27 o                         
 -20   0  24        323.00        342.01        15.66 o                         
 -18   0  24        486.44        498.07        17.65 o                         
 -16   0  24        444.82        489.88        19.67 o                         
 -14   0  24        967.11       1109.37        32.35 o                         
 -12   0  24        424.92        405.79        19.61 o                         
 -10   0  24          9.54         12.73         4.87 o                         
  -8   0  24        116.36        130.24        12.32 o                         
  -6   0  24       2026.00       2158.59        46.05 o                         
  -4   0  24       1352.46       1515.60        61.59 o                         
  -2   0  24        721.63        728.57        40.69 o                         
 -37   1  24          8.91          1.87         3.12 o                         
 -35   1  24        289.65        243.23         9.76 o                         
 -33   1  24        994.07       1008.94        20.23 o                         
 -31   1  24        208.07        236.54         8.14 o                         
 -29   1  24        166.25        168.97         8.16 o                         
 -27   1  24        110.68         84.44         6.19 o                         
 -25   1  24        277.63        269.69        10.87 o                         
 -23   1  24        148.21        160.10         8.67 o                         
 -21   1  24          2.14         -0.35         3.66 o                         
 -19   1  24         22.60         20.91         4.06 o                         
 -17   1  24        315.60        328.72        11.40 o                         
 -15   1  24       1141.59       1179.23        24.24 o                         
 -13   1  24         34.88         33.47         5.39 o                         
 -11   1  24       1078.40       1236.69        26.64 o                         
  -9   1  24       1692.06       1747.70        38.84 o                         
  -7   1  24        559.34        582.57        16.25 o                         
  -5   1  24        401.48        399.44        10.83 o                         
  -3   1  24       1010.45       1065.81        26.70 o                         
 -34   2  24       2745.52       2632.59        64.72 o                         
 -32   2  24         25.15         30.96         3.87 o                         
 -30   2  24       3991.26       3790.93        79.90 o                         
 -28   2  24       2035.03       2088.33        42.66 o                         
 -26   2  24       1769.64       1903.41        41.27 o                         
 -24   2  24        916.29       1034.72        21.67 o                         
 -22   2  24        511.70        488.99        12.69 o                         
 -20   2  24       2055.75       2175.34        36.00 o                         
 -18   2  24         35.43         28.94         4.61 o                         
 -16   2  24       3084.35       3297.49        49.34 o                         
 -14   2  24       3872.66       4175.76        89.53 o                         
 -12   2  24       1539.56       1661.49        36.34 o                         
 -10   2  24       1869.48       1823.45        34.62 o                         
  -8   2  24       1163.23       1258.70        43.79 o                         
  -6   2  24          4.60          8.32         2.39 o                         
  -4   2  24        386.30        339.49         9.63 o                         
 -33   3  24          3.71          5.93         2.80 o                         
 -31   3  24          1.37          5.43         3.06 o                         
 -29   3  24        333.14        393.93        12.74 o                         
 -27   3  24        313.05        261.83        11.87 o                         
 -25   3  24         57.45         67.03         8.04 o                         
 -23   3  24         59.45         49.34         6.81 o                         
 -21   3  24          4.11          7.68         4.40 o                         
 -19   3  24        792.33        744.44        64.23 o                         
 -17   3  24         32.32         40.99         6.92 o                         
 -15   3  24        406.55        440.41        24.12 o                         
 -13   3  24         23.92         23.78         5.29 o                         
 -11   3  24         32.81         36.68         4.06 o                         
  -9   3  24          7.34          6.43         2.73 o                         
  -7   3  24          2.87          3.35         2.64 o                         
 -28   4  24       1610.28       1341.91        62.25 o                         
 -26   4  24        447.71        417.28        19.12 o                         
 -24   4  24        220.13        187.30         9.11 o                         
 -22   4  24        392.57        381.40        14.55 o                         
 -20   4  24        197.26        187.95        10.98 o                         
 -18   4  24         37.91         29.64         5.63 o                         
 -16   4  24        331.46        349.17        13.19 o                         
 -14   4  24        753.41        766.04        21.77 o                         
 -12   4  24         45.05         30.09         3.56 o                         
 -35   1  25       3222.79       2990.55       104.08 o                         
 -33   1  25        236.16        236.69         8.51 o                         
 -31   1  25        698.71        770.70        16.11 o                         
 -29   1  25        682.51        771.51        19.11 o                         
 -27   1  25       2402.52       2469.64        40.79 o                         
 -25   1  25         61.00         57.68         5.31 o                         
 -23   1  25        483.60        508.26        14.95 o                         
 -21   1  25        676.35        744.42        18.71 o                         
 -19   1  25        130.19        115.59         6.64 o                         
 -17   1  25       2787.85       2910.56        53.80 o                         
 -15   1  25          9.69         11.95         4.07 o                         
 -13   1  25       4153.68       4574.57        72.84 o                         
 -11   1  25       1190.19       1257.93        29.65 o                         
  -9   1  25        513.22        518.50        16.22 o                         
  -7   1  25         52.14         49.98         3.75 o                         
  -5   1  25         54.76         41.91         4.01 o                         
 -34   2  25         30.22         41.15         4.15 o                         
 -32   2  25         34.00         51.35         4.44 o                         
 -30   2  25       2406.78       2666.11        61.24 o                         
 -28   2  25          3.88          0.29         4.14 o                         
 -26   2  25         16.09          3.80         4.00 o                         
 -24   2  25        743.79        736.52        18.59 o                         
 -22   2  25       1165.17       1256.99        23.83 o                         
 -20   2  25         55.30         40.65         5.45 o                         
 -18   2  25        248.44        254.21        11.09 o                         
 -16   2  25         87.79         71.57         7.32 o                         
 -14   2  25          0.77         -3.98         3.98 o                         
 -12   2  25        105.84         91.70         5.59 o                         
 -10   2  25         14.61         16.61         3.03 o                         
  -8   2  25         24.50         16.22         4.48 o                         
  -6   2  25        711.67        575.47        15.87 o                         
 -31   3  25       2443.02       2219.49        69.35 o                         
 -29   3  25        234.19        208.80        10.89 o                         
 -27   3  25       4212.99       4316.55       106.99 o                         
 -25   3  25       4460.91       4718.75       131.45 o                         
 -23   3  25       1973.11       2073.14        56.84 o                         
 -21   3  25        290.65        280.72        13.61 o                         
 -19   3  25        205.23        180.80        11.27 o                         
 -17   3  25         75.29         90.24        11.07 o                         
 -15   3  25        327.52        326.49        12.35 o                         
 -13   3  25        762.71        798.17        20.55 o                         
 -11   3  25        262.18        242.72         8.11 o                         
  -9   3  25          2.33          0.05         2.03 o                         
 -24   4  25        192.88        157.42         6.91 o                         
 -22   4  25         13.31         11.57         2.63 o                         
 -20   4  25        216.83        163.70        10.77 o                         
 -18   4  25        177.38        192.24         8.41 o                         
 -16   4  25        424.67        379.34        13.34 o                         
 -34   0  26       2090.65       1980.07        89.09 o                         
 -32   0  26        281.62        243.46        15.63 o                         
 -30   0  26         33.97         18.49         5.97 o                         
 -28   0  26          0.27         -0.62         4.13 o                         
 -26   0  26        591.76        611.59        21.22 o                         
 -24   0  26       2085.91       2219.36        61.77 o                         
 -22   0  26        304.00        300.35        18.24 o                         
 -20   0  26        587.18        619.48        27.17 o                         
 -18   0  26       2235.67       2422.40        60.44 o                         
 -16   0  26       1342.64       1530.51        42.28 o                         
 -14   0  26       5581.87       6125.91       118.41 o                         
 -12   0  26       1369.40       1483.54        45.94 o                         
 -10   0  26       7167.90       7663.72       189.29 o                         
  -8   0  26       2708.79       2852.52       173.93 o                         
  -6   0  26        695.03        554.94        31.18 o                         
 -35   1  26         30.59         33.04         6.08 o                         
 -33   1  26        221.47        195.64         9.85 o                         
 -31   1  26        871.71        812.23        20.50 o                         
 -29   1  26         13.97         16.13         3.88 o                         
 -27   1  26        453.88        486.79        13.80 o                         
 -25   1  26        829.45        830.47        20.01 o                         
 -23   1  26       1541.63       1625.99        30.55 o                         
 -21   1  26        505.68        562.73        15.05 o                         
 -19   1  26       1868.71       1981.54        38.70 o                         
 -17   1  26        460.06        431.93        12.33 o                         
 -15   1  26       1799.29       1854.57        33.68 o                         
 -13   1  26       1542.32       1661.32        44.76 o                         
 -11   1  26         68.57         72.64         6.57 o                         
  -9   1  26         36.57         37.95         3.45 o                         
  -7   1  26       1619.34       1495.74        37.47 o                         
 -32   2  26        773.75        675.03        16.62 o                         
 -30   2  26       4272.21       4260.58        80.51 o                         
 -28   2  26       3419.79       3839.20        68.17 o                         
 -26   2  26       4695.23       4898.94        93.40 o                         
 -24   2  26       1954.52       1823.42        36.42 o                         
 -22   2  26       2634.03       2552.90        45.22 o                         
 -20   2  26       2681.65       2775.43        58.52 o                         
 -18   2  26       1986.93       2008.41        51.44 o                         
 -16   2  26        381.46        339.77        15.49 o                         
 -14   2  26         48.01         46.20         3.59 o                         
 -12   2  26         28.84         22.85         3.70 o                         
 -10   2  26          0.72          2.53         2.55 o                         
 -29   3  26        314.97        308.01        20.58 o                         
 -27   3  26        119.29        123.60        11.35 o                         
 -25   3  26       2897.46       2830.24       119.73 o                         
 -23   3  26       1380.24       1444.04        40.76 o                         
 -21   3  26         30.14         37.70         4.66 o                         
 -19   3  26        164.86        173.33        10.33 o                         
 -17   3  26        459.76        398.08        21.45 o                         
 -15   3  26       1246.21       1210.67        53.71 o                         
 -13   3  26       1589.15       1447.78        34.04 o                         
 -33   1  27        223.04        207.19        13.55 o                         
 -31   1  27        847.36        822.86        26.77 o                         
 -29   1  27        219.92        214.42         8.63 o                         
 -27   1  27       2037.32       2082.65        40.00 o                         
 -25   1  27       1799.55       1969.80        33.61 o                         
 -23   1  27       1503.56       1599.83        33.85 o                         
 -21   1  27       1216.65       1129.80        26.18 o                         
 -19   1  27        369.23        336.55        12.60 o                         
 -17   1  27          6.00          5.23         3.15 o                         
 -15   1  27         79.48         67.63         6.23 o                         
 -13   1  27       2282.96       2338.74        83.12 o                         
 -11   1  27       1691.43       1552.19        43.10 o                         
 -30   2  27        190.34        206.64        11.60 o                         
 -28   2  27        230.81        258.75         9.95 o                         
 -26   2  27        538.55        592.77        17.34 o                         
 -24   2  27          1.35          0.34         2.28 o                         
 -22   2  27        455.09        502.68        25.94 o                         
 -20   2  27        197.98        172.45        12.74 o                         
 -18   2  27        363.45        392.63        14.18 o                         
 -16   2  27        351.07        369.31        19.13 o                         
 -14   2  27        140.89        128.97         7.34 o                         
 -12   2  27         46.77         30.12         3.76 o                         
 -25   3  27       1414.16       1088.36        53.19 o                         
 -23   3  27       1168.72        935.91        34.19 o                         
 -21   3  27        322.16        271.54        20.42 o                         
 -19   3  27       1468.73       1319.81        31.03 o                         
 -30   0  28        892.92        873.16        45.37 o                         
 -28   0  28        609.48        626.12        56.90 o                         
 -26   0  28       3005.78       3024.43        95.62 o                         
 -24   0  28       7782.14       8000.09       234.16 o                         
 -22   0  28       4739.61       4611.48       140.97 o                         
 -20   0  28        169.90        159.64        13.54 o                         
 -18   0  28       2617.10       2599.53        83.90 o                         
 -16   0  28       2419.80       2466.37       149.33 o                         
 -14   0  28         71.48         41.56         6.28 o                         
 -31   1  28        395.90        312.48        15.82 o                         
 -29   1  28       2890.84       2748.86        69.30 o                         
 -27   1  28        561.95        486.02        17.67 o                         
 -25   1  28        137.03        119.10         9.45 o                         
 -23   1  28        157.32        176.43        10.06 o                         
 -21   1  28       1962.02       1959.60        45.96 o                         
 -19   1  28        214.20        194.08         9.66 o                         
 -17   1  28        985.67        921.20        24.96 o                         
 -15   1  28         66.29         50.27         8.95 o                         
 -26   2  28          8.79         11.07         5.14 o                         
 -24   2  28        133.50        134.66        14.03 o                         
 -22   2  28        764.68        767.59        29.70 o                         
 -20   2  28         19.08         10.73         3.59 o                         
 -18   2  28          0.00         -0.24         9.43 o                         
 -27   1  29        325.56        260.32        18.71 o                         
 -25   1  29        434.82        283.48        14.66 o                         
 -23   1  29        880.43        750.89        30.12 o                         
 -21   1  29       5988.33       5094.57       152.47 o                         
                                                                                
