# Supplementary material for: Crystal structures and Hirshfeld surface analyses of (E)-1-[1-(4-tert-butyl­phen­yl)-2,2-di­chloro­ethen­yl]-2-phenyl­diazene, (E)-1-[1-(4-tert-butyl­phen­yl)-2,2-di­chloro­ethen­yl]-2-(4-methyl­phen­yl)diazene, (E)-1-[1-(4-tert-butyl­phen­yl)-2,2-di­chloro­ethen­yl]-2-(4-meth­oxy­phen­yl)diazene and (E)-1-[1-(4-tert-butyl­phen­yl)-2,2-di­chloro­ethen­yl]-2-(3-methyl­phen­yl)diazene
Source: Acta Crystallogr E Crystallogr Commun. 2023 Jun 13;79(Pt 7):637–43. doi: 10.1107/S205698902300511X (PMC10439426; doi:10.1107/S205698902300511X)
Supplement: Supplementary file 4 [file e-79-00637-IIIsup4.hkl]

data_III                                                                        
_shelx_title ' rev-(III) in P2(1)/c'                                            
_shelx_refln_list_code          4                                               
_shelx_F_calc_maximum      281.16                                               
_exptl_crystal_F_000       760.00                                               
_reflns_d_resolution_high  0.7885                                               
                                                                                
loop_                                                                           
 _space_group_symop_operation_xyz                                               
 'x, y, z'                                                                      
 '-x, y+1/2, -z+1/2'                                                            
 '-x, -y, -z'                                                                   
 'x, -y-1/2, z-1/2'                                                             
                                                                                
_cell_length_a    13.8738                                                       
_cell_length_b    12.5946                                                       
_cell_length_c    11.3013                                                       
_cell_angle_alpha  90.000                                                       
_cell_angle_beta  112.505                                                       
_cell_angle_gamma  90.000                                                       
                                                                                
_shelx_F_squared_multiplier     1.000                                           
                                                                                
loop_                                                                           
 _refln_index_h                                                                 
 _refln_index_k                                                                 
 _refln_index_l                                                                 
 _refln_F_squared_calc                                                          
 _refln_F_squared_meas                                                          
 _refln_F_squared_sigma                                                         
 _refln_observed_status                                                         
   1   0   0        187.43        184.14         9.67 o                         
   2   0   0       2283.28       1823.35       111.37 o                         
   3   0   0      28562.54      27127.36       529.33 o                         
   4   0   0       6238.83       6226.19       456.01 o                         
   5   0   0       2415.02       2363.69       297.38 o                         
   6   0   0        174.75        153.06        10.54 o                         
   7   0   0       1357.80       1303.66        41.44 o                         
   8   0   0          2.57          0.76         1.93 o                         
   9   0   0       1561.90       1532.61        24.43 o                         
  10   0   0        233.94        224.61         5.35 o                         
  11   0   0          4.96          4.07         1.40 o                         
  12   0   0         47.47         51.04         2.86 o                         
  13   0   0        368.26        373.29        11.22 o                         
  14   0   0        409.95        469.66        13.41 o                         
  15   0   0        923.99       1067.14        39.17 o                         
   1   1   0       2885.72       2821.13        46.76 o                         
   2   1   0        602.75        602.40        19.92 o                         
   3   1   0       6113.09       6700.83       486.01 o                         
   4   1   0         36.64         51.87         6.62 o                         
   5   1   0         25.32         14.70         4.32 o                         
   6   1   0          0.88          1.98         1.04 o                         
   7   1   0          0.19          2.08         1.85 o                         
   8   1   0         43.53         28.76         4.10 o                         
   9   1   0        272.66        247.26         3.73 o                         
  10   1   0        118.28        113.32         2.58 o                         
  11   1   0        352.65        315.56         6.79 o                         
  12   1   0       2093.63       2202.11        20.42 o                         
  13   1   0        146.95        165.44         4.38 o                         
  14   1   0         46.15         47.85         3.02 o                         
  15   1   0        527.96        591.05        16.98 o                         
   0   2   0      11393.28      11194.94       344.80 o                         
   1   2   0        329.01        271.01        10.34 o                         
   2   2   0       2356.06       2294.10       121.68 o                         
   3   2   0         52.51         38.82         2.66 o                         
   4   2   0        883.40        805.14        35.53 o                         
   5   2   0          1.48          1.16         1.57 o                         
   6   2   0       1073.58       1077.17        26.25 o                         
   7   2   0         31.48         30.25         2.99 o                         
   8   2   0        146.46        144.90         4.63 o                         
   9   2   0       1096.74       1123.46        15.40 o                         
  10   2   0         14.34         11.00         0.86 o                         
  11   2   0         46.05         40.71         1.67 o                         
  12   2   0        187.82        196.74         3.98 o                         
  13   2   0         38.48         38.87         2.25 o                         
  14   2   0          3.99          1.21         1.70 o                         
  15   2   0         47.29         46.24         5.28 o                         
   1   3   0       3646.35       3351.26        61.49 o                         
   2   3   0       3926.78       3767.37       230.02 o                         
   3   3   0         67.20         54.03         3.22 o                         
   4   3   0        738.55        692.80        31.74 o                         
   5   3   0         38.66         35.61         3.57 o                         
   6   3   0       2617.30       2740.91        65.67 o                         
   7   3   0        921.40       1010.41        21.13 o                         
   8   3   0       1338.53       1351.43        15.76 o                         
   9   3   0       2161.04       2142.88        19.51 o                         
  10   3   0        259.04        247.83         4.57 o                         
  11   3   0          5.43          4.70         0.85 o                         
  12   3   0          0.45          0.84         1.17 o                         
  13   3   0         16.50         14.05         2.32 o                         
  14   3   0         65.33         65.23         3.87 o                         
  15   3   0          3.05          0.27         1.57 o                         
   0   4   0      11209.39      15766.47       493.10 o                         
   1   4   0       5546.08       7322.90       818.48 o                         
   2   4   0        346.45        299.41        15.49 o                         
   3   4   0        216.40        172.01        10.02 o                         
   4   4   0       1976.03       1795.89        54.59 o                         
   5   4   0       1577.30       1507.04        41.82 o                         
   6   4   0        389.81        357.71        11.97 o                         
   7   4   0        298.60        301.45        10.44 o                         
   8   4   0        265.87        241.05         4.13 o                         
   9   4   0        352.02        294.88         5.01 o                         
  10   4   0         76.91         76.45         2.23 o                         
  11   4   0        101.33        101.15         2.59 o                         
  12   4   0        295.66        283.33         7.04 o                         
  13   4   0        431.91        485.91         9.51 o                         
  14   4   0        368.27        380.50        57.05 o                         
  15   4   0         40.75         44.86         4.39 o                         
   1   5   0         41.31         20.39         9.43 o                         
   2   5   0        376.92        347.19        15.27 o                         
   3   5   0       2816.57       3016.32       321.28 o                         
   4   5   0          4.55          4.21         2.31 o                         
   5   5   0         40.86         34.23         5.12 o                         
   6   5   0         32.20         27.82         3.79 o                         
   7   5   0        112.75        106.03         3.51 o                         
   8   5   0         66.52         57.66         1.98 o                         
   9   5   0         25.03         29.46         1.49 o                         
  10   5   0         20.19         17.52         1.37 o                         
  11   5   0        452.35        416.57        11.12 o                         
  12   5   0       1216.33       1250.21        18.03 o                         
  13   5   0         66.41         70.42         5.63 o                         
  14   5   0         37.02         36.88         6.01 o                         
  15   5   0        149.96        151.37         5.83 o                         
   0   6   0       7970.13       7010.71       243.30 o                         
   1   6   0       6688.51       7952.45       374.26 o                         
   2   6   0       5553.79       6057.28       106.25 o                         
   3   6   0       1744.76       1776.07        62.40 o                         
   4   6   0       1827.22       1556.34        93.45 o                         
   5   6   0        165.74        116.15        16.40 o                         
   6   6   0       1637.72       1548.58        31.98 o                         
   7   6   0        980.51        855.76        17.28 o                         
   8   6   0          8.50          9.35         1.59 o                         
   9   6   0         80.07         79.84         3.20 o                         
  10   6   0         25.01         25.44         2.04 o                         
  11   6   0        308.69        322.70        10.18 o                         
  12   6   0          0.19          2.33         1.59 o                         
  13   6   0        102.04         98.95        28.97 o                         
  14   6   0         91.08        113.68         8.05 o                         
  15   6   0         63.99         52.50         3.90 o                         
   1   7   0          5.46         13.31         4.68 o                         
   2   7   0        779.84        819.23        79.84 o                         
   3   7   0        288.37        207.04        43.92 o                         
   4   7   0        676.09        678.13        41.89 o                         
   5   7   0       4779.52       4681.51       150.79 o                         
   6   7   0        434.55        388.85        16.00 o                         
   7   7   0         51.48         55.43         3.63 o                         
   8   7   0       1323.79       1247.22        22.50 o                         
   9   7   0        312.09        281.90         8.17 o                         
  10   7   0       2289.66       2306.40        40.30 o                         
  11   7   0          4.52          3.53         1.97 o                         
  12   7   0        653.06        689.02        16.92 o                         
  13   7   0        200.79        218.35        12.51 o                         
  14   7   0         16.56         15.08         1.98 o                         
   0   8   0         14.98         25.76         9.18 o                         
   1   8   0        226.40        176.44         9.92 o                         
   2   8   0        868.67        835.90        46.66 o                         
   3   8   0        664.49        618.37        14.62 o                         
   4   8   0          1.22          1.89         1.79 o                         
   5   8   0        846.64        726.92        18.28 o                         
   6   8   0       1273.77       1201.36        69.24 o                         
   7   8   0       2370.67       2269.76        54.88 o                         
   8   8   0        623.43        589.84        12.80 o                         
   9   8   0        351.38        348.15         8.31 o                         
  10   8   0         75.54         85.09         5.13 o                         
  11   8   0          3.08          4.90         1.86 o                         
  12   8   0         15.26         13.40         2.08 o                         
  13   8   0         29.09         30.96         3.98 o                         
   1   9   0          7.55          8.58         2.44 o                         
   2   9   0        112.10        103.63         5.20 o                         
   3   9   0        464.02        500.71        13.38 o                         
   4   9   0          2.06          3.47         2.00 o                         
   5   9   0          5.28          4.70         2.77 o                         
   6   9   0       3756.78       3531.05        58.80 o                         
   7   9   0          3.19          4.55         2.68 o                         
   8   9   0        344.99        362.09        12.10 o                         
   9   9   0       1505.28       1546.44        29.07 o                         
  10   9   0        588.23        612.50        20.19 o                         
  11   9   0        303.14        315.27        11.62 o                         
  12   9   0          0.41          2.36         2.11 o                         
  13   9   0         20.56         22.02         2.76 o                         
   0  10   0        663.49        609.72        61.84 o                         
   1  10   0         49.62         35.61         4.49 o                         
   2  10   0        174.50        162.73        10.31 o                         
   3  10   0         47.11         36.73         2.84 o                         
   4  10   0         35.37         27.18         2.67 o                         
   5  10   0         10.20         12.28         2.21 o                         
   6  10   0        165.50        148.49         5.98 o                         
   7  10   0         18.19         15.05         3.19 o                         
   8  10   0         60.51         55.71         4.35 o                         
   9  10   0          9.75          9.24         1.82 o                         
  10  10   0         25.00         22.57         2.19 o                         
  11  10   0        193.91        199.20         8.13 o                         
  12  10   0        115.60        110.65        27.34 o                         
   1  11   0         76.40         51.83         4.51 o                         
   2  11   0         30.24         31.78         2.52 o                         
   3  11   0         71.98         61.30         3.75 o                         
   4  11   0        779.29        718.65        16.67 o                         
   5  11   0       1516.38       1453.32        28.10 o                         
   6  11   0         22.99         22.71         3.30 o                         
   7  11   0         84.45         81.58         5.10 o                         
   8  11   0        168.70        164.40         8.56 o                         
   9  11   0        752.56        803.94        23.90 o                         
  10  11   0        113.13        118.32         4.91 o                         
  11  11   0         57.35         60.20         3.51 o                         
   0  12   0         54.79         26.79         3.62 o                         
   1  12   0          0.13          0.80         1.08 o                         
   2  12   0        302.36        335.67        15.38 o                         
   3  12   0         15.13         31.09         3.51 o                         
   4  12   0        900.21        839.54        17.78 o                         
   5  12   0         56.65         54.58         3.97 o                         
   6  12   0        742.73        736.21        35.92 o                         
   7  12   0        896.96        948.52        27.64 o                         
   8  12   0        284.99        313.84         9.45 o                         
   9  12   0         71.86         77.01         4.36 o                         
  10  12   0         41.61         40.90         2.40 o                         
   1  13   0         93.79         88.34         3.67 o                         
   2  13   0         15.54         23.02         2.60 o                         
   3  13   0        187.13        187.61         6.82 o                         
   4  13   0        195.15        219.91         7.23 o                         
   5  13   0        894.34        947.62        36.89 o                         
   6  13   0        266.87        266.49         8.69 o                         
   7  13   0        193.24        221.13         7.46 o                         
   8  13   0        221.83        198.91         9.83 o                         
   9  13   0        597.03        508.65        77.57 o                         
   0  14   0         44.06         60.38         6.09 o                         
   1  14   0        192.27        206.53         6.64 o                         
   2  14   0         38.01         41.12         2.92 o                         
   3  14   0         81.32         90.92         4.79 o                         
   4  14   0        108.64        104.65         4.50 o                         
   5  14   0         40.62         38.98         2.45 o                         
   6  14   0        481.10        550.16        12.96 o                         
   7  14   0         40.47         44.46         2.49 o                         
   1  15   0         17.37         18.15         2.49 o                         
   2  15   0         63.42         51.10         2.96 o                         
   3  15   0         42.80         35.43         2.23 o                         
   4  15   0        867.51        955.03        16.81 o                         
   5  15   0         79.59         68.25         2.46 o                         
 -16   1   1        124.74        128.15         8.05 o                         
 -15   1   1         62.61         67.06         4.38 o                         
 -14   1   1        356.87        381.46         7.58 o                         
 -13   1   1         59.64         58.22         2.38 o                         
 -12   1   1        172.12        166.39         4.58 o                         
 -11   1   1       1550.10       1672.26        38.16 o                         
 -10   1   1        221.80        227.05         6.07 o                         
  -9   1   1         10.62          7.56         0.80 o                         
  -8   1   1        939.35        908.81        31.16 o                         
  -7   1   1       3421.74       3297.89        58.89 o                         
  -6   1   1       1172.21       1148.45        27.95 o                         
  -5   1   1        389.72        400.98        24.97 o                         
  -4   1   1        686.58        583.28        15.68 o                         
  -3   1   1        900.77        887.23        77.43 o                         
  -2   1   1       2605.39       2740.24        72.64 o                         
  -1   1   1       5969.44       5703.19       173.82 o                         
   0   1   1        200.15        275.50        42.66 o                         
   1   1   1        972.92       1072.02        41.77 o                         
   2   1   1         18.21         23.35         2.22 o                         
   3   1   1       8964.52       8337.19       227.13 o                         
   4   1   1        832.75        841.11        30.06 o                         
   5   1   1       1047.05       1018.85        15.82 o                         
   6   1   1       2212.49       2246.54        42.42 o                         
   7   1   1       1116.21       1105.81        27.09 o                         
   8   1   1        130.85         99.85         2.39 o                         
   9   1   1        283.36        294.90        12.69 o                         
  10   1   1         50.56         49.24         2.71 o                         
  11   1   1        160.74        153.26         4.48 o                         
  12   1   1          1.96          2.55         1.26 o                         
  13   1   1         62.37         68.02         3.04 o                         
  14   1   1        488.27        547.27        11.59 o                         
  15   1   1         68.51         70.13         5.69 o                         
 -15   2   1         57.83         60.23         3.26 o                         
 -14   2   1          3.25          4.82         1.84 o                         
 -13   2   1          2.87          2.82         1.03 o                         
 -12   2   1          2.93         10.95         2.44 o                         
 -11   2   1        401.13        394.23        10.30 o                         
 -10   2   1       3005.92       3047.59        35.02 o                         
  -9   2   1        957.37        934.65        18.77 o                         
  -8   2   1         80.72         50.52         3.94 o                         
  -7   2   1         56.95         68.21         6.45 o                         
  -6   2   1        546.91        438.53        13.75 o                         
  -5   2   1       3773.64       3473.84        48.52 o                         
  -4   2   1       1386.24       1382.84        34.20 o                         
  -3   2   1      19367.70      18292.47       287.48 o                         
  -2   2   1        674.20        609.58        27.10 o                         
  -1   2   1       1931.66       1976.72        67.69 o                         
   0   2   1       4857.26       4807.98       108.07 o                         
   1   2   1       2477.28       2753.71        56.89 o                         
   2   2   1        626.81        630.33        13.39 o                         
   3   2   1       4220.56       3885.85        75.46 o                         
   4   2   1        797.27        664.40        50.49 o                         
   5   2   1       2004.36       1818.15        29.51 o                         
   6   2   1       4428.11       4523.55       119.14 o                         
   7   2   1       1066.01       1120.21        32.52 o                         
   8   2   1       2623.08       2497.50        22.41 o                         
   9   2   1        433.30        405.02         7.20 o                         
  10   2   1         35.16         30.83         1.36 o                         
  11   2   1          0.05         -0.21         0.96 o                         
  12   2   1        147.44        137.04         3.42 o                         
  13   2   1          4.01          4.26         1.45 o                         
  14   2   1          0.47          0.07         1.94 o                         
  15   2   1         90.25        101.42         6.91 o                         
 -16   3   1          0.70          0.73         1.54 o                         
 -15   3   1        126.93        120.35         7.62 o                         
 -14   3   1         31.81         30.18         2.62 o                         
 -13   3   1        150.44        163.36         4.46 o                         
 -12   3   1         49.16         45.92         1.87 o                         
 -11   3   1       1462.50       1451.24        19.24 o                         
 -10   3   1        310.85        297.83         7.47 o                         
  -9   3   1         85.15         82.32         1.92 o                         
  -8   3   1       1860.02       1745.69        59.69 o                         
  -7   3   1       1347.66       1238.31        26.35 o                         
  -6   3   1       1805.37       1671.93        37.23 o                         
  -5   3   1       1072.03        986.01        39.35 o                         
  -4   3   1          3.40          7.36         1.56 o                         
  -3   3   1         63.33         64.98         3.66 o                         
  -2   3   1        217.46        225.61         7.88 o                         
  -1   3   1        461.18        496.97        13.95 o                         
   0   3   1        257.49        264.46        14.46 o                         
   1   3   1       2149.35       1812.61        72.55 o                         
   2   3   1       9057.73       8198.25       224.62 o                         
   3   3   1       4834.97       4831.30       252.38 o                         
   4   3   1         70.71         57.34         5.00 o                         
   5   3   1       2557.36       2529.13        93.54 o                         
   6   3   1       3630.49       3528.85        41.82 o                         
   7   3   1       3571.11       3506.63        64.23 o                         
   8   3   1        115.84        140.76         2.78 o                         
   9   3   1         77.11         72.74         1.88 o                         
  10   3   1        737.89        728.56        10.44 o                         
  11   3   1        257.02        242.98         5.29 o                         
  12   3   1          7.54          7.91         1.45 o                         
  13   3   1         22.12         20.60         2.44 o                         
  14   3   1         23.93         25.69         3.16 o                         
  15   3   1        180.14        186.74         9.10 o                         
 -16   4   1          7.63          5.44         1.79 o                         
 -15   4   1          3.88          3.11         3.13 o                         
 -14   4   1         10.47         12.78         2.38 o                         
 -13   4   1         73.08         74.75         3.81 o                         
 -12   4   1         15.02         14.84         1.49 o                         
 -11   4   1         23.51         25.42         1.38 o                         
 -10   4   1        591.68        566.31         6.97 o                         
  -9   4   1         63.19         63.31         1.94 o                         
  -8   4   1       1101.02       1113.65        13.55 o                         
  -7   4   1          0.69          1.80         1.23 o                         
  -6   4   1       1921.83       1853.51        34.63 o                         
  -5   4   1       1365.44       1287.52        41.74 o                         
  -4   4   1          0.34          1.61         1.94 o                         
  -3   4   1       4211.35       3803.93        57.74 o                         
  -2   4   1       2403.68       2285.96       100.53 o                         
  -1   4   1      10346.27      10393.76       327.80 o                         
   0   4   1         33.25         23.86         2.64 o                         
   1   4   1       1184.88       1260.28        84.85 o                         
   2   4   1        867.40        885.46        50.05 o                         
   3   4   1          7.38         12.73         2.99 o                         
   4   4   1        716.38        669.39        37.42 o                         
   5   4   1        568.80        604.16        28.68 o                         
   6   4   1       2110.79       2005.93        98.69 o                         
   7   4   1        548.42        501.57        11.39 o                         
   8   4   1          6.47         13.61         0.96 o                         
   9   4   1        167.88        159.98         2.80 o                         
  10   4   1          8.46         12.91         1.08 o                         
  11   4   1         94.67         92.23         2.66 o                         
  12   4   1        165.68        177.85         4.88 o                         
  13   4   1          1.21          2.03         2.22 o                         
  14   4   1        101.94        113.12         4.83 o                         
  15   4   1         20.48         24.88         2.15 o                         
 -15   5   1         70.98         74.56         4.43 o                         
 -14   5   1        348.04        394.36        13.70 o                         
 -13   5   1        175.32        194.72         6.85 o                         
 -12   5   1        121.32        118.80         3.49 o                         
 -11   5   1          3.10          2.73         1.12 o                         
 -10   5   1          0.29          1.36         0.88 o                         
  -9   5   1         44.35         35.79         1.62 o                         
  -8   5   1        303.01        283.96         4.28 o                         
  -7   5   1         83.37         75.80         3.07 o                         
  -6   5   1        337.50        336.09         9.43 o                         
  -5   5   1        863.82        730.47        22.27 o                         
  -4   5   1        368.48        325.19        12.34 o                         
  -3   5   1       1290.51       1264.13        68.85 o                         
  -2   5   1         98.53         70.63        16.00 o                         
  -1   5   1         75.85        119.85        21.98 o                         
   0   5   1       3346.42       4365.20       159.60 o                         
   1   5   1       1816.48       1472.58       402.37 o                         
   2   5   1        119.93         86.91         5.35 o                         
   3   5   1        679.28        513.56        33.04 o                         
   4   5   1         13.88         10.38         3.46 o                         
   5   5   1        416.48        363.63        24.48 o                         
   6   5   1         98.74         95.15         6.02 o                         
   7   5   1         50.46         39.07         2.07 o                         
   8   5   1        278.14        270.23         4.30 o                         
   9   5   1         22.93         23.68         1.34 o                         
  10   5   1        367.54        353.27         5.19 o                         
  11   5   1         13.32         11.85         1.47 o                         
  12   5   1         27.12         27.39         4.13 o                         
  13   5   1        285.03        318.29        11.95 o                         
  14   5   1         37.10         38.78         3.13 o                         
 -15   6   1        195.60        198.67         9.03 o                         
 -14   6   1        140.43        149.04         7.03 o                         
 -13   6   1        160.24        161.90         6.73 o                         
 -12   6   1        473.42        508.27        10.17 o                         
 -11   6   1          2.44          3.97         1.41 o                         
 -10   6   1       1030.62       1016.08        12.61 o                         
  -9   6   1        146.95        127.64         4.21 o                         
  -8   6   1        169.33        146.76         4.22 o                         
  -7   6   1        226.40        213.38         6.25 o                         
  -6   6   1         81.66         72.20         6.24 o                         
  -5   6   1        101.62         76.10        12.61 o                         
  -4   6   1       1682.41       1337.94        49.68 o                         
  -3   6   1        716.50        635.75        26.53 o                         
  -2   6   1        842.60        655.91       131.93 o                         
  -1   6   1       1952.60       1101.60        64.04 o                         
   0   6   1       1159.84        696.83        49.33 o                         
   1   6   1       1206.04       1004.54        41.55 o                         
   2   6   1        436.45        339.67        23.78 o                         
   3   6   1       2612.23       2915.21       119.80 o                         
   4   6   1       1066.42       1239.34        74.52 o                         
   5   6   1        466.25        413.48        10.85 o                         
   6   6   1        418.26        384.87         8.95 o                         
   7   6   1        247.37        229.49         8.74 o                         
   8   6   1          4.50          6.69         1.78 o                         
   9   6   1        954.55        908.25        18.65 o                         
  10   6   1         13.74         11.21         1.56 o                         
  11   6   1        663.97        696.40        12.49 o                         
  12   6   1         26.82         31.21         4.02 o                         
  13   6   1         15.72         16.03         2.25 o                         
  14   6   1         52.36         56.49         2.83 o                         
 -15   7   1          0.94          1.30         1.30 o                         
 -14   7   1         89.64         87.66         4.60 o                         
 -13   7   1          6.81          6.89         1.66 o                         
 -12   7   1        343.69        362.70         8.53 o                         
 -11   7   1        171.00        171.89         5.97 o                         
 -10   7   1       1713.04       1753.25        29.21 o                         
  -9   7   1        678.62        667.79        13.01 o                         
  -8   7   1        365.11        314.26         9.47 o                         
  -7   7   1       1009.31        941.13        21.66 o                         
  -6   7   1       1068.22        955.81        20.22 o                         
  -5   7   1          4.11          9.60         2.45 o                         
  -4   7   1         51.28         52.51        11.85 o                         
  -3   7   1       1311.12       1359.58        41.46 o                         
  -2   7   1         33.15         33.48         6.69 o                         
  -1   7   1        167.08        108.57        19.18 o                         
   0   7   1        815.49        797.32        46.36 o                         
   1   7   1         49.27         62.61        11.80 o                         
   2   7   1        639.50        381.27        63.91 o                         
   3   7   1       1185.69       1224.05        43.30 o                         
   4   7   1        442.26        459.90        17.40 o                         
   5   7   1         88.62         82.09         3.88 o                         
   6   7   1       4018.61       3799.59        51.30 o                         
   7   7   1        370.53        346.02         8.79 o                         
   8   7   1         98.16         97.67         5.27 o                         
   9   7   1          0.96          4.21         2.40 o                         
  10   7   1         53.55         53.88         3.17 o                         
  11   7   1         26.07         26.72         2.25 o                         
  12   7   1         31.67         30.56         3.55 o                         
  13   7   1          1.60          0.05         1.31 o                         
  14   7   1         60.03         53.39         3.90 o                         
 -14   8   1        105.42         96.84         4.16 o                         
 -13   8   1        113.80        123.71         5.03 o                         
 -12   8   1        776.75        817.44        14.95 o                         
 -11   8   1          3.67          4.26         1.69 o                         
 -10   8   1       1119.54       1178.17        23.66 o                         
  -9   8   1       1053.89       1044.68        24.97 o                         
  -8   8   1        408.75        417.71        16.11 o                         
  -7   8   1         49.59         53.50         5.33 o                         
  -6   8   1        753.63        748.30        16.31 o                         
  -5   8   1         12.11          7.48         1.75 o                         
  -4   8   1        234.35        240.75         9.03 o                         
  -3   8   1        135.30        118.68         6.69 o                         
  -2   8   1        891.61        789.46        16.52 o                         
  -1   8   1        762.22        441.34        43.23 o                         
   0   8   1         71.58         57.41         5.61 o                         
   1   8   1        408.10        247.04        24.81 o                         
   2   8   1        237.05        239.21        21.37 o                         
   3   8   1          8.85         11.22         2.39 o                         
   4   8   1        300.89        286.67         8.84 o                         
   5   8   1       1285.91       1169.03        42.31 o                         
   6   8   1        578.70        591.92        16.34 o                         
   7   8   1        292.55        271.02         8.86 o                         
   8   8   1       1786.61       1743.98        29.01 o                         
   9   8   1        170.51        167.58         5.45 o                         
  10   8   1        368.56        377.64         9.21 o                         
  11   8   1         56.72         56.74         3.37 o                         
  12   8   1         38.33         37.31         3.45 o                         
  13   8   1          3.75          5.50         1.14 o                         
 -13   9   1        329.68        361.61        11.02 o                         
 -12   9   1         14.50         16.12         1.71 o                         
 -11   9   1         44.13         46.32         3.64 o                         
 -10   9   1        249.61        246.29        15.48 o                         
  -9   9   1        597.99        607.47        20.42 o                         
  -8   9   1         46.29         47.69         5.12 o                         
  -7   9   1         23.39         23.73         5.53 o                         
  -6   9   1        905.41        911.13        33.25 o                         
  -5   9   1        599.24        599.08        15.73 o                         
  -4   9   1        804.91        760.92        30.60 o                         
  -3   9   1         46.28         43.29         3.45 o                         
  -2   9   1        941.87        970.02        19.13 o                         
  -1   9   1       2102.33       2073.76        36.71 o                         
   0   9   1       1227.84       1137.23        20.31 o                         
   1   9   1         46.85         36.28         3.20 o                         
   2   9   1        164.71        137.45        11.29 o                         
   3   9   1       1396.82       1413.16        71.64 o                         
   4   9   1        240.05        217.46         7.02 o                         
   5   9   1          4.38          4.27         1.68 o                         
   6   9   1       2698.98       2672.76        53.35 o                         
   7   9   1          0.09          1.18         1.81 o                         
   8   9   1        310.63        293.87        10.36 o                         
   9   9   1       1814.10       1870.89        60.01 o                         
  10   9   1        190.47        200.29         9.02 o                         
  11   9   1        100.53        109.81         5.89 o                         
  12   9   1        459.55        449.11        10.04 o                         
 -13  10   1         41.34         40.79         3.58 o                         
 -12  10   1        574.30        617.25        12.78 o                         
 -11  10   1         63.32         67.82         3.88 o                         
 -10  10   1         61.97         63.39         5.11 o                         
  -9  10   1        132.60        144.38         8.23 o                         
  -8  10   1        124.87        123.58         7.02 o                         
  -7  10   1         74.02         67.78         4.73 o                         
  -6  10   1       1269.68       1240.72        28.33 o                         
  -5  10   1        495.61        476.19        15.33 o                         
  -4  10   1        262.87        264.87         9.21 o                         
  -3  10   1       3527.16       3333.37        52.85 o                         
  -2  10   1       2446.63       2360.80        36.15 o                         
  -1  10   1       1302.80       1231.43        43.50 o                         
   0  10   1         94.59         57.60         3.70 o                         
   1  10   1        874.89        847.68        23.72 o                         
   2  10   1       1846.77       1831.96        30.88 o                         
   3  10   1         12.32         12.33         1.92 o                         
   4  10   1       1485.06       1471.64        26.88 o                         
   5  10   1        261.09        242.02         8.71 o                         
   6  10   1        312.36        323.65        13.74 o                         
   7  10   1          5.14          8.18         2.22 o                         
   8  10   1         39.04         37.89         3.63 o                         
   9  10   1        277.95        300.07         9.32 o                         
  10  10   1        127.29        132.11         6.85 o                         
  11  10   1        182.80        184.17         7.48 o                         
  12  10   1        581.13        536.25        14.75 o                         
 -12  11   1         48.06         45.02         3.90 o                         
 -11  11   1         93.51         99.21         4.16 o                         
 -10  11   1         18.15         20.94         3.25 o                         
  -9  11   1         31.84         31.95         3.70 o                         
  -8  11   1          7.69          7.79         2.07 o                         
  -7  11   1        313.12        303.84        11.34 o                         
  -6  11   1         17.90         10.60         5.57 o                         
  -5  11   1          2.91          4.90         2.31 o                         
  -4  11   1        332.27        287.97         8.83 o                         
  -3  11   1        250.16        219.36        10.08 o                         
  -2  11   1         22.29         24.25         2.78 o                         
  -1  11   1        728.93        625.36        54.62 o                         
   0  11   1        994.74        851.06        33.62 o                         
   1  11   1         49.58         64.83         3.54 o                         
   2  11   1         53.51         48.52         3.42 o                         
   3  11   1        718.24        676.10        15.30 o                         
   4  11   1        470.93        475.44        12.05 o                         
   5  11   1        293.59        280.63        10.83 o                         
   6  11   1        172.93        180.57        12.68 o                         
   7  11   1         70.91         77.69         5.87 o                         
   8  11   1          3.00          3.52         1.36 o                         
   9  11   1        495.60        535.55        13.39 o                         
  10  11   1        223.05        232.67         7.65 o                         
  11  11   1        154.38        136.95         6.13 o                         
 -11  12   1          4.52          5.20         1.17 o                         
 -10  12   1         11.83          9.60         1.67 o                         
  -9  12   1         38.09         45.00         3.82 o                         
  -8  12   1         10.61          8.51         1.88 o                         
  -7  12   1          7.44          8.10         1.78 o                         
  -6  12   1         22.88         23.19         2.44 o                         
  -5  12   1          0.59          1.19         1.46 o                         
  -4  12   1         15.02         18.22         2.85 o                         
  -3  12   1        357.00        316.43         9.68 o                         
  -2  12   1         18.26         16.43         2.27 o                         
  -1  12   1          4.50          9.19         2.03 o                         
   0  12   1        331.15        272.36        13.99 o                         
   1  12   1         16.93         14.03         1.89 o                         
   2  12   1         92.40         81.34         3.98 o                         
   3  12   1          6.91          4.76         1.90 o                         
   4  12   1         26.40         25.56         2.25 o                         
   5  12   1         66.48         65.44         4.23 o                         
   6  12   1         16.79         10.99         2.01 o                         
   7  12   1        111.88        117.31         4.73 o                         
   8  12   1          3.62          3.43         1.46 o                         
   9  12   1          0.18          0.07         0.98 o                         
  10  12   1          0.03          0.89         1.30 o                         
  -9  13   1        291.33        293.00         9.31 o                         
  -8  13   1        107.19        114.13         4.57 o                         
  -7  13   1         93.69         98.82         4.08 o                         
  -6  13   1         22.15         19.98         2.72 o                         
  -5  13   1        413.65        426.48        10.60 o                         
  -4  13   1         23.57         27.98         3.13 o                         
  -3  13   1         83.69         85.47         4.58 o                         
  -2  13   1        173.83        184.52         6.08 o                         
  -1  13   1        749.78        736.64        16.57 o                         
   0  13   1        180.37        207.07         6.38 o                         
   1  13   1        250.51        256.32         7.35 o                         
   2  13   1         69.40         66.26         3.99 o                         
   3  13   1         37.43         43.38         3.63 o                         
   4  13   1        247.91        284.79         9.31 o                         
   5  13   1        190.00        202.43        11.57 o                         
   6  13   1         11.28         15.70         2.67 o                         
   7  13   1          0.38          1.83         1.20 o                         
   8  13   1        100.97         99.18         3.50 o                         
  -8  14   1         10.19          7.97         1.67 o                         
  -7  14   1        125.82        148.05         6.12 o                         
  -6  14   1        694.39        686.32        18.19 o                         
  -5  14   1         20.76         23.85         1.92 o                         
  -4  14   1        456.55        472.46        10.69 o                         
  -3  14   1        915.33        970.02        18.79 o                         
  -2  14   1        882.59        978.87        22.36 o                         
  -1  14   1        400.05        444.83        20.64 o                         
   0  14   1          2.42          3.99         1.41 o                         
   1  14   1        558.71        620.28        15.90 o                         
   2  14   1       1087.09       1115.97        21.14 o                         
   3  14   1         23.13         37.20         2.92 o                         
   4  14   1         28.74         28.12         4.39 o                         
   5  14   1          2.07          1.37         1.35 o                         
   6  14   1         30.33         23.25         2.37 o                         
   7  14   1         83.94         76.23         3.65 o                         
  -5  15   1        303.07        292.55         8.71 o                         
  -4  15   1        160.17        156.80         6.39 o                         
  -3  15   1          0.75          3.14         1.20 o                         
  -2  15   1         94.44        112.77         7.39 o                         
  -1  15   1        159.44        162.20         9.67 o                         
   0  15   1        792.18        840.97        22.49 o                         
   1  15   1        210.00        234.92        11.01 o                         
   2  15   1         68.13         74.53         3.40 o                         
   3  15   1        475.82        546.58        14.39 o                         
   4  15   1        192.42        209.74         7.08 o                         
   5  15   1         27.24         33.32         3.09 o                         
 -16   0   2          1.03          9.67         5.61 o                         
 -15   0   2        129.59        146.09         8.71 o                         
 -14   0   2        944.22       1013.77        20.05 o                         
 -13   0   2       1704.17       1814.35        24.78 o                         
 -12   0   2        284.48        289.76         5.98 o                         
 -11   0   2       1555.28       1459.35        55.17 o                         
 -10   0   2        112.17        110.16         3.90 o                         
  -9   0   2        625.57        599.27        10.84 o                         
  -8   0   2        225.11        199.88        18.61 o                         
  -7   0   2        107.24        126.13        12.36 o                         
  -6   0   2       4217.46       4179.07       104.66 o                         
  -5   0   2       1017.37       1112.08        92.27 o                         
  -4   0   2      79051.54      80876.13      1780.53 o                         
  -3   0   2      48453.29      50401.27      1075.25 o                         
  -2   0   2       2861.55       3346.98       105.07 o                         
  -1   0   2        675.53       1209.03        51.52 o                         
   0   0   2       3337.64       3049.61       146.84 o                         
   1   0   2        143.64        145.22         8.34 o                         
   2   0   2       8037.67       8860.23       478.15 o                         
   3   0   2       3635.62       4445.65       476.97 o                         
   4   0   2         94.98         74.10         5.15 o                         
   5   0   2         12.10         31.73         4.08 o                         
   6   0   2        286.52        346.31        15.08 o                         
   7   0   2        895.45        849.06        20.66 o                         
   8   0   2       2197.60       2090.38        24.81 o                         
   9   0   2       2850.40       2669.84        34.40 o                         
  10   0   2        290.12        261.56         6.53 o                         
  11   0   2        199.12        214.02         5.82 o                         
  12   0   2        805.23        852.15        17.56 o                         
  13   0   2       3561.95       4063.45        77.37 o                         
 -16   1   2        576.93        629.83        14.81 o                         
 -15   1   2         63.75         59.87         3.69 o                         
 -14   1   2          7.75          6.25         1.38 o                         
 -13   1   2         60.30         59.90         2.57 o                         
 -12   1   2          5.29          5.93         1.22 o                         
 -11   1   2        197.30        196.03         8.78 o                         
 -10   1   2        195.89        178.27         5.68 o                         
  -9   1   2          0.74          2.94         0.86 o                         
  -8   1   2         35.93         43.50         3.82 o                         
  -7   1   2       2226.11       2079.41        79.94 o                         
  -6   1   2        374.72        381.13        20.99 o                         
  -5   1   2       3125.29       4243.48       307.04 o                         
  -4   1   2      10740.68      11651.28      1246.17 o                         
  -3   1   2      21604.21      25404.08       432.95 o                         
  -1   1   2       2743.93       5450.79      1773.16 o                         
   0   1   2       8980.29      13381.77      2068.63 o                         
   1   1   2      15630.25      16622.09      1790.51 o                         
   2   1   2       3542.13       3215.67       351.12 o                         
   3   1   2        427.88        422.60        23.43 o                         
   4   1   2       1556.79       1604.30        73.71 o                         
   5   1   2        382.93        339.16        28.17 o                         
   6   1   2       1180.43       1098.41       107.17 o                         
   7   1   2        886.48        824.38         9.30 o                         
   8   1   2        378.44        390.04        11.52 o                         
   9   1   2         87.23         80.26         2.27 o                         
  10   1   2        521.85        519.59         9.09 o                         
  11   1   2        913.07        962.94        23.25 o                         
  12   1   2        330.32        362.46         6.16 o                         
  13   1   2         31.90         35.04         3.45 o                         
  14   1   2       1009.47       1108.33        26.66 o                         
 -16   2   2         38.02         37.85         2.76 o                         
 -15   2   2        500.25        535.05         9.27 o                         
 -14   2   2         74.45         81.53         2.66 o                         
 -13   2   2          1.67          2.28         1.06 o                         
 -12   2   2       1723.21       1841.71        34.61 o                         
 -11   2   2        236.92        234.33         4.88 o                         
 -10   2   2         23.45         21.21         1.40 o                         
  -9   2   2        654.14        611.63         8.67 o                         
  -8   2   2       1606.22       1716.12        44.97 o                         
  -7   2   2          0.47          0.88         1.81 o                         
  -6   2   2        117.48         87.44         5.28 o                         
  -5   2   2       6062.09       5839.49       114.36 o                         
  -4   2   2       4004.76       3846.37       190.82 o                         
  -3   2   2       2801.02       3735.04       346.65 o                         
  -2   2   2       1273.11       1255.67        43.88 o                         
  -1   2   2         20.93         20.50         6.30 o                         
   0   2   2        788.94       1041.63        53.96 o                         
   1   2   2        591.26        670.53        36.65 o                         
   2   2   2       4404.22       4320.05        97.95 o                         
   3   2   2        541.12        407.22        22.05 o                         
   4   2   2        405.84        405.46        21.55 o                         
   5   2   2       2072.71       2129.04        39.17 o                         
   6   2   2          8.16          5.45         1.86 o                         
   7   2   2        586.89        568.13         6.97 o                         
   8   2   2        118.42        106.87         3.05 o                         
   9   2   2         98.46         85.70         2.13 o                         
  10   2   2        631.13        636.84        17.02 o                         
  11   2   2          0.10          0.49         1.04 o                         
  12   2   2         33.47         33.93         1.78 o                         
  13   2   2        512.95        557.07        12.22 o                         
  14   2   2         71.48         80.64        10.56 o                         
 -16   3   2         55.37         52.74         4.88 o                         
 -15   3   2          2.42          4.92         1.43 o                         
 -14   3   2         16.98         18.26         1.55 o                         
 -13   3   2         76.23         74.82         6.07 o                         
 -12   3   2          7.56          7.88         1.07 o                         
 -11   3   2        743.21        764.87        14.41 o                         
 -10   3   2        286.19        263.69         4.49 o                         
  -9   3   2         13.83         17.98         1.21 o                         
  -8   3   2        663.76        652.37        16.87 o                         
  -7   3   2        216.83        260.50         8.05 o                         
  -6   3   2       1987.73       2076.17        32.59 o                         
  -5   3   2       8836.74       8537.94       149.54 o                         
  -4   3   2          2.10          4.24         3.21 o                         
  -3   3   2        539.75        539.16        17.34 o                         
  -2   3   2       2189.77       2256.05        57.09 o                         
  -1   3   2        340.06        355.04        22.51 o                         
   0   3   2        551.92        581.84        21.20 o                         
   1   3   2        278.89        237.42        13.50 o                         
   2   3   2        225.27        202.42        12.32 o                         
   3   3   2       1314.55       1454.60        57.42 o                         
   4   3   2       3488.62       3955.89       206.15 o                         
   5   3   2        424.13        370.08        11.25 o                         
   6   3   2        851.14       1019.94        28.12 o                         
   7   3   2         95.65        103.18         3.24 o                         
   8   3   2          0.81          2.02         0.72 o                         
   9   3   2        240.48        249.45         4.73 o                         
  10   3   2        154.66        139.74         4.95 o                         
  11   3   2        431.90        426.10         5.53 o                         
  12   3   2        277.97        311.00         8.18 o                         
  13   3   2         16.11         20.65         1.95 o                         
  14   3   2          6.05          6.07         1.81 o                         
 -16   4   2          7.29         12.27         2.60 o                         
 -15   4   2        548.70        601.87        12.70 o                         
 -14   4   2         21.06         24.54         2.19 o                         
 -13   4   2        463.28        475.39         8.07 o                         
 -12   4   2         11.20         11.13         1.26 o                         
 -11   4   2          4.75          4.24         1.00 o                         
 -10   4   2          1.84          1.20         1.03 o                         
  -9   4   2        140.98        133.43         5.03 o                         
  -8   4   2        138.05        158.08         4.38 o                         
  -7   4   2          3.74          1.52         1.68 o                         
  -6   4   2       1683.43       1563.39        23.96 o                         
  -5   4   2       2479.91       2256.92        46.08 o                         
  -4   4   2       3030.57       2987.90        47.40 o                         
  -3   4   2        204.31        192.79        18.16 o                         
  -2   4   2       2840.97       3160.52        61.43 o                         
  -1   4   2       1006.43        958.09        46.32 o                         
   0   4   2       5466.97       6228.17       168.95 o                         
   1   4   2        473.33        383.74        28.56 o                         
   2   4   2          9.26          4.45         2.81 o                         
   3   4   2        522.86        574.69        49.38 o                         
   4   4   2        400.66        417.65        10.15 o                         
   5   4   2          5.09         11.84         1.91 o                         
   6   4   2       1127.45       1167.27        43.03 o                         
   7   4   2        107.16         89.79         3.05 o                         
   8   4   2       1933.77       1832.93        20.82 o                         
   9   4   2       1054.13       1010.31        12.32 o                         
  10   4   2         78.06         65.31         2.06 o                         
  11   4   2        196.28        211.20         5.35 o                         
  12   4   2        321.08        350.18         8.69 o                         
  13   4   2        330.79        354.36        11.65 o                         
  14   4   2         83.26         84.03         6.26 o                         
 -16   5   2        328.31        327.25        13.25 o                         
 -15   5   2          7.25         12.41         2.67 o                         
 -14   5   2        116.64        128.73         7.13 o                         
 -13   5   2        229.03        228.04         8.95 o                         
 -12   5   2        313.15        310.45         7.88 o                         
 -11   5   2        231.35        233.62         6.94 o                         
 -10   5   2         11.10         11.36         1.29 o                         
  -9   5   2         32.59         29.60         1.75 o                         
  -8   5   2         53.47         51.76         2.62 o                         
  -7   5   2       1683.29       1488.16        45.67 o                         
  -6   5   2          3.54          4.77         1.28 o                         
  -5   5   2        109.39         98.88         8.60 o                         
  -4   5   2        527.68        375.76        24.97 o                         
  -3   5   2       4726.53       4406.53        94.61 o                         
  -2   5   2       4801.78       5260.45       137.42 o                         
  -1   5   2       1214.44       1248.43        85.67 o                         
   0   5   2       3671.64       3247.17        73.85 o                         
   1   5   2       3720.33       3575.34       354.30 o                         
   2   5   2       1151.08       1060.95        73.24 o                         
   3   5   2         97.87        112.57         9.87 o                         
   4   5   2         72.43         86.29         5.11 o                         
   5   5   2        267.05        227.58         9.51 o                         
   6   5   2         49.95         41.39         3.17 o                         
   7   5   2        406.83        339.82         9.06 o                         
   8   5   2        594.08        581.87        13.65 o                         
   9   5   2        310.63        288.37         4.99 o                         
  10   5   2        337.15        314.78         5.19 o                         
  11   5   2        250.34        266.29         6.70 o                         
  12   5   2        536.88        609.86        20.10 o                         
  13   5   2         59.76         59.09         3.37 o                         
  14   5   2          1.17          2.32         1.21 o                         
 -15   6   2        173.43        182.52        10.40 o                         
 -14   6   2          3.38          1.39         2.30 o                         
 -13   6   2         28.64         29.14         2.43 o                         
 -12   6   2        228.06        232.30         6.05 o                         
 -11   6   2       1328.87       1296.77        20.65 o                         
 -10   6   2         30.55         24.87         2.41 o                         
  -9   6   2        972.98        898.52        14.81 o                         
  -8   6   2       1148.53       1065.62        15.32 o                         
  -7   6   2        115.69        109.04         4.63 o                         
  -6   6   2        100.51         69.51        11.31 o                         
  -5   6   2       4752.52       4656.93       118.59 o                         
  -4   6   2        335.62        255.61        13.30 o                         
  -3   6   2         56.42         50.91         8.42 o                         
  -2   6   2       4607.47       5789.15       516.99 o                         
  -1   6   2          5.48         23.06        12.76 o                         
   0   6   2        140.24        126.04        14.01 o                         
   1   6   2        168.31        175.28        16.88 o                         
   2   6   2       1126.28        917.22        45.14 o                         
   3   6   2        175.19        284.66        34.98 o                         
   4   6   2        235.07        150.01        18.90 o                         
   5   6   2          9.50         10.83         1.63 o                         
   6   6   2        392.18        358.51         7.82 o                         
   7   6   2        391.99        375.38        10.47 o                         
   8   6   2        216.46        203.12         5.43 o                         
   9   6   2       1158.91       1131.98        15.26 o                         
  10   6   2        133.52        125.27         3.98 o                         
  11   6   2          7.45          5.93         1.96 o                         
  12   6   2        409.31        443.41        11.89 o                         
  13   6   2        312.06        340.72        11.14 o                         
 -15   7   2         62.37         58.51         3.36 o                         
 -14   7   2        341.21        379.10        12.53 o                         
 -13   7   2         98.85         88.46         3.83 o                         
 -12   7   2        129.66        139.35         4.66 o                         
 -11   7   2         10.33         15.80         2.51 o                         
 -10   7   2        304.91        303.48         8.41 o                         
  -9   7   2       1918.77       1895.67        34.51 o                         
  -8   7   2        212.17        177.29         6.60 o                         
  -7   7   2         27.73         33.33         4.87 o                         
  -6   7   2       2591.79       2522.45        39.17 o                         
  -5   7   2        196.68        165.51         7.77 o                         
  -4   7   2          1.73          2.84         6.72 o                         
  -3   7   2        141.18        110.85        14.67 o                         
  -2   7   2         28.03         43.36        19.46 o                         
  -1   7   2        889.26        875.63       220.30 o                         
   0   7   2       1045.42        732.68       132.50 o                         
   1   7   2       3382.67       3900.87       150.86 o                         
   2   7   2        603.07        485.75        44.86 o                         
   3   7   2       2969.61       2782.30        60.79 o                         
   4   7   2       3580.83       3332.29        61.38 o                         
   5   7   2         10.88         10.01         2.39 o                         
   6   7   2        432.26        420.98         9.83 o                         
   7   7   2        909.17        876.54        16.49 o                         
   8   7   2        600.82        589.97        12.78 o                         
   9   7   2         12.23         14.33         2.17 o                         
  10   7   2          0.00         -0.01         1.47 o                         
  11   7   2         45.64         45.90         3.97 o                         
  12   7   2         61.50         69.38         3.58 o                         
  13   7   2        365.68        365.25         9.86 o                         
 -14   8   2          4.04          3.36         1.63 o                         
 -13   8   2        830.31        898.74        16.60 o                         
 -12   8   2        279.10        295.14         8.23 o                         
 -11   8   2       2665.13       2817.14        48.13 o                         
 -10   8   2          0.32          3.29         1.92 o                         
  -9   8   2       1127.40       1107.96        22.60 o                         
  -8   8   2       2308.10       2194.77        55.16 o                         
  -7   8   2       1072.09       1000.32        23.14 o                         
  -6   8   2         24.10         22.31         2.12 o                         
  -5   8   2        225.42        227.72         7.64 o                         
  -4   8   2         28.34         23.15         2.64 o                         
  -3   8   2        123.47        104.01         6.43 o                         
  -2   8   2         29.92         38.48         2.65 o                         
  -1   8   2          2.86          8.16         2.06 o                         
   0   8   2        292.74        279.95         7.71 o                         
   1   8   2       1089.70        960.49        17.04 o                         
   2   8   2       1321.50       1272.88        20.50 o                         
   3   8   2       2479.05       2376.72        36.89 o                         
   4   8   2        538.04        523.47        14.60 o                         
   5   8   2        202.98        190.28         6.05 o                         
   6   8   2       3182.85       3340.90       109.12 o                         
   7   8   2       2005.81       1965.12        44.78 o                         
   8   8   2        359.27        365.03         8.53 o                         
   9   8   2         49.47         42.38         2.98 o                         
  10   8   2        226.73        233.90         6.88 o                         
  11   8   2        332.69        316.64        39.64 o                         
  12   8   2         37.12         32.24         2.47 o                         
 -14   9   2         74.64         71.92         4.79 o                         
 -13   9   2         72.97         73.81         3.14 o                         
 -12   9   2         38.28         39.71         3.13 o                         
 -11   9   2        106.27        113.82         6.95 o                         
 -10   9   2       1177.03       1255.72        24.62 o                         
  -9   9   2        118.54        112.39         5.44 o                         
  -8   9   2          1.38          0.01         2.09 o                         
  -7   9   2        917.57        909.67        22.09 o                         
  -6   9   2          3.33          7.26         1.64 o                         
  -5   9   2        718.47        685.23        22.01 o                         
  -4   9   2        490.35        491.65        14.35 o                         
  -3   9   2         33.62         30.84         2.43 o                         
  -2   9   2         54.20         45.45         3.12 o                         
  -1   9   2        328.17        339.58         7.97 o                         
   0   9   2        746.38        731.36        12.88 o                         
   1   9   2          0.10          2.97         1.30 o                         
   2   9   2        348.51        311.31         8.92 o                         
   3   9   2       3980.84       3779.29        62.28 o                         
   4   9   2        872.46        835.72        16.90 o                         
   5   9   2        210.69        197.00         7.69 o                         
   6   9   2         14.43         16.32         2.28 o                         
   7   9   2       1747.06       1687.97        43.80 o                         
   8   9   2        179.91        178.48         5.21 o                         
   9   9   2        106.23        106.25         3.71 o                         
  10   9   2         25.36         31.63         3.71 o                         
  11   9   2        519.81        533.37        14.58 o                         
  12   9   2        339.97        320.34        16.58 o                         
 -13  10   2          3.13          0.95         8.29 o                         
 -12  10   2         33.97         28.43         2.39 o                         
 -11  10   2         72.41         76.14         4.26 o                         
 -10  10   2         29.65         30.97         2.83 o                         
  -9  10   2          0.73          1.74         1.57 o                         
  -8  10   2        135.98        136.36         5.83 o                         
  -7  10   2         90.60         78.09         6.32 o                         
  -6  10   2        133.04        132.73         7.81 o                         
  -5  10   2        119.66        125.62         6.33 o                         
  -4  10   2       1778.33       1766.61        28.21 o                         
  -3  10   2          8.26         13.57         2.28 o                         
  -2  10   2        555.67        552.41        13.55 o                         
  -1  10   2        249.41        259.25         8.01 o                         
   0  10   2         12.26         11.46         1.68 o                         
   1  10   2        220.08        208.08        12.19 o                         
   2  10   2         92.37         94.70         6.48 o                         
   3  10   2          2.23          1.76         1.24 o                         
   4  10   2         65.79         65.11         3.84 o                         
   5  10   2        179.96        163.08         6.90 o                         
   6  10   2        216.22        227.04        10.83 o                         
   7  10   2         30.96         27.24         3.84 o                         
   8  10   2        101.08        113.92         5.42 o                         
   9  10   2        714.34        563.89        78.58 o                         
  10  10   2         31.46         32.65         2.36 o                         
  11  10   2          6.17          0.98         7.72 o                         
 -12  11   2          4.53          4.15         1.25 o                         
 -11  11   2         12.70         14.08         1.39 o                         
 -10  11   2        162.32        178.63         5.82 o                         
  -9  11   2        576.27        612.84        13.70 o                         
  -8  11   2         17.82         18.26         1.99 o                         
  -7  11   2         14.13         11.10         2.32 o                         
  -6  11   2         14.26         17.96         4.55 o                         
  -5  11   2          1.43          1.01         1.81 o                         
  -4  11   2        159.14        171.17         6.49 o                         
  -3  11   2         12.98         16.07         2.07 o                         
  -2  11   2        200.56        139.22         5.89 o                         
  -1  11   2        148.25        141.45         6.06 o                         
   0  11   2        246.97        266.98         8.30 o                         
   1  11   2         94.99        116.61         6.19 o                         
   2  11   2        605.50        621.51        15.09 o                         
   3  11   2         43.51         43.33         2.89 o                         
   4  11   2        327.74        322.77         7.47 o                         
   5  11   2        616.04        604.74        23.31 o                         
   6  11   2         46.36         46.94         3.82 o                         
   7  11   2          4.34          6.19         1.98 o                         
   8  11   2         86.09         85.23         4.59 o                         
   9  11   2        280.13        256.76         8.27 o                         
  10  11   2         14.97         14.26         9.51 o                         
 -11  12   2        160.29        153.44         4.15 o                         
 -10  12   2         91.66         94.39         3.51 o                         
  -9  12   2         96.58         98.52         4.03 o                         
  -8  12   2        631.64        661.03        13.78 o                         
  -7  12   2        554.99        558.88        12.83 o                         
  -6  12   2        484.34        475.63        12.98 o                         
  -5  12   2          0.18          4.04         2.28 o                         
  -4  12   2          2.94          3.65         1.47 o                         
  -3  12   2         90.43         71.19         4.21 o                         
  -2  12   2         31.31         42.00         3.96 o                         
  -1  12   2        469.59        441.39        20.79 o                         
   0  12   2        489.02        424.39        11.22 o                         
   1  12   2       1523.65       1540.43        29.51 o                         
   2  12   2        916.38        927.11        28.17 o                         
   3  12   2        498.91        516.59        11.43 o                         
   4  12   2        156.01        152.81         9.59 o                         
   5  12   2        527.07        534.10        17.91 o                         
   6  12   2        363.96        407.14        14.30 o                         
   7  12   2        440.48        484.14        12.64 o                         
   8  12   2         59.67         62.48         2.69 o                         
   9  12   2        170.86        169.43         8.61 o                         
 -10  13   2        621.44        555.80        13.43 o                         
  -9  13   2        324.85        335.56         9.86 o                         
  -8  13   2         33.74         29.85         2.07 o                         
  -7  13   2         10.84         10.31         1.50 o                         
  -6  13   2        281.18        279.83         7.24 o                         
  -5  13   2        124.79        125.62         5.83 o                         
  -4  13   2         40.71         40.39         3.51 o                         
  -3  13   2        193.02        182.56         5.97 o                         
  -2  13   2          0.28          1.32         1.42 o                         
  -1  13   2        233.88        239.45         7.81 o                         
   0  13   2        614.62        692.44        15.63 o                         
   1  13   2        655.94        637.29        18.53 o                         
   2  13   2         25.52         30.81         3.06 o                         
   3  13   2        941.76       1035.46        25.19 o                         
   4  13   2        641.05        652.13        24.34 o                         
   5  13   2        632.29        638.02        18.97 o                         
   6  13   2         10.13         11.84         1.74 o                         
   7  13   2        175.63        172.17         5.06 o                         
  -8  14   2        251.48        247.13         6.19 o                         
  -7  14   2          2.36          2.79         1.46 o                         
  -6  14   2          1.67          2.20         1.00 o                         
  -5  14   2        167.81        188.18         4.96 o                         
  -4  14   2          5.03          5.83         1.30 o                         
  -3  14   2         28.26         23.81         2.58 o                         
  -2  14   2          9.15          9.08         1.87 o                         
  -1  14   2         73.33         87.68         6.40 o                         
   0  14   2         28.73         27.75         2.29 o                         
   1  14   2          7.76         10.52         1.65 o                         
   2  14   2        221.04        242.67         9.71 o                         
   3  14   2         64.09         64.49         4.49 o                         
   4  14   2         96.91        117.92        11.66 o                         
   5  14   2         16.83         19.26         2.43 o                         
   6  14   2        106.70        104.54         5.87 o                         
  -5  15   2          2.47          3.41         1.38 o                         
  -4  15   2         39.52         37.81         2.25 o                         
  -3  15   2        350.82        414.29        10.23 o                         
  -2  15   2        223.75        258.67         7.33 o                         
  -1  15   2         93.08         96.27         4.93 o                         
   0  15   2          7.90          6.26         2.28 o                         
   1  15   2        866.56       1004.81        38.40 o                         
   2  15   2          1.17          0.25         0.67 o                         
   3  15   2          9.17          8.45         2.19 o                         
   4  15   2         29.11         37.06         3.49 o                         
 -17   1   3        170.23        143.71         9.83 o                         
 -16   1   3         10.44          8.53         3.18 o                         
 -15   1   3          0.62          1.77         1.35 o                         
 -14   1   3       1042.43       1099.72        14.86 o                         
 -13   1   3        418.99        436.70         8.71 o                         
 -12   1   3          6.11          4.83         1.22 o                         
 -11   1   3          7.06          7.37         1.37 o                         
 -10   1   3         27.98         27.19         1.69 o                         
  -9   1   3          1.08          3.08         0.97 o                         
  -8   1   3        738.73        657.33        49.53 o                         
  -7   1   3        930.75       1071.09        36.13 o                         
  -6   1   3        784.53        839.26        23.28 o                         
  -5   1   3         99.81        114.04         8.25 o                         
  -4   1   3       2373.46       2317.16        60.41 o                         
  -3   1   3        443.28        353.01        20.48 o                         
  -2   1   3        171.53        285.48        75.29 o                         
  -1   1   3       2615.52       4146.02      1042.72 o                         
   0   1   3       3870.15       4690.36       238.38 o                         
   1   1   3      15310.62      16341.73       388.50 o                         
   2   1   3       7674.73       7885.70       175.35 o                         
   3   1   3       1143.93       1268.40        23.38 o                         
   4   1   3       1753.79       1749.46        59.58 o                         
   5   1   3        364.17        337.71        20.75 o                         
   6   1   3        124.31         90.95         5.04 o                         
   7   1   3        375.57        344.44        11.80 o                         
   8   1   3          4.28          3.91         1.01 o                         
   9   1   3          0.20          0.04         1.02 o                         
  10   1   3        357.97        349.31        12.42 o                         
  11   1   3          0.96          3.12         1.28 o                         
  12   1   3         78.08         77.14         3.43 o                         
  13   1   3        192.70        206.44         8.73 o                         
 -17   2   3         50.94         45.43         3.82 o                         
 -16   2   3          2.33          4.63         1.68 o                         
 -15   2   3        232.15        256.14         5.09 o                         
 -14   2   3       1031.24       1080.21        26.34 o                         
 -13   2   3        604.87        655.71        14.83 o                         
 -12   2   3          0.76          1.26         1.00 o                         
 -11   2   3       1079.20       1030.76        25.58 o                         
 -10   2   3       1921.00       1701.71        39.92 o                         
  -9   2   3       2786.66       2714.11        32.32 o                         
  -8   2   3         32.14         18.74         4.12 o                         
  -7   2   3       5417.55       6613.58       402.62 o                         
  -6   2   3       5833.22       6530.45       298.46 o                         
  -5   2   3       4147.55       4613.35       103.91 o                         
  -4   2   3       1844.14       2562.80       142.12 o                         
  -3   2   3       1078.94       1208.14        37.20 o                         
  -2   2   3        666.40       1367.63       401.76 o                         
  -1   2   3       5710.61       8722.64      1383.34 o                         
   0   2   3        102.25         83.35         8.21 o                         
   1   2   3        226.26        204.07        11.94 o                         
   2   2   3       1762.63       2012.06       211.50 o                         
   3   2   3      10501.80      10719.55       274.41 o                         
   4   2   3       5357.28       5316.87       231.69 o                         
   5   2   3       1052.09       1069.78        48.71 o                         
   6   2   3          0.40          1.55         0.66 o                         
   7   2   3        190.43        203.08         7.88 o                         
   8   2   3         61.55         52.42         2.63 o                         
   9   2   3        281.29        280.76         7.27 o                         
  10   2   3        417.51        448.40        14.78 o                         
  11   2   3          8.31          7.13         1.19 o                         
  12   2   3         83.88         89.48         3.39 o                         
  13   2   3         19.66         17.36         2.02 o                         
 -16   3   3          3.89          4.21         1.57 o                         
 -15   3   3         35.86         35.39         1.79 o                         
 -14   3   3         61.47         65.85         2.49 o                         
 -13   3   3        308.99        344.75        15.38 o                         
 -12   3   3        712.83        724.37        23.49 o                         
 -11   3   3         56.15         52.73         3.17 o                         
 -10   3   3        182.59        176.16         6.50 o                         
  -9   3   3       2179.93       2039.13        40.82 o                         
  -8   3   3         78.91         56.29         3.58 o                         
  -7   3   3         57.14         40.70         4.43 o                         
  -6   3   3        278.93        300.30        17.71 o                         
  -5   3   3         31.21         26.79         4.79 o                         
  -4   3   3         16.37         15.72         3.93 o                         
  -3   3   3         59.73         49.81         7.06 o                         
  -2   3   3       1723.12       2371.41       109.62 o                         
  -1   3   3       1370.40       1599.09        82.89 o                         
   0   3   3        861.32        818.32        43.56 o                         
   1   3   3       4260.09       4309.24       216.24 o                         
   2   3   3       2010.39       1732.70        84.07 o                         
   3   3   3       2010.95       2001.35        92.62 o                         
   4   3   3       1004.14       1121.40        69.40 o                         
   5   3   3         59.67         90.98        10.61 o                         
   6   3   3       2597.71       2520.23        57.68 o                         
   7   3   3        243.26        225.97         6.61 o                         
   8   3   3          6.47          3.72         0.99 o                         
   9   3   3         28.13         29.47         2.47 o                         
  10   3   3        157.06        146.26         3.74 o                         
  11   3   3         41.25         37.34         2.24 o                         
  12   3   3         28.58         27.40         2.46 o                         
  13   3   3          0.07          0.95         2.15 o                         
 -16   4   3        100.47         96.13         6.50 o                         
 -15   4   3         10.81         10.59         1.58 o                         
 -14   4   3        212.06        216.09         5.52 o                         
 -13   4   3         34.47         33.42         2.12 o                         
 -12   4   3        162.42        156.03         3.70 o                         
 -11   4   3        141.44        140.67         5.37 o                         
 -10   4   3        898.96        875.42        12.88 o                         
  -9   4   3         27.39         27.49         1.59 o                         
  -8   4   3        379.98        371.30        10.41 o                         
  -7   4   3        650.32        625.17        20.40 o                         
  -6   4   3        573.74        610.59        14.89 o                         
  -5   4   3       1846.24       1821.63        70.88 o                         
  -4   4   3       1380.62       1462.88        36.03 o                         
  -3   4   3        266.84        189.11         9.79 o                         
  -2   4   3         93.76         77.99         5.80 o                         
  -1   4   3        190.50        152.22        22.63 o                         
   0   4   3        499.92        587.41        24.53 o                         
   1   4   3        212.48        135.54        31.16 o                         
   2   4   3       1491.34       1479.19        43.36 o                         
   3   4   3       3832.51       3938.97        59.14 o                         
   4   4   3         22.37         10.18         1.81 o                         
   5   4   3         77.91         77.99        10.05 o                         
   6   4   3        247.20        231.32         7.20 o                         
   7   4   3        638.59        681.54        18.86 o                         
   8   4   3        445.95        442.46        15.79 o                         
   9   4   3        138.62        135.32         9.00 o                         
  10   4   3        445.48        480.20        20.86 o                         
  11   4   3         73.85         75.83         2.84 o                         
  12   4   3         30.97         31.43         2.42 o                         
  13   4   3         40.88         41.81         3.19 o                         
 -16   5   3         48.85         47.78         4.31 o                         
 -15   5   3         10.82         12.99         2.58 o                         
 -14   5   3          0.79          1.07         1.38 o                         
 -13   5   3         72.43         66.36         3.87 o                         
 -12   5   3         90.86         79.53         2.71 o                         
 -11   5   3         86.39         65.64         4.13 o                         
 -10   5   3         21.79         21.01         1.45 o                         
  -9   5   3        167.81        177.97         3.77 o                         
  -8   5   3        122.74        114.96         4.65 o                         
  -7   5   3        444.28        379.96        11.57 o                         
  -6   5   3        265.67        222.65        10.82 o                         
  -5   5   3        831.89        724.47        17.79 o                         
  -4   5   3       3818.57       3995.98       208.77 o                         
  -3   5   3          9.31         13.46         3.30 o                         
  -2   5   3        767.02        763.44        22.17 o                         
  -1   5   3       4342.87       5113.74       155.25 o                         
   0   5   3        267.14        279.97        13.77 o                         
   1   5   3       1505.13       1311.70        44.64 o                         
   2   5   3        280.84        248.31        14.22 o                         
   3   5   3         40.47         22.85         2.34 o                         
   4   5   3         58.56         56.88         5.50 o                         
   5   5   3        143.80        136.55         4.07 o                         
   6   5   3        124.15        110.43         4.13 o                         
   7   5   3        546.75        463.70        22.09 o                         
   8   5   3        257.61        234.44         8.36 o                         
   9   5   3        491.07        505.84        14.24 o                         
  10   5   3          9.42         10.70         1.58 o                         
  11   5   3         16.17         15.27         1.76 o                         
  12   5   3          2.03          3.43         1.69 o                         
  13   5   3        571.48        620.71        28.20 o                         
 -16   6   3        308.55        276.78        11.30 o                         
 -15   6   3          0.86          2.83         1.72 o                         
 -14   6   3        677.47        738.28        24.77 o                         
 -13   6   3          0.64          2.43         1.44 o                         
 -12   6   3         16.99         18.00         1.78 o                         
 -11   6   3        150.81        144.42         4.24 o                         
 -10   6   3        447.87        419.15         7.70 o                         
  -9   6   3        793.37        740.85        11.13 o                         
  -8   6   3        886.85        840.68        17.02 o                         
  -7   6   3          2.54          5.19         1.37 o                         
  -6   6   3        101.88         89.41         6.75 o                         
  -5   6   3         32.01         15.91         4.26 o                         
  -4   6   3        176.27        133.08         7.75 o                         
  -3   6   3       2992.85       3441.33        87.82 o                         
  -2   6   3        149.57        114.70         9.82 o                         
  -1   6   3        165.11        114.85        24.26 o                         
   0   6   3        109.54         78.25        19.02 o                         
   1   6   3        342.11        458.86        77.12 o                         
   2   6   3          1.48          0.43         3.64 o                         
   3   6   3       1617.57       1552.67       233.92 o                         
   4   6   3        960.52        936.63        59.08 o                         
   5   6   3       1126.64       1058.67        72.77 o                         
   6   6   3         67.33         52.29         5.56 o                         
   7   6   3        329.54        319.00         7.45 o                         
   8   6   3        304.65        301.23         7.18 o                         
   9   6   3        128.75        129.05         5.33 o                         
  10   6   3        390.89        393.73        13.29 o                         
  11   6   3          7.07          8.43         1.88 o                         
  12   6   3        483.81        508.40        11.07 o                         
  13   6   3        161.95        156.14         5.34 o                         
 -15   7   3         63.22         65.53         3.76 o                         
 -14   7   3          0.26          2.37         2.03 o                         
 -13   7   3       1660.25       1801.78        31.61 o                         
 -12   7   3          8.85         10.78         1.92 o                         
 -11   7   3          6.69          9.98         2.08 o                         
 -10   7   3          0.81          2.80         1.63 o                         
  -9   7   3        615.45        628.51        11.98 o                         
  -8   7   3         83.89         69.16         3.29 o                         
  -7   7   3        141.09        128.92         5.09 o                         
  -6   7   3        364.66        358.76         8.33 o                         
  -5   7   3         13.56         15.21         1.97 o                         
  -4   7   3       1711.92       1646.57        40.17 o                         
  -3   7   3        134.41        124.02        17.27 o                         
  -2   7   3        305.77        390.27        54.81 o                         
  -1   7   3         31.70         38.36        11.34 o                         
   0   7   3        536.29        358.81        25.38 o                         
   1   7   3       5176.23       4279.30       185.20 o                         
   2   7   3       2588.63       2514.32        49.00 o                         
   3   7   3         92.74        108.24         6.01 o                         
   4   7   3       1463.45       1415.47        26.27 o                         
   5   7   3         67.99         62.70         3.92 o                         
   6   7   3        109.22         96.09         5.01 o                         
   7   7   3         24.58         20.64         2.20 o                         
   8   7   3          0.26          1.67         1.56 o                         
   9   7   3         36.96         34.86         3.92 o                         
  10   7   3         31.15         36.53         2.60 o                         
  11   7   3        254.76        236.63         6.38 o                         
  12   7   3          0.01         -0.47         1.13 o                         
 -15   8   3         37.87         40.31         3.33 o                         
 -14   8   3        422.63        434.82        18.61 o                         
 -13   8   3        151.24        154.30         5.16 o                         
 -12   8   3        268.67        268.53         6.56 o                         
 -11   8   3          9.01          6.69         1.83 o                         
 -10   8   3        213.74        220.94         6.86 o                         
  -9   8   3        145.35        141.30         4.96 o                         
  -8   8   3        162.39        179.66         5.49 o                         
  -7   8   3          2.66          4.67         1.52 o                         
  -6   8   3        378.10        363.12         8.80 o                         
  -5   8   3        305.45        299.56         7.77 o                         
  -4   8   3        331.93        321.59         8.11 o                         
  -3   8   3       1377.41       1339.06        26.79 o                         
  -2   8   3         75.94         71.10         3.86 o                         
  -1   8   3        307.36        301.98        11.03 o                         
   0   8   3        221.43        210.29         5.09 o                         
   1   8   3        771.51        739.26        12.31 o                         
   2   8   3         56.91         42.41         2.24 o                         
   3   8   3       1378.46       1300.66        19.18 o                         
   4   8   3       2609.06       2604.52        42.33 o                         
   5   8   3       1452.20       1387.23        30.72 o                         
   6   8   3        273.64        252.31        13.66 o                         
   7   8   3        494.06        508.99        17.81 o                         
   8   8   3         32.42         34.57         2.49 o                         
   9   8   3          0.44          0.57         1.24 o                         
  10   8   3         65.20         70.92         4.08 o                         
  11   8   3        248.28        271.45        10.30 o                         
  12   8   3         44.98         24.14         6.50 o                         
 -14   9   3        101.11         90.89         4.02 o                         
 -13   9   3        201.19        214.40         5.84 o                         
 -12   9   3        102.53        103.23         4.60 o                         
 -11   9   3         54.88         52.46         3.99 o                         
 -10   9   3         41.25         45.29         4.35 o                         
  -9   9   3         64.51         53.26         3.64 o                         
  -8   9   3        840.74        837.17        16.18 o                         
  -7   9   3         69.07         58.96         4.52 o                         
  -6   9   3       1040.23       1065.33        30.68 o                         
  -5   9   3       2598.00       2536.50        66.45 o                         
  -4   9   3       1045.87       1054.76        22.06 o                         
  -3   9   3         27.01         33.26         3.03 o                         
  -2   9   3        761.23        721.78        13.54 o                         
  -1   9   3       3118.27       3111.99        46.95 o                         
   0   9   3       1428.24       1401.06        20.59 o                         
   1   9   3         35.54         40.65         2.58 o                         
   2   9   3       1518.64       1480.60        20.50 o                         
   3   9   3        249.22        234.08         6.62 o                         
   4   9   3         26.97         23.34         2.42 o                         
   5   9   3         67.37         62.49         3.74 o                         
   6   9   3        587.88        573.32        14.11 o                         
   7   9   3         14.12         15.74         1.88 o                         
   8   9   3        440.55        413.62        11.49 o                         
   9   9   3        121.21        127.04         5.49 o                         
  10   9   3         15.77         14.68         2.84 o                         
  11   9   3         30.61         34.37         3.38 o                         
 -13  10   3          3.30          3.58         1.02 o                         
 -12  10   3          4.10          4.71         1.39 o                         
 -11  10   3         61.70         62.67         3.46 o                         
 -10  10   3         67.43         66.77         3.87 o                         
  -9  10   3         93.62         99.69         5.61 o                         
  -8  10   3       1013.02        985.15        23.52 o                         
  -7  10   3       1415.37       1376.25        26.24 o                         
  -6  10   3          6.46          5.96         3.54 o                         
  -5  10   3        498.69        526.54        14.04 o                         
  -4  10   3       1795.61       1727.73        30.30 o                         
  -3  10   3        256.54        264.70         7.61 o                         
  -2  10   3        423.86        408.41         9.71 o                         
  -1  10   3         94.21         84.53         3.79 o                         
   0  10   3        423.83        462.10        10.64 o                         
   1  10   3       1751.63       1748.74        28.98 o                         
   2  10   3        492.50        486.07        17.19 o                         
   3  10   3         12.95          9.63         1.40 o                         
   4  10   3          0.10          2.43         1.53 o                         
   5  10   3       1162.25       1155.23        22.92 o                         
   6  10   3        450.75        457.33        12.39 o                         
   7  10   3        519.64        484.79        11.61 o                         
   8  10   3        378.81        371.27        13.40 o                         
   9  10   3        369.41        382.25        14.22 o                         
  10  10   3       1719.60       2442.43        57.69 o                         
 -12  11   3         19.92         15.84         1.31 o                         
 -11  11   3         10.71         10.55         1.38 o                         
 -10  11   3         67.20         81.15         3.87 o                         
  -9  11   3          4.52          4.37         1.31 o                         
  -8  11   3         11.45          5.82         1.95 o                         
  -7  11   3         77.64         81.37         4.88 o                         
  -6  11   3        480.51        503.39        17.00 o                         
  -5  11   3       1028.20       1041.09        21.39 o                         
  -4  11   3        582.26        586.94        12.59 o                         
  -3  11   3        257.34        196.96         7.30 o                         
  -2  11   3        987.62       1021.27        21.29 o                         
  -1  11   3        115.35        109.73         4.73 o                         
   0  11   3       1427.02       1497.13        26.79 o                         
   1  11   3         65.97         66.84         4.64 o                         
   2  11   3          4.43          3.91         1.31 o                         
   3  11   3        215.01        218.39         7.29 o                         
   4  11   3          6.53          5.84         1.84 o                         
   5  11   3        518.41        537.33        18.73 o                         
   6  11   3        205.74        197.47         9.22 o                         
   7  11   3         11.71         10.77         2.21 o                         
   8  11   3        671.85        667.55        17.64 o                         
 -11  12   3          2.09          2.39         0.78 o                         
 -10  12   3         19.80         20.79         1.49 o                         
  -9  12   3         80.86         83.48         3.31 o                         
  -8  12   3          1.42         -0.01         1.12 o                         
  -7  12   3        366.76        357.97        10.39 o                         
  -6  12   3         16.55         16.25         2.61 o                         
  -5  12   3          0.18          0.60         1.17 o                         
  -4  12   3          6.07          4.89         2.03 o                         
  -3  12   3          6.77          4.50         1.70 o                         
  -2  12   3          9.88         10.68         2.34 o                         
  -1  12   3        127.74        106.20         7.64 o                         
   0  12   3         11.05         18.52         3.53 o                         
   1  12   3         94.56         85.87         5.32 o                         
   2  12   3         22.20         24.13         2.45 o                         
   3  12   3         18.44         21.77         3.32 o                         
   4  12   3         56.79         58.37         4.90 o                         
   5  12   3          2.64          2.72         1.84 o                         
   6  12   3        117.84        127.84         4.66 o                         
   7  12   3         68.89         65.72         3.80 o                         
 -10  13   3        111.04         84.33        16.98 o                         
  -9  13   3        405.73        438.51        10.10 o                         
  -8  13   3         18.14         16.75         1.38 o                         
  -7  13   3        160.17        162.43         4.62 o                         
  -6  13   3        773.38        802.69        17.72 o                         
  -5  13   3        463.65        456.87        10.94 o                         
  -4  13   3         58.97         74.72         3.97 o                         
  -3  13   3          0.69          2.63         1.52 o                         
  -2  13   3        427.30        447.88        12.96 o                         
  -1  13   3        410.49        477.55        11.94 o                         
   0  13   3         75.96         84.46         5.07 o                         
   1  13   3         43.68         66.71         5.28 o                         
   2  13   3        144.03        150.47         7.90 o                         
   3  13   3          8.35         11.92         1.89 o                         
   4  13   3          0.27          2.57         1.37 o                         
   5  13   3         15.49         17.12         1.93 o                         
   6  13   3         15.23         14.51         1.54 o                         
   7  13   3         90.64         87.44         5.20 o                         
  -8  14   3        263.18        158.14         8.29 o                         
  -7  14   3        103.49         83.55         4.01 o                         
  -6  14   3         23.36         20.84         1.69 o                         
  -5  14   3          1.70          1.62         0.93 o                         
  -4  14   3        498.95        523.26        14.58 o                         
  -3  14   3        622.37        728.91        17.14 o                         
  -2  14   3        475.38        476.72        12.52 o                         
  -1  14   3        143.04        150.36         5.23 o                         
   0  14   3          9.47         12.01         1.61 o                         
   1  14   3         65.26         66.58         4.99 o                         
   2  14   3         12.24         14.01         1.52 o                         
   3  14   3         70.78         79.59         5.04 o                         
   4  14   3         11.26         11.88         1.98 o                         
   5  14   3        180.88        175.93         6.61 o                         
  -5  15   3        520.36        443.89        12.32 o                         
  -4  15   3        825.97        893.89        21.40 o                         
  -3  15   3         28.12         24.06         1.91 o                         
  -2  15   3        697.69        681.88        54.73 o                         
  -1  15   3        766.69        838.13        21.60 o                         
   0  15   3        169.04        206.98        10.89 o                         
   1  15   3         79.11         96.23         4.51 o                         
   2  15   3        145.33        144.97         7.80 o                         
   3  15   3          1.86          7.48         1.71 o                         
 -17   0   4          2.10          2.22         2.11 o                         
 -16   0   4        743.78        807.43        15.66 o                         
 -15   0   4        310.45        352.24         8.88 o                         
 -14   0   4        298.83        317.27         8.15 o                         
 -13   0   4        155.53        158.26         4.69 o                         
 -12   0   4         84.47         84.81         3.99 o                         
 -11   0   4        604.95        593.18        18.88 o                         
 -10   0   4       2047.31       2052.63        33.63 o                         
  -9   0   4        144.11        139.60         7.41 o                         
  -8   0   4       1095.48       1257.22        59.19 o                         
  -7   0   4      18342.28      21206.03       465.33 o                         
  -6   0   4        857.61        818.07        31.26 o                         
  -5   0   4       2834.55       3288.38        73.95 o                         
  -4   0   4         85.22         82.81        14.55 o                         
  -3   0   4       2060.86       2496.43       226.64 o                         
  -2   0   4       6926.86       8809.04       885.64 o                         
  -1   0   4        171.04        151.41        31.08 o                         
   0   0   4       1554.19       2247.23       199.42 o                         
   1   0   4       1509.95       1872.19        52.99 o                         
   2   0   4       2237.34       2468.97        76.10 o                         
   3   0   4          6.27         16.83         4.14 o                         
   4   0   4       6710.60       6825.67       144.14 o                         
   5   0   4       5621.45       5600.77       138.18 o                         
   6   0   4        341.84        348.87        14.69 o                         
   7   0   4       3990.18       4035.68        58.56 o                         
   8   0   4       1625.45       1675.93        18.75 o                         
   9   0   4       2907.77       3039.46        38.22 o                         
  10   0   4        347.74        375.25         8.83 o                         
  11   0   4        166.88        188.48         5.52 o                         
  12   0   4         79.00         86.46         6.06 o                         
  13   0   4          9.29         10.65         3.17 o                         
 -17   1   4        329.17        306.06        66.59 o                         
 -16   1   4        109.03        114.19         3.47 o                         
 -15   1   4         14.51         16.20         1.68 o                         
 -14   1   4         85.14         88.17         3.04 o                         
 -13   1   4        259.64        263.92         5.85 o                         
 -12   1   4         22.24         19.57         2.19 o                         
 -11   1   4       1096.03       1031.25        15.47 o                         
 -10   1   4        269.14        260.96         4.98 o                         
  -9   1   4        159.48        128.74         3.70 o                         
  -8   1   4      11409.75      12044.55       552.91 o                         
  -7   1   4       4210.95       4737.03        80.62 o                         
  -6   1   4        788.92       1150.04        49.72 o                         
  -5   1   4       1953.77       2249.40        40.64 o                         
  -4   1   4       2313.81       2586.45        67.88 o                         
  -3   1   4       4219.61       5020.68       211.89 o                         
  -2   1   4        764.42        869.91        56.03 o                         
  -1   1   4          0.36          2.10         2.78 o                         
   0   1   4          2.96          2.93         2.96 o                         
   1   1   4          9.98         33.59         5.58 o                         
   2   1   4        577.84        638.41        27.33 o                         
   3   1   4        319.07        396.41         9.95 o                         
   4   1   4       1544.85       1565.91        55.01 o                         
   5   1   4        245.71        244.77         4.37 o                         
   6   1   4        931.04        849.38        13.82 o                         
   7   1   4        923.84        902.57        27.69 o                         
   8   1   4          1.83          2.40         1.47 o                         
   9   1   4        911.64        910.52        31.25 o                         
  10   1   4       4027.59       4259.38        64.99 o                         
  11   1   4        382.85        419.38         9.85 o                         
  12   1   4        144.49        151.45         6.39 o                         
  13   1   4        124.15        128.23         8.45 o                         
 -17   2   4         40.51         40.01         3.41 o                         
 -16   2   4        213.71        230.90         5.11 o                         
 -15   2   4        106.55        104.97         5.26 o                         
 -14   2   4         86.10         82.19         2.78 o                         
 -13   2   4         69.43         67.03         2.85 o                         
 -12   2   4          2.17          2.27         1.35 o                         
 -11   2   4          5.31          6.14         1.44 o                         
 -10   2   4        597.00        581.31         7.57 o                         
  -9   2   4        793.11        750.65        13.22 o                         
  -8   2   4         32.73         39.11         3.16 o                         
  -7   2   4        631.83        672.11        47.06 o                         
  -6   2   4         98.42        158.43        10.87 o                         
  -5   2   4        100.69        121.49         4.99 o                         
  -4   2   4         36.57         46.81         6.42 o                         
  -3   2   4         51.71        119.56        41.97 o                         
  -2   2   4       2669.97       4765.22      1342.67 o                         
  -1   2   4          0.18          2.20         4.48 o                         
   0   2   4        561.30        609.79        40.51 o                         
   1   2   4       4293.71       4531.55        73.38 o                         
   2   2   4         84.87         95.49         6.28 o                         
   3   2   4        673.45        647.77        36.89 o                         
   4   2   4       1063.39       1066.02        47.10 o                         
   5   2   4          5.19          7.60         1.01 o                         
   6   2   4         13.93         15.63         1.08 o                         
   7   2   4        641.06        633.48        10.09 o                         
   8   2   4         29.49         28.95         1.49 o                         
   9   2   4        255.80        295.58        18.50 o                         
  10   2   4        612.19        643.28        22.12 o                         
  11   2   4        387.40        414.50        12.27 o                         
  12   2   4        293.06        283.23         6.36 o                         
 -17   3   4         23.54         24.61         2.12 o                         
 -16   3   4        101.55        106.73         5.59 o                         
 -15   3   4        378.19        380.63        13.93 o                         
 -14   3   4         39.25         38.52         2.23 o                         
 -13   3   4         24.92         16.50         2.79 o                         
 -12   3   4          6.54          3.34         1.57 o                         
 -11   3   4        515.84        510.12        16.10 o                         
 -10   3   4         64.68         56.04         2.19 o                         
  -9   3   4       2814.43       2917.67        83.20 o                         
  -8   3   4       1239.00       1361.09        23.57 o                         
  -7   3   4        562.42        540.04        19.00 o                         
  -6   3   4         22.59         12.88         2.53 o                         
  -5   3   4        227.46        315.16        10.72 o                         
  -4   3   4         23.34         50.25         6.94 o                         
  -3   3   4       1026.07       1525.10       281.29 o                         
  -2   3   4       3495.93       7085.77      1777.87 o                         
  -1   3   4       2279.73       3783.31      1052.80 o                         
   0   3   4        291.28        449.33       209.17 o                         
   1   3   4        124.44        156.16         5.45 o                         
   2   3   4       1780.23       1976.23        34.05 o                         
   3   3   4         10.86          6.19         1.39 o                         
   4   3   4        989.74       1042.14        41.19 o                         
   5   3   4        161.72        151.58         4.09 o                         
   6   3   4        470.62        454.90        11.76 o                         
   7   3   4        189.22        199.65         5.71 o                         
   8   3   4        349.95        351.73        15.81 o                         
   9   3   4        154.70        168.61         7.32 o                         
  10   3   4        143.43        132.66         8.08 o                         
  11   3   4          4.65          3.01         1.21 o                         
  12   3   4        100.56        109.28         3.39 o                         
 -16   4   4          6.22         10.52         2.10 o                         
 -15   4   4         31.84         38.07         2.04 o                         
 -14   4   4         26.24         31.00         1.74 o                         
 -13   4   4         32.54         31.83         1.93 o                         
 -12   4   4        990.37       1013.67        20.54 o                         
 -11   4   4          9.47          5.96         1.17 o                         
 -10   4   4       1004.69       1011.48        16.34 o                         
  -9   4   4         54.23         61.98         2.17 o                         
  -8   4   4        155.27        148.93         6.53 o                         
  -7   4   4       1049.26       1028.70        39.56 o                         
  -6   4   4       3704.50       4019.79        80.71 o                         
  -5   4   4        190.98        154.35         6.89 o                         
  -4   4   4        197.98        128.90        16.83 o                         
  -3   4   4        668.59        634.60        29.21 o                         
  -2   4   4        190.23        235.52        64.56 o                         
  -1   4   4        215.78        330.03       122.71 o                         
   0   4   4        225.08        224.54        16.78 o                         
   1   4   4       1024.69       1112.81        22.99 o                         
   2   4   4       1316.61       1258.24        72.86 o                         
   3   4   4         18.46          6.79         1.55 o                         
   4   4   4       1202.02       1117.34        60.39 o                         
   5   4   4         12.63          4.71         0.96 o                         
   6   4   4        419.23        384.97        14.65 o                         
   7   4   4       1022.30        982.32        30.35 o                         
   8   4   4        507.13        471.85        22.06 o                         
   9   4   4        353.70        368.47        23.79 o                         
  10   4   4        127.75        151.47        12.28 o                         
  11   4   4         11.52          9.22         1.44 o                         
  12   4   4        380.40        412.23         8.02 o                         
  13   4   4         21.66         13.49         5.04 o                         
 -16   5   4        449.70        448.97        10.47 o                         
 -15   5   4         39.90         34.15         2.68 o                         
 -14   5   4        149.42        141.17         4.28 o                         
 -13   5   4         22.10         14.21         1.44 o                         
 -12   5   4          1.37          0.21         1.11 o                         
 -11   5   4        891.89        853.27        15.65 o                         
 -10   5   4          1.68          1.44         1.06 o                         
  -9   5   4        445.95        440.68        12.07 o                         
  -8   5   4       1106.62       1016.61        34.58 o                         
  -7   5   4       3394.93       3366.09        94.22 o                         
  -6   5   4        511.32        518.94        14.70 o                         
  -5   5   4        464.32        487.39        26.65 o                         
  -4   5   4       4647.94       5393.17       142.36 o                         
  -3   5   4       2349.07       2986.92        82.75 o                         
  -2   5   4        362.95        366.58        31.37 o                         
  -1   5   4        234.29        248.00        17.09 o                         
   0   5   4       1402.44       1852.14        53.66 o                         
   1   5   4        980.70        881.34        30.27 o                         
   2   5   4        119.78         93.45         7.49 o                         
   3   5   4         88.36        101.49         7.32 o                         
   4   5   4          9.28          8.95         1.57 o                         
   5   5   4       1681.68       1653.30        57.62 o                         
   6   5   4        693.20        633.78        10.01 o                         
   7   5   4        265.01        236.99        10.53 o                         
   8   5   4         51.77         45.13         3.07 o                         
   9   5   4       1415.62       1387.74        19.74 o                         
  10   5   4        311.60        316.68         7.90 o                         
  11   5   4        604.26        602.63         9.52 o                         
  12   5   4         23.32         23.62         2.44 o                         
 -16   6   4        206.19        196.40         6.52 o                         
 -15   6   4        445.98        471.14        10.06 o                         
 -14   6   4        181.05        186.74         6.23 o                         
 -13   6   4        455.09        458.91        10.32 o                         
 -12   6   4        107.74        116.90         4.84 o                         
 -11   6   4          1.55          1.17         1.69 o                         
 -10   6   4         53.71         48.63         2.32 o                         
  -9   6   4       1051.72       1051.55        14.06 o                         
  -8   6   4         28.08         30.75         2.07 o                         
  -7   6   4         17.63         14.64         1.67 o                         
  -6   6   4       1024.72       1020.26        18.15 o                         
  -5   6   4         76.43         52.89         4.56 o                         
  -4   6   4         26.89         23.01         5.43 o                         
  -3   6   4        732.87        628.24       124.94 o                         
  -2   6   4       2823.04       3037.42        88.66 o                         
  -1   6   4        170.87        200.33        40.23 o                         
   0   6   4        382.68        254.70        45.13 o                         
   1   6   4        171.37        147.22        11.18 o                         
   2   6   4       3892.67       3906.38       153.95 o                         
   3   6   4         59.09         67.61         3.54 o                         
   4   6   4       2191.22       2245.75        99.63 o                         
   5   6   4       2663.51       2725.48       114.71 o                         
   6   6   4         19.84         17.40         1.80 o                         
   7   6   4        419.72        381.89         8.45 o                         
   8   6   4        506.15        463.09         8.75 o                         
   9   6   4         36.21         37.13         2.54 o                         
  10   6   4          9.63          7.84         1.62 o                         
  11   6   4        315.70        323.43         8.12 o                         
  12   6   4         12.71         13.91         1.86 o                         
 -15   7   4        376.42        380.47        15.44 o                         
 -14   7   4        583.95        623.00        17.80 o                         
 -13   7   4        116.23        106.52         5.04 o                         
 -12   7   4        503.56        509.66        11.23 o                         
 -11   7   4       1118.97       1087.33        22.05 o                         
 -10   7   4       2004.76       1959.09        26.55 o                         
  -9   7   4        156.50        145.17         4.50 o                         
  -8   7   4       1152.10       1079.74        17.70 o                         
  -7   7   4        498.83        454.10         8.54 o                         
  -6   7   4        369.36        331.64         7.87 o                         
  -5   7   4       1256.09       1318.73        45.97 o                         
  -4   7   4         28.77         21.99         2.18 o                         
  -3   7   4         10.14         13.70         3.29 o                         
  -2   7   4       2291.95       2346.61        61.06 o                         
  -1   7   4       1595.79       1542.82        31.59 o                         
   0   7   4       1043.04       1015.17        15.85 o                         
   1   7   4        249.40        264.86         7.78 o                         
   2   7   4         14.52         14.19         1.34 o                         
   3   7   4       2702.87       2619.68        38.40 o                         
   4   7   4        495.58        469.37         9.32 o                         
   5   7   4         94.52         93.29         3.72 o                         
   6   7   4          0.48          2.20         2.42 o                         
   7   7   4        401.35        368.34         8.94 o                         
   8   7   4         38.74         31.28         2.24 o                         
   9   7   4        273.63        247.04         7.25 o                         
  10   7   4         45.01         51.67         3.85 o                         
  11   7   4         17.79         19.42         2.58 o                         
 -15   8   4         95.88         98.57         5.85 o                         
 -14   8   4        206.37        217.56         6.66 o                         
 -13   8   4        248.56        277.65         7.61 o                         
 -12   8   4        192.70        223.00         6.44 o                         
 -11   8   4        202.44        216.78         8.25 o                         
 -10   8   4        151.11        121.47         4.42 o                         
  -9   8   4          5.42          8.23         1.42 o                         
  -8   8   4         35.76         30.98         2.42 o                         
  -7   8   4        620.70        574.24        13.21 o                         
  -6   8   4       1025.82       1017.66        16.27 o                         
  -5   8   4        262.32        276.56         7.39 o                         
  -4   8   4         50.50         55.00         3.88 o                         
  -3   8   4        294.76        279.88        11.50 o                         
  -2   8   4        179.89        188.49         6.51 o                         
  -1   8   4         37.51         36.18         2.37 o                         
   0   8   4       3468.88       3463.12        42.59 o                         
   1   8   4        592.26        556.15         9.66 o                         
   2   8   4       3791.62       3604.16        41.32 o                         
   3   8   4          5.88         12.96         2.90 o                         
   4   8   4        848.91        826.51        14.39 o                         
   5   8   4        471.22        401.93        23.93 o                         
   6   8   4          9.00         12.27         1.91 o                         
   7   8   4         24.78         19.02         1.97 o                         
   8   8   4         53.50         46.65         2.82 o                         
   9   8   4        445.50        467.62        11.05 o                         
  10   8   4        560.47        586.11        14.22 o                         
  11   8   4        198.11        206.21        22.67 o                         
 -14   9   4        358.48        355.11        10.28 o                         
 -13   9   4         31.77         28.24         2.38 o                         
 -12   9   4        174.27        162.03         7.18 o                         
 -11   9   4          3.55         11.87         2.69 o                         
 -10   9   4        335.22        373.28        14.26 o                         
  -9   9   4        130.59        127.22         4.93 o                         
  -8   9   4          0.70          2.60         1.52 o                         
  -7   9   4          1.22          2.49         1.16 o                         
  -6   9   4         34.89         29.62         2.71 o                         
  -5   9   4        410.62        409.30         9.91 o                         
  -4   9   4        262.11        282.91         8.86 o                         
  -3   9   4       1024.65       1057.45        19.43 o                         
  -2   9   4        815.78        804.72        17.24 o                         
  -1   9   4       2915.56       2913.58        39.66 o                         
   0   9   4        428.64        417.79         8.35 o                         
   1   9   4        284.41        283.56         7.04 o                         
   2   9   4         34.56         31.75         2.32 o                         
   3   9   4       1004.90        962.44        17.57 o                         
   4   9   4         59.93         56.28         3.26 o                         
   5   9   4        194.43        187.40         6.54 o                         
   6   9   4        220.60        217.61         9.46 o                         
   7   9   4        323.66        322.37        14.04 o                         
   8   9   4         20.98         20.90         2.33 o                         
   9   9   4        589.99        705.68       139.12 o                         
  10   9   4         64.28          5.21        21.37 o                         
 -13  10   4          7.44          5.75         1.19 o                         
 -12  10   4        108.62        118.04         4.79 o                         
 -11  10   4          0.11         -0.48         1.52 o                         
 -10  10   4          1.58          2.78         2.44 o                         
  -9  10   4         12.59         12.68         2.01 o                         
  -8  10   4         12.57         12.65         2.12 o                         
  -7  10   4        221.52        203.42         6.34 o                         
  -6  10   4          4.37          6.50         1.65 o                         
  -5  10   4        230.22        220.87         6.76 o                         
  -4  10   4        323.58        330.34         8.06 o                         
  -3  10   4        116.70        125.78         4.80 o                         
  -2  10   4        435.96        420.90         8.47 o                         
  -1  10   4        997.29        976.87        16.47 o                         
   0  10   4        109.87        107.58         3.92 o                         
   1  10   4        129.26        126.47         4.58 o                         
   2  10   4         13.51         14.03         2.26 o                         
   3  10   4          3.17          5.75         1.55 o                         
   4  10   4        269.94        265.04         8.07 o                         
   5  10   4        662.34        658.82        16.93 o                         
   6  10   4        333.08        337.39         8.95 o                         
   7  10   4          1.55          2.07         1.60 o                         
   8  10   4         35.43         40.35         3.56 o                         
   9  10   4          0.70         -0.65         1.71 o                         
 -12  11   4        228.56        248.76         8.16 o                         
 -11  11   4        340.80        340.85        12.21 o                         
 -10  11   4        198.03        212.30         9.07 o                         
  -9  11   4         20.94         18.19         2.09 o                         
  -8  11   4         13.88         10.36         2.52 o                         
  -7  11   4        360.87        351.79         9.48 o                         
  -6  11   4         21.46         28.47         2.65 o                         
  -5  11   4          5.02          4.72         1.49 o                         
  -4  11   4        251.04        280.29         8.02 o                         
  -3  11   4        145.32        141.68         6.15 o                         
  -2  11   4        719.81        795.68        22.44 o                         
  -1  11   4        125.84        125.14         9.25 o                         
   0  11   4       1143.13       1096.58        60.95 o                         
   1  11   4        134.18        115.34        15.67 o                         
   2  11   4        229.24        234.52         7.60 o                         
   3  11   4        929.49        908.06        18.42 o                         
   4  11   4        529.68        517.81        13.88 o                         
   5  11   4        153.28        156.18         5.54 o                         
   6  11   4        231.22        215.40         7.18 o                         
   7  11   4          0.38          0.43         1.42 o                         
   8  11   4         98.43        102.69         5.61 o                         
 -11  12   4        380.60        382.32         9.03 o                         
 -10  12   4         12.04         13.05         1.59 o                         
  -9  12   4        351.73        370.36         8.54 o                         
  -8  12   4        251.15        265.88         6.73 o                         
  -7  12   4         47.10         46.00         2.84 o                         
  -6  12   4         65.93         63.01         3.52 o                         
  -5  12   4        598.55        595.76        14.61 o                         
  -4  12   4        237.15        237.16         6.93 o                         
  -3  12   4       2448.72       2600.88        44.93 o                         
  -2  12   4         42.85         40.50         2.94 o                         
  -1  12   4          5.92          6.50         3.82 o                         
   0  12   4       1265.96       1287.91        26.64 o                         
   1  12   4       1789.97       1908.35        39.51 o                         
   2  12   4        522.69        613.19        15.90 o                         
   3  12   4        356.35        411.59        13.13 o                         
   4  12   4        191.14        202.18         7.64 o                         
   5  12   4        526.37        527.24        15.67 o                         
   6  12   4        242.51        199.98        11.46 o                         
   7  12   4        206.71        198.00        76.06 o                         
  -9  13   4         51.53         44.62         3.37 o                         
  -8  13   4         39.58         42.40         3.08 o                         
  -7  13   4         51.56         48.04         2.73 o                         
  -6  13   4         10.15         12.22         2.36 o                         
  -5  13   4          2.01          3.77         1.20 o                         
  -4  13   4        145.68        163.39         6.76 o                         
  -3  13   4         14.48         22.52         3.30 o                         
  -2  13   4        538.55        575.21        13.28 o                         
  -1  13   4        383.95        430.00        15.46 o                         
   0  13   4         37.37         48.35         4.10 o                         
   1  13   4          4.29          5.26         2.07 o                         
   2  13   4         93.27         93.62         4.83 o                         
   3  13   4        342.03        378.88        17.76 o                         
   4  13   4        242.74        292.36        18.85 o                         
   5  13   4         21.84         23.51         2.28 o                         
   6  13   4         22.22         23.86         4.27 o                         
  -8  14   4          1.11          2.68         1.38 o                         
  -7  14   4          5.54          6.23         1.13 o                         
  -6  14   4         12.10         22.19         2.56 o                         
  -5  14   4        225.21        234.63         7.10 o                         
  -4  14   4         13.71         14.83         1.93 o                         
  -3  14   4         73.62         81.08         4.08 o                         
  -2  14   4        386.44        410.95         9.56 o                         
  -1  14   4          1.95          1.98         1.02 o                         
   0  14   4          6.37          7.31         1.41 o                         
   1  14   4        205.71        225.11         7.13 o                         
   2  14   4        417.10        429.64        19.02 o                         
   3  14   4         14.21         19.09         2.24 o                         
   4  14   4        256.42        276.24        18.69 o                         
  -4  15   4        229.06        248.36         7.87 o                         
  -3  15   4        208.15        173.98         8.45 o                         
  -2  15   4         97.11        105.68         4.79 o                         
  -1  15   4         71.01         81.67         5.85 o                         
   0  15   4         62.95         73.14         5.36 o                         
 -17   1   5         92.74        103.27         3.57 o                         
 -16   1   5          0.62         -0.71         1.44 o                         
 -15   1   5         11.43         10.25         1.74 o                         
 -14   1   5          3.19          0.43         2.71 o                         
 -13   1   5        201.40        193.34        11.72 o                         
 -12   1   5       2234.08       2221.82        25.15 o                         
 -11   1   5         34.09         32.11         1.98 o                         
 -10   1   5        165.03        193.52         5.95 o                         
  -9   1   5       1245.70       1214.82        23.67 o                         
  -8   1   5        179.52        224.47        13.44 o                         
  -7   1   5        350.58        453.14        26.47 o                         
  -6   1   5        194.31        217.36         7.32 o                         
  -5   1   5        176.76        241.97         8.48 o                         
  -4   1   5        632.41        658.03        73.33 o                         
  -3   1   5        317.65        464.54        28.48 o                         
  -2   1   5        857.47       1004.28        64.77 o                         
  -1   1   5       2424.59       3089.28       202.73 o                         
   0   1   5        122.30         96.06         5.12 o                         
   1   1   5        223.48        202.64        12.82 o                         
   2   1   5          7.85          5.17         1.47 o                         
   3   1   5       2218.47       2379.61        40.74 o                         
   4   1   5        471.77        478.84        16.96 o                         
   5   1   5        144.21        156.00         3.19 o                         
   6   1   5        119.89        132.68         3.25 o                         
   7   1   5       1584.26       1575.86        57.17 o                         
   8   1   5         89.39         94.85         7.77 o                         
   9   1   5        534.65        551.61         9.21 o                         
  10   1   5         47.81         41.20         2.22 o                         
  11   1   5        251.62        274.46         7.21 o                         
  12   1   5         67.74         66.64         6.26 o                         
 -17   2   5          7.90          4.70         1.76 o                         
 -16   2   5        145.34        135.14        15.00 o                         
 -15   2   5        404.28        479.80        14.96 o                         
 -14   2   5         43.99         45.37         2.43 o                         
 -13   2   5         11.23          4.99         2.26 o                         
 -12   2   5        325.81        310.70         8.37 o                         
 -11   2   5        746.49        761.10        11.09 o                         
 -10   2   5       2228.35       2254.09        35.20 o                         
  -9   2   5        608.29        556.44         8.35 o                         
  -8   2   5         64.01         87.12        10.02 o                         
  -7   2   5         57.66         68.98         5.09 o                         
  -6   2   5       1771.47       2311.84        74.52 o                         
  -5   2   5       3106.13       3703.44        71.34 o                         
  -4   2   5          7.86          6.77         4.14 o                         
  -3   2   5       2447.35       3196.90       118.73 o                         
  -2   2   5       2298.04       2950.31       214.98 o                         
  -1   2   5      15795.50      16576.64       261.38 o                         
   0   2   5        618.11        508.20        49.81 o                         
   1   2   5         17.38         12.04         1.85 o                         
   2   2   5       2961.22       2986.66       210.52 o                         
   3   2   5       2905.58       2718.26       148.75 o                         
   4   2   5        528.35        447.01        13.28 o                         
   5   2   5         11.54         11.85         1.01 o                         
   6   2   5         75.63         81.19         2.62 o                         
   7   2   5          2.35          1.51         1.08 o                         
   8   2   5         24.28         24.27         2.18 o                         
   9   2   5          0.69         -0.23         1.24 o                         
  10   2   5        204.66        201.09         4.49 o                         
  11   2   5        351.47        357.61         8.24 o                         
  12   2   5       1058.10       1123.19        23.22 o                         
 -17   3   5        143.83        140.36         5.40 o                         
 -16   3   5        115.08        112.08         4.04 o                         
 -15   3   5         33.46         32.34         3.12 o                         
 -14   3   5        101.05        115.72         3.49 o                         
 -13   3   5       2235.64       2195.91        90.82 o                         
 -12   3   5         72.08         69.79         3.22 o                         
 -11   3   5          2.72          1.78         1.05 o                         
 -10   3   5          1.39          2.88         0.91 o                         
  -9   3   5        389.41        388.43         9.04 o                         
  -8   3   5        214.94        220.10         5.74 o                         
  -7   3   5          3.24          6.12         1.80 o                         
  -6   3   5         68.54         75.17         4.17 o                         
  -5   3   5         25.60         34.00         4.38 o                         
  -4   3   5       1867.22       2209.97       133.45 o                         
  -3   3   5       2254.59       4614.46       825.67 o                         
  -2   3   5          3.05         15.17         8.01 o                         
  -1   3   5        591.69        586.10        15.52 o                         
   0   3   5       5001.97       5435.08       275.98 o                         
   1   3   5        160.95        114.42         4.99 o                         
   2   3   5       2462.03       2492.18       108.58 o                         
   3   3   5        134.03        148.59         4.29 o                         
   4   3   5        828.52        855.49        20.42 o                         
   5   3   5         49.05         50.41         2.07 o                         
   6   3   5         32.16         26.75         1.53 o                         
   7   3   5         27.83         21.65         1.61 o                         
   8   3   5          1.96          0.67         1.15 o                         
   9   3   5         11.46          8.83         1.35 o                         
  10   3   5        297.27        307.30         5.74 o                         
  11   3   5        594.03        633.64        10.63 o                         
  12   3   5          5.64          0.68         2.44 o                         
 -16   4   5         45.82         42.07         2.58 o                         
 -15   4   5         85.74         97.00         2.94 o                         
 -14   4   5         44.25         51.03         2.45 o                         
 -13   4   5        111.68        114.30         4.75 o                         
 -12   4   5         59.75         61.70         2.61 o                         
 -11   4   5          3.46          0.07         1.27 o                         
 -10   4   5          0.13          1.10         0.92 o                         
  -9   4   5        185.70        191.42         7.14 o                         
  -8   4   5       1089.91       1157.38        38.19 o                         
  -7   4   5         77.59         67.51         4.00 o                         
  -6   4   5         55.72         44.28         3.41 o                         
  -5   4   5        205.58        167.50         6.88 o                         
  -4   4   5        605.79        662.22        23.35 o                         
  -3   4   5        586.96        893.94       115.80 o                         
  -2   4   5        132.23        207.83         8.21 o                         
  -1   4   5       4266.72       4733.18       148.59 o                         
   0   4   5        367.01        337.69        33.99 o                         
   1   4   5         31.73         47.39         4.76 o                         
   2   4   5        883.51        832.56        44.20 o                         
   3   4   5        494.00        475.25        18.24 o                         
   4   4   5        204.86        193.16        10.85 o                         
   5   4   5        687.76        739.48        32.14 o                         
   6   4   5         89.45         75.98         3.71 o                         
   7   4   5         16.64         12.43         1.78 o                         
   8   4   5          2.22          3.23         1.27 o                         
   9   4   5        131.95        126.28         8.30 o                         
  10   4   5         40.58         45.49         2.31 o                         
  11   4   5          3.36          3.81         1.29 o                         
  12   4   5        113.15        112.31         4.22 o                         
 -16   5   5         18.74         25.89         2.68 o                         
 -15   5   5         46.77         48.25         2.07 o                         
 -14   5   5        209.73        188.73         6.80 o                         
 -13   5   5         41.47         42.62         3.20 o                         
 -12   5   5        145.84        162.80         3.84 o                         
 -11   5   5          1.92          0.69         0.99 o                         
 -10   5   5        120.33        100.47         2.76 o                         
  -9   5   5        391.23        345.78        10.93 o                         
  -8   5   5        326.39        352.72         8.60 o                         
  -7   5   5       1310.08       1333.24        24.80 o                         
  -6   5   5       1210.61       1249.37        19.47 o                         
  -5   5   5        906.80        965.87        27.27 o                         
  -4   5   5         11.71         22.94         3.22 o                         
  -3   5   5        821.90        874.41        40.81 o                         
  -2   5   5        819.72        873.94        28.06 o                         
  -1   5   5         24.76         29.51         2.52 o                         
   0   5   5         62.37         55.59         3.43 o                         
   1   5   5        697.32        694.28        18.96 o                         
   2   5   5         42.29         42.44         2.73 o                         
   3   5   5        919.75        915.96        36.48 o                         
   4   5   5         70.73         70.41         2.94 o                         
   5   5   5         36.38         35.02         2.44 o                         
   6   5   5        130.61        130.31         5.54 o                         
   7   5   5        481.27        519.19         8.14 o                         
   8   5   5        197.82        202.73         4.98 o                         
   9   5   5       1219.75       1171.80        14.89 o                         
  10   5   5         35.73         31.38         2.74 o                         
  11   5   5         68.66         68.02         9.67 o                         
 -16   6   5         69.71         60.38         4.06 o                         
 -15   6   5        173.49        182.83         4.88 o                         
 -14   6   5          3.13          5.91         2.00 o                         
 -13   6   5        115.07        106.23         6.64 o                         
 -12   6   5          0.01          1.41         1.54 o                         
 -11   6   5        141.74        140.17         3.65 o                         
 -10   6   5        292.91        287.49         6.95 o                         
  -9   6   5         85.69         81.83         3.08 o                         
  -8   6   5        186.27        173.86         6.21 o                         
  -7   6   5       1076.18       1028.44        30.68 o                         
  -6   6   5        159.63        150.75         4.47 o                         
  -5   6   5         58.13         57.83         3.43 o                         
  -4   6   5        239.44        226.18         8.24 o                         
  -3   6   5        597.74        555.57        12.13 o                         
  -2   6   5       1793.18       1936.39        76.08 o                         
  -1   6   5       2551.61       2696.74        72.12 o                         
   0   6   5        266.45        235.07         9.44 o                         
   1   6   5        617.30        604.47        40.76 o                         
   2   6   5        484.74        515.28        31.30 o                         
   3   6   5         31.11         26.90         2.15 o                         
   4   6   5        719.77        694.83        50.28 o                         
   5   6   5        108.43        103.91         3.12 o                         
   6   6   5        329.77        305.13        12.37 o                         
   7   6   5          0.84          2.61         1.26 o                         
   8   6   5        550.30        542.87        14.05 o                         
   9   6   5         11.58         11.74         1.57 o                         
  10   6   5        649.16        713.69        11.09 o                         
  11   6   5        105.04        114.63        15.20 o                         
 -15   7   5          7.80         10.58         1.65 o                         
 -14   7   5          0.77          1.76         1.78 o                         
 -13   7   5        447.65        461.47        12.47 o                         
 -12   7   5        352.58        342.01         8.82 o                         
 -11   7   5        109.08        106.84         4.23 o                         
 -10   7   5         64.47         65.18         2.87 o                         
  -9   7   5          0.35          2.81         1.14 o                         
  -8   7   5         14.52         15.38         1.99 o                         
  -7   7   5        690.78        726.48        22.21 o                         
  -6   7   5        269.54        262.91         6.00 o                         
  -5   7   5         10.48         13.96         1.92 o                         
  -4   7   5         32.08         30.92         3.45 o                         
  -3   7   5       1695.16       1805.87        26.46 o                         
  -2   7   5         83.21         87.78         3.83 o                         
  -1   7   5        175.82        192.83         5.67 o                         
   0   7   5       1878.53       1786.94        23.00 o                         
   1   7   5        100.66        105.39         5.46 o                         
   2   7   5        220.80        201.51         7.41 o                         
   3   7   5        255.89        271.62         9.22 o                         
   4   7   5         24.89         28.92         2.35 o                         
   5   7   5         16.45         13.20         1.76 o                         
   6   7   5        339.85        282.85         7.94 o                         
   7   7   5          1.11          0.43         1.49 o                         
   8   7   5        200.51        194.71         5.69 o                         
   9   7   5        119.73        121.33         3.98 o                         
  10   7   5        178.17        192.23         6.40 o                         
  11   7   5          2.39          2.03         1.30 o                         
 -15   8   5          4.29          5.59         1.42 o                         
 -14   8   5         80.32         77.19         9.83 o                         
 -13   8   5        115.06        111.75         5.95 o                         
 -12   8   5          1.23          1.81         1.81 o                         
 -11   8   5         67.99         78.12         3.80 o                         
 -10   8   5        118.28        104.63         3.54 o                         
  -9   8   5         17.30         24.85         1.97 o                         
  -8   8   5       1162.87       1168.14        19.96 o                         
  -7   8   5       1124.41       1091.19        33.74 o                         
  -6   8   5        849.43        857.22        14.64 o                         
  -5   8   5       1040.09       1052.69        17.43 o                         
  -4   8   5       1442.65       1483.92        30.77 o                         
  -3   8   5          0.35          2.90         1.40 o                         
  -2   8   5       1331.18       1300.60        20.27 o                         
  -1   8   5        805.28        772.20        14.27 o                         
   0   8   5        765.27        768.78        17.83 o                         
   1   8   5       2105.07       2048.56        54.31 o                         
   2   8   5         86.57         87.93         5.76 o                         
   3   8   5        725.62        697.61        15.37 o                         
   4   8   5         80.54         83.38         3.92 o                         
   5   8   5         24.96         33.66         2.44 o                         
   6   8   5        100.31         93.73         5.26 o                         
   7   8   5         14.70          8.84         2.18 o                         
   8   8   5          2.59          1.79         1.29 o                         
   9   8   5        118.09        122.67         5.22 o                         
  10   8   5         35.95         37.46         3.82 o                         
 -14   9   5         24.66         17.09         1.58 o                         
 -13   9   5          3.46          6.50         2.60 o                         
 -12   9   5         33.44         31.45         3.19 o                         
 -11   9   5        677.28        654.29        22.52 o                         
 -10   9   5        629.47        634.48        19.96 o                         
  -9   9   5        294.00        292.66         7.17 o                         
  -8   9   5        332.09        310.82         8.38 o                         
  -7   9   5        910.32        909.32        14.20 o                         
  -6   9   5        719.95        716.86        12.87 o                         
  -5   9   5        328.26        343.36         8.82 o                         
  -4   9   5          4.47          7.21         2.23 o                         
  -3   9   5        569.65        584.05        13.86 o                         
  -2   9   5        448.55        477.65         9.72 o                         
  -1   9   5       1240.12       1299.32        21.74 o                         
   0   9   5        263.84        260.05         6.69 o                         
   1   9   5         15.40         13.95         2.07 o                         
   2   9   5       1721.43       1675.60        24.64 o                         
   3   9   5        228.88        230.24         6.74 o                         
   4   9   5       1548.16       1592.19        33.37 o                         
   5   9   5         26.36         35.93         2.54 o                         
   6   9   5        265.15        273.19         9.12 o                         
   7   9   5       1428.50       1514.68        40.31 o                         
   8   9   5       1358.32       1429.93        23.13 o                         
   9   9   5        108.49        105.21         6.30 o                         
 -13  10   5         24.19         17.72         3.01 o                         
 -12  10   5         80.88         70.54         6.26 o                         
 -11  10   5         87.47         74.56         3.50 o                         
 -10  10   5        302.54        287.85         9.46 o                         
  -9  10   5        561.15        579.60        20.81 o                         
  -8  10   5       1311.83       1300.13        28.98 o                         
  -7  10   5         16.38         22.47         2.40 o                         
  -6  10   5        162.59        163.09         5.55 o                         
  -5  10   5        324.38        347.75         8.92 o                         
  -4  10   5        280.59        273.95         8.71 o                         
  -3  10   5       4160.49       4482.45        55.68 o                         
  -2  10   5         85.89         89.25         3.68 o                         
  -1  10   5         57.71         53.86         4.07 o                         
   0  10   5         11.21         12.52         1.65 o                         
   1  10   5        309.69        320.65         7.79 o                         
   2  10   5         15.06         13.80         2.05 o                         
   3  10   5          0.09          0.90         1.21 o                         
   4  10   5         35.60         34.83         3.42 o                         
   5  10   5        721.18        739.55        24.48 o                         
   6  10   5       1025.66       1091.27        28.89 o                         
   7  10   5         18.99         14.42         2.16 o                         
   8  10   5         57.44         55.87         2.68 o                         
 -12  11   5          5.01          2.36         1.63 o                         
 -11  11   5        119.79        119.54         5.82 o                         
 -10  11   5        214.42        214.22         7.13 o                         
  -9  11   5        208.93        199.80         8.93 o                         
  -8  11   5         83.52         81.03         4.77 o                         
  -7  11   5        453.47        443.38        14.04 o                         
  -6  11   5        836.02        933.39        20.61 o                         
  -5  11   5          3.27          4.56         1.54 o                         
  -4  11   5       1103.72       1197.71        21.17 o                         
  -3  11   5         48.41         55.53         3.21 o                         
  -2  11   5         59.04         61.10         3.06 o                         
  -1  11   5        295.00        299.52         7.47 o                         
   0  11   5         19.22         22.66         2.14 o                         
   1  11   5         15.84         13.39         1.95 o                         
   2  11   5        118.57        122.09         4.71 o                         
   3  11   5         14.10         12.82         1.70 o                         
   4  11   5        793.52        816.82        23.67 o                         
   5  11   5         40.41         43.00         3.05 o                         
   6  11   5         93.23         86.84         4.29 o                         
   7  11   5        469.12        465.13       195.92 o                         
 -11  12   5          9.47          7.86         1.36 o                         
 -10  12   5        113.71        105.86         4.26 o                         
  -9  12   5         11.29         10.45         1.33 o                         
  -8  12   5        157.03        154.34         5.80 o                         
  -7  12   5         56.29         52.59         3.53 o                         
  -6  12   5          1.47          1.57         1.31 o                         
  -5  12   5        194.27        205.71         7.02 o                         
  -4  12   5          3.39          6.72         1.74 o                         
  -3  12   5         61.91         65.03         3.54 o                         
  -2  12   5        135.83        132.15         5.55 o                         
  -1  12   5         24.44         33.44         3.41 o                         
   0  12   5         41.78         43.97         3.70 o                         
   1  12   5          0.40          2.55         1.59 o                         
   2  12   5         21.18         28.39         2.88 o                         
   3  12   5         21.32         25.05         3.19 o                         
   4  12   5         56.33         59.90         4.30 o                         
   5  12   5         19.34         11.56         1.95 o                         
   6  12   5        113.88         49.16         8.13 o                         
  -9  13   5         71.09         85.33         6.01 o                         
  -8  13   5          1.92          3.78         0.88 o                         
  -7  13   5          5.66          3.03         1.07 o                         
  -6  13   5        117.36        111.66         9.10 o                         
  -5  13   5        376.17        424.23        11.63 o                         
  -4  13   5         11.44         11.62         2.37 o                         
  -3  13   5          0.22          1.30         1.27 o                         
  -2  13   5         97.34        104.41         5.16 o                         
  -1  13   5          1.93          1.83         1.43 o                         
   0  13   5         98.68        101.25         6.11 o                         
   1  13   5          1.28          2.72         1.60 o                         
   2  13   5        288.66        337.87        11.92 o                         
   3  13   5        319.06        343.02        11.35 o                         
   4  13   5        466.87        501.79        41.40 o                         
   5  13   5        272.71        296.69        11.95 o                         
  -7  14   5        158.79        158.58         5.66 o                         
  -6  14   5          8.95         11.23         3.21 o                         
  -5  14   5       1126.79       1158.96        29.05 o                         
  -4  14   5        211.01        234.82         8.73 o                         
  -3  14   5        135.92        138.94         4.52 o                         
  -2  14   5         17.39         14.55         1.52 o                         
  -1  14   5         62.62         50.37         7.92 o                         
   0  14   5         57.57         69.17         3.39 o                         
   1  14   5         83.83         83.46         6.42 o                         
   2  14   5        226.99        246.82         9.43 o                         
 -17   0   6          2.09          2.40         1.55 o                         
 -16   0   6          0.47          0.67         1.67 o                         
 -15   0   6          2.31         -0.07         1.77 o                         
 -14   0   6         84.73         79.26         6.77 o                         
 -13   0   6         85.57         85.10         6.50 o                         
 -12   0   6        585.23        555.99        12.95 o                         
 -11   0   6       2526.70       2534.96        84.98 o                         
 -10   0   6         16.29         13.77         1.90 o                         
  -9   0   6        292.48        283.59         8.57 o                         
  -8   0   6        118.53        124.56         4.67 o                         
  -7   0   6       2875.02       3362.50        74.83 o                         
  -6   0   6       4922.46       5726.58       207.50 o                         
  -5   0   6        547.78        729.18        25.35 o                         
  -4   0   6       1473.85       1970.44        91.38 o                         
  -3   0   6         50.64         79.69        11.91 o                         
  -2   0   6        407.49        525.45        41.20 o                         
  -1   0   6         29.97         36.34         4.68 o                         
   0   0   6          4.03         15.70         3.36 o                         
   1   0   6        645.75        690.67        35.11 o                         
   2   0   6       7667.36       8298.61       100.74 o                         
   3   0   6       2845.33       2907.82        74.22 o                         
   4   0   6        318.05        339.35         6.91 o                         
   5   0   6        190.44        199.81         5.31 o                         
   6   0   6       2843.98       2921.39        38.42 o                         
   7   0   6         14.18         15.24         2.18 o                         
   8   0   6         37.90         33.85         2.80 o                         
   9   0   6        158.90        181.88         7.38 o                         
  10   0   6          0.18          0.67         2.07 o                         
  11   0   6          1.32          2.55         1.92 o                         
 -17   1   6          8.99          9.82         1.27 o                         
 -16   1   6        188.74        197.91         5.25 o                         
 -15   1   6         29.83         29.01         2.46 o                         
 -14   1   6         44.22         42.38         2.81 o                         
 -13   1   6        816.76        833.50        27.72 o                         
 -12   1   6       1777.77       1836.10        35.07 o                         
 -11   1   6        250.91        249.45        11.02 o                         
 -10   1   6       2055.48       2168.40        35.08 o                         
  -9   1   6        933.28        871.86        12.80 o                         
  -8   1   6         25.67         20.66         2.06 o                         
  -7   1   6        921.17       1104.07        27.38 o                         
  -6   1   6         49.26         65.68         4.46 o                         
  -5   1   6        512.34        553.24        20.75 o                         
  -4   1   6       1464.79       1699.66       109.55 o                         
  -3   1   6        104.91        133.62        19.26 o                         
  -2   1   6       1863.53       2065.66        53.79 o                         
  -1   1   6         97.01        108.95         8.59 o                         
   0   1   6       1263.00       1354.49        55.45 o                         
   1   1   6        722.68        758.22        17.41 o                         
   2   1   6       2771.74       2696.20        25.88 o                         
   3   1   6        332.50        372.19         9.85 o                         
   4   1   6       1849.10       1928.70        75.26 o                         
   5   1   6       5804.74       5879.26       194.22 o                         
   6   1   6       3890.70       4183.00       121.01 o                         
   7   1   6       2540.12       2719.08        68.66 o                         
   8   1   6          6.02          2.51         1.40 o                         
   9   1   6        542.18        579.33        13.48 o                         
  10   1   6         29.56         38.10         4.99 o                         
  11   1   6          4.50          1.55         1.70 o                         
 -17   2   6          1.87          0.95         1.11 o                         
 -16   2   6         22.91         19.57         1.44 o                         
 -15   2   6          2.55          1.62         1.36 o                         
 -14   2   6          0.63         -0.44         1.52 o                         
 -13   2   6       1298.74       1341.70        38.76 o                         
 -12   2   6         10.31         10.46         1.49 o                         
 -11   2   6       1185.91       1172.24        30.07 o                         
 -10   2   6        474.16        436.82         7.74 o                         
  -9   2   6          5.80          8.88         1.20 o                         
  -8   2   6        363.63        334.47        11.81 o                         
  -7   2   6       1258.81       1368.74        40.05 o                         
  -6   2   6        887.37       1217.14        28.87 o                         
  -5   2   6        399.27        482.94        17.05 o                         
  -4   2   6       1398.64       2256.83       269.35 o                         
  -3   2   6       1290.73       2092.41       264.63 o                         
  -2   2   6        184.10        260.97        18.51 o                         
  -1   2   6       1070.59       1156.89        29.88 o                         
   0   2   6        145.03        145.96        10.94 o                         
   1   2   6        102.82        134.08         6.24 o                         
   2   2   6         77.27         92.20         2.35 o                         
   3   2   6        156.64        145.58         3.98 o                         
   4   2   6         18.70         17.93         1.24 o                         
   5   2   6       1090.07       1166.61        38.75 o                         
   6   2   6        701.49        718.86        14.50 o                         
   7   2   6         29.25         24.22         1.70 o                         
   8   2   6         29.56         33.73         1.90 o                         
   9   2   6        103.52        101.23         5.03 o                         
  10   2   6         85.06         80.83         3.02 o                         
  11   2   6         19.33         14.74         1.69 o                         
 -17   3   6          2.49          3.49         2.11 o                         
 -16   3   6          5.70          2.42         1.76 o                         
 -15   3   6        266.27        297.04         9.07 o                         
 -14   3   6          8.34          7.58         1.35 o                         
 -13   3   6        694.19        690.59        15.56 o                         
 -12   3   6        387.63        375.99         8.87 o                         
 -11   3   6        381.92        422.65        15.52 o                         
 -10   3   6        614.43        636.30        12.31 o                         
  -9   3   6        582.63        552.23        13.56 o                         
  -8   3   6        327.80        325.83         7.77 o                         
  -7   3   6        143.36        160.97         5.02 o                         
  -6   3   6        170.58        189.24         7.73 o                         
  -5   3   6         66.43         93.57         4.91 o                         
  -4   3   6        770.97        908.87       127.14 o                         
  -3   3   6        195.43        226.32        96.66 o                         
  -2   3   6        472.10        497.41        15.21 o                         
  -1   3   6        113.56        163.57         7.87 o                         
   0   3   6       1643.73       1683.03        65.67 o                         
   1   3   6        124.94        125.60         4.84 o                         
   2   3   6         11.15         12.57         1.32 o                         
   3   3   6          1.61          1.83         0.85 o                         
   4   3   6       1314.26       1343.32        41.31 o                         
   5   3   6          1.73          2.59         0.96 o                         
   6   3   6        882.05        900.01        40.39 o                         
   7   3   6         27.37         26.92         1.70 o                         
   8   3   6        115.75        129.36         3.90 o                         
   9   3   6         41.89         33.43         2.84 o                         
  10   3   6         87.57         91.69         3.32 o                         
  11   3   6        380.44        394.61        25.56 o                         
 -17   4   6         12.87          9.59         1.79 o                         
 -16   4   6        119.23        105.24         3.74 o                         
 -15   4   6        184.09        148.09         5.13 o                         
 -14   4   6        201.15        191.93         7.41 o                         
 -13   4   6        375.30        377.24        18.31 o                         
 -12   4   6         72.72         79.15         3.30 o                         
 -11   4   6        387.46        375.89         7.44 o                         
 -10   4   6       1176.10       1142.27        33.29 o                         
  -9   4   6         39.41         33.73         1.76 o                         
  -8   4   6         25.62         24.25         1.64 o                         
  -7   4   6       1267.73       1242.89        45.23 o                         
  -6   4   6        891.24        904.24        22.79 o                         
  -5   4   6        408.36        444.06        12.89 o                         
  -4   4   6       2205.23       2621.29        74.68 o                         
  -3   4   6        541.70        607.87        17.63 o                         
  -2   4   6        643.76        706.79        22.33 o                         
  -1   4   6       1313.19       1521.43        39.12 o                         
   0   4   6         12.85         15.24         2.49 o                         
   1   4   6        679.73        659.51        28.72 o                         
   2   4   6       1000.19        988.06        34.75 o                         
   3   4   6        523.27        481.22         9.72 o                         
   4   4   6         28.68         29.09         1.96 o                         
   5   4   6          6.05          8.45         1.15 o                         
   6   4   6         23.08         26.27         1.87 o                         
   7   4   6        675.76        705.29         9.47 o                         
   8   4   6        698.72        717.20         9.95 o                         
   9   4   6         55.42         60.19         2.38 o                         
  10   4   6         10.78         13.94         1.80 o                         
  11   4   6         37.84         41.12         3.74 o                         
 -16   5   6          0.22          0.20         1.22 o                         
 -15   5   6        283.69        262.35        16.24 o                         
 -14   5   6         64.89         62.52         3.21 o                         
 -13   5   6        529.68        532.57        16.06 o                         
 -12   5   6        191.97        190.93         4.66 o                         
 -11   5   6         82.17         90.54         3.00 o                         
 -10   5   6        614.29        586.04        13.22 o                         
  -9   5   6       1090.89       1072.37        26.33 o                         
  -8   5   6        750.72        749.36        16.04 o                         
  -7   5   6         37.37         34.47         1.93 o                         
  -6   5   6        107.71        113.29         3.39 o                         
  -5   5   6       1081.31       1068.26        18.84 o                         
  -4   5   6        419.68        504.33         8.45 o                         
  -3   5   6       1115.29       1227.87        13.92 o                         
  -2   5   6        856.62        859.88        13.51 o                         
  -1   5   6         85.73         95.91         3.74 o                         
   0   5   6         56.30         42.77         2.79 o                         
   1   5   6       1850.42       1775.73        53.73 o                         
   2   5   6        776.93        730.83        26.48 o                         
   3   5   6         79.50         84.24         4.52 o                         
   4   5   6        877.03        814.73        33.46 o                         
   5   5   6       4342.09       4217.47       180.89 o                         
   6   5   6        355.95        384.37         8.56 o                         
   7   5   6        139.71        138.69         9.75 o                         
   8   5   6        632.24        631.95        20.22 o                         
   9   5   6        119.98        123.39         5.26 o                         
  10   5   6        263.03        295.85        20.21 o                         
 -16   6   6          7.46          4.23         1.87 o                         
 -15   6   6         25.15         24.52         2.31 o                         
 -14   6   6        169.39        179.72         8.21 o                         
 -13   6   6         45.75         48.31         4.43 o                         
 -12   6   6        217.34        223.86         7.73 o                         
 -11   6   6        169.04        167.57         5.07 o                         
 -10   6   6        332.74        339.99         6.42 o                         
  -9   6   6         27.40         19.38         1.89 o                         
  -8   6   6        536.12        529.00        17.14 o                         
  -7   6   6        930.15        894.77        23.42 o                         
  -6   6   6        623.90        642.62        17.09 o                         
  -5   6   6       1186.92       1268.46        24.05 o                         
  -4   6   6        519.92        485.82         9.11 o                         
  -3   6   6         12.77          8.28         1.65 o                         
  -2   6   6       1087.03        996.48        34.61 o                         
  -1   6   6        989.21       1015.45        23.86 o                         
   0   6   6       1178.02       1222.52        43.01 o                         
   1   6   6         90.66         87.27         4.36 o                         
   2   6   6       1026.95       1087.35        62.00 o                         
   3   6   6        508.69        580.49        29.35 o                         
   4   6   6          2.61          4.54         1.04 o                         
   5   6   6        206.15        166.80         4.84 o                         
   6   6   6         60.95         65.56         3.35 o                         
   7   6   6        183.27        185.50         5.07 o                         
   8   6   6         25.92         25.29         1.95 o                         
   9   6   6         42.23         44.90         3.46 o                         
  10   6   6        147.91        148.00        21.74 o                         
 -15   7   6        220.06        230.45         7.93 o                         
 -14   7   6        151.49        171.11         7.54 o                         
 -13   7   6        139.52        130.74         6.33 o                         
 -12   7   6         86.01         93.05         4.63 o                         
 -11   7   6         38.04         43.17         2.71 o                         
 -10   7   6          8.82          7.78         1.40 o                         
  -9   7   6         81.42         64.41         3.60 o                         
  -8   7   6        503.21        479.22        10.03 o                         
  -7   7   6         33.06         29.60         2.29 o                         
  -6   7   6         96.55        109.78         6.30 o                         
  -5   7   6          4.71          7.28         1.54 o                         
  -4   7   6         35.97         34.84         2.48 o                         
  -3   7   6        231.48        224.19         6.64 o                         
  -2   7   6        914.36        910.61        24.23 o                         
  -1   7   6       4403.02       4424.25        54.39 o                         
   0   7   6         35.05         38.70         2.23 o                         
   1   7   6        423.64        374.63        12.84 o                         
   2   7   6        624.93        595.18        11.53 o                         
   3   7   6        490.72        487.37        12.35 o                         
   4   7   6          2.60          2.29         1.37 o                         
   5   7   6        561.10        480.33        14.14 o                         
   6   7   6         24.87         23.31         2.82 o                         
   7   7   6        447.48        453.05         9.80 o                         
   8   7   6        643.84        623.91        11.48 o                         
   9   7   6          2.00          1.17         1.47 o                         
  10   7   6        140.67        126.45         6.42 o                         
 -15   8   6         18.88         15.28         2.19 o                         
 -14   8   6        247.59        286.53         9.76 o                         
 -13   8   6        897.62        911.64        28.73 o                         
 -12   8   6         32.44         34.13         3.08 o                         
 -11   8   6          8.90         10.58         1.66 o                         
 -10   8   6        243.22        227.56         6.28 o                         
  -9   8   6         23.60         23.31         2.45 o                         
  -8   8   6        142.98        121.94         4.25 o                         
  -7   8   6        884.65        843.04        24.83 o                         
  -6   8   6         42.89         47.04         3.19 o                         
  -5   8   6       1127.88       1114.62        60.33 o                         
  -4   8   6       4874.16       5057.27        75.93 o                         
  -3   8   6        808.17        819.53        12.96 o                         
  -2   8   6        271.40        281.03         7.46 o                         
  -1   8   6       1734.84       1735.94        26.38 o                         
   0   8   6       2235.10       2262.61        48.85 o                         
   1   8   6        476.20        462.18        30.78 o                         
   2   8   6         92.02        100.87         4.40 o                         
   3   8   6        258.24        243.98         7.09 o                         
   4   8   6        173.31        151.62         6.09 o                         
   5   8   6         38.35         28.52         2.82 o                         
   6   8   6         47.44         42.12         3.30 o                         
   7   8   6         58.50         61.35         2.98 o                         
   8   8   6         65.95         64.35         2.98 o                         
   9   8   6        168.84        164.52        10.40 o                         
 -14   9   6         40.74         33.78         1.90 o                         
 -13   9   6          2.50          4.26         1.71 o                         
 -12   9   6         19.39         16.42         3.90 o                         
 -11   9   6         76.57         76.88         4.27 o                         
 -10   9   6        391.04        365.43        10.24 o                         
  -9   9   6         59.48         58.04         3.42 o                         
  -8   9   6         45.24         51.19         3.29 o                         
  -7   9   6        350.82        367.52         9.15 o                         
  -6   9   6        100.26        103.82         7.19 o                         
  -5   9   6         37.56         37.13         3.29 o                         
  -4   9   6       1318.05       1376.21        41.06 o                         
  -3   9   6         55.29         57.82         4.60 o                         
  -2   9   6        180.73        188.66        10.38 o                         
  -1   9   6       1208.73       1217.05        19.19 o                         
   0   9   6         81.44         87.41         4.11 o                         
   1   9   6        108.78        116.16         5.80 o                         
   2   9   6         26.93         32.06         2.19 o                         
   3   9   6        133.67        108.38         4.10 o                         
   4   9   6         82.63         94.05         4.50 o                         
   5   9   6        250.89        260.63         8.56 o                         
   6   9   6         31.91         33.24         4.10 o                         
   7   9   6          0.55          0.39         1.27 o                         
   8   9   6        152.72        155.73         4.62 o                         
 -13  10   6         63.68         75.57         5.53 o                         
 -12  10   6         69.84         88.09         7.07 o                         
 -11  10   6         53.96         53.22         4.08 o                         
 -10  10   6         19.35         18.71         2.07 o                         
  -9  10   6          4.48          3.17         1.30 o                         
  -8  10   6         25.47         23.57         2.54 o                         
  -7  10   6         73.28         81.84         4.37 o                         
  -6  10   6         18.25         22.31         2.24 o                         
  -5  10   6          3.05          3.68         1.71 o                         
  -4  10   6        337.28        351.67        11.50 o                         
  -3  10   6         73.29         77.12         3.44 o                         
  -2  10   6        856.43        839.22        33.03 o                         
  -1  10   6        181.65        189.86         5.62 o                         
   0  10   6         69.08         74.17         3.31 o                         
   1  10   6       2180.81       2290.58        36.09 o                         
   2  10   6        159.10        163.00         6.65 o                         
   3  10   6         76.50         77.42         4.09 o                         
   4  10   6         55.04         60.54         4.83 o                         
   5  10   6          7.51          9.48         1.81 o                         
   6  10   6          7.67          7.73         3.25 o                         
   7  10   6         67.94         72.39         6.99 o                         
 -12  11   6         19.97         17.97         1.84 o                         
 -11  11   6        316.26        318.26        10.51 o                         
 -10  11   6         13.97         16.94         2.17 o                         
  -9  11   6         84.53         72.98         3.38 o                         
  -8  11   6          3.55          2.24         2.02 o                         
  -7  11   6         55.09         56.53         5.27 o                         
  -6  11   6        466.93        489.97         9.83 o                         
  -5  11   6         70.68         79.64         3.89 o                         
  -4  11   6          0.68          1.47         1.61 o                         
  -3  11   6        801.66        852.68        13.84 o                         
  -2  11   6        433.75        439.59         8.69 o                         
  -1  11   6        217.69        225.08         6.70 o                         
   0  11   6          1.26          1.38         1.40 o                         
   1  11   6         12.66         10.23         1.92 o                         
   2  11   6        327.75        337.06         7.99 o                         
   3  11   6         30.98         32.09         2.91 o                         
   4  11   6         16.61         26.68         2.37 o                         
   5  11   6          3.27          3.98         1.30 o                         
   6  11   6          6.64          8.37         5.12 o                         
 -10  12   6        108.76         91.21        10.89 o                         
  -9  12   6        265.88        229.23        10.38 o                         
  -8  12   6         87.07         70.36         4.71 o                         
  -7  12   6       1095.39       1208.55        26.07 o                         
  -6  12   6        550.95        652.70        23.35 o                         
  -5  12   6        104.61        117.81         5.73 o                         
  -4  12   6        964.94       1054.20        23.61 o                         
  -3  12   6        925.80       1012.94        19.96 o                         
  -2  12   6          6.64          6.24         1.44 o                         
  -1  12   6         50.23         46.20         4.38 o                         
   0  12   6       1560.01       1791.03        36.84 o                         
   1  12   6        384.08        410.75         9.77 o                         
   2  12   6         98.29         88.97        11.01 o                         
   3  12   6         40.78         44.31         3.46 o                         
   4  12   6         62.95         68.20         3.79 o                         
   5  12   6         24.96         30.06        10.52 o                         
  -8  13   6        100.59         94.36         3.77 o                         
  -7  13   6        135.89        142.43         5.09 o                         
  -6  13   6        290.18        289.33        13.90 o                         
  -5  13   6         18.26         17.31         3.74 o                         
  -4  13   6          8.05          7.45         3.21 o                         
  -3  13   6         85.86         93.21         5.57 o                         
  -2  13   6        364.47        381.48        10.69 o                         
  -1  13   6        749.22        786.56        22.26 o                         
   0  13   6        213.03        241.20         9.21 o                         
   1  13   6        388.09        433.88        14.67 o                         
   2  13   6        148.16        134.39         5.83 o                         
   3  13   6         96.50         83.57         4.27 o                         
  -6  14   6        238.88        243.63        11.05 o                         
  -5  14   6          1.43          0.65         1.09 o                         
  -4  14   6        189.70        199.55         6.04 o                         
  -3  14   6        264.78        265.28        10.20 o                         
  -2  14   6         29.96         21.78         2.84 o                         
  -1  14   6        101.53         92.60         3.62 o                         
   0  14   6        185.60        191.70         9.51 o                         
   1  14   6         35.85         39.41         3.41 o                         
 -17   1   7          0.68          0.00         1.04 o                         
 -16   1   7        178.39        194.84         4.47 o                         
 -15   1   7         54.82         60.24         2.87 o                         
 -14   1   7          1.22          1.70         1.44 o                         
 -13   1   7        330.51        348.51         6.63 o                         
 -12   1   7         32.17         33.92         2.03 o                         
 -11   1   7          0.83          1.65         1.18 o                         
 -10   1   7        504.13        502.06        11.44 o                         
  -9   1   7        403.15        381.52        10.78 o                         
  -8   1   7        242.59        262.13         8.13 o                         
  -7   1   7        308.92        300.91        10.81 o                         
  -6   1   7        332.02        335.25        12.24 o                         
  -5   1   7       2993.36       3617.10        95.49 o                         
  -4   1   7        512.02        621.27        30.30 o                         
  -3   1   7        670.84        807.41        34.43 o                         
  -2   1   7        493.37        536.43        17.33 o                         
  -1   1   7         95.54         78.82         3.78 o                         
   0   1   7        553.19        569.87         8.40 o                         
   1   1   7       1194.83       1266.61        14.23 o                         
   2   1   7         25.38         21.25         1.35 o                         
   3   1   7        382.38        367.37        12.87 o                         
   4   1   7       2235.86       2475.01        91.64 o                         
   5   1   7        702.76        704.51        33.62 o                         
   6   1   7         85.95         89.22         3.35 o                         
   7   1   7        243.71        244.28         6.96 o                         
   8   1   7        657.99        731.82        36.77 o                         
   9   1   7        427.48        450.53        14.41 o                         
  10   1   7        220.24        264.73        19.37 o                         
 -17   2   7         99.22        113.97         5.88 o                         
 -16   2   7        674.87        772.80        18.44 o                         
 -15   2   7         52.81         59.80         2.46 o                         
 -14   2   7        836.05        850.34        13.29 o                         
 -13   2   7         23.58         25.38         1.86 o                         
 -12   2   7       1440.32       1410.78        32.14 o                         
 -11   2   7        299.50        287.92         8.10 o                         
 -10   2   7        169.41        146.85         3.71 o                         
  -9   2   7        313.66        307.66        10.20 o                         
  -8   2   7          3.27          5.48         0.91 o                         
  -7   2   7       1917.55       2031.06        66.10 o                         
  -6   2   7       1216.57       1193.42        43.37 o                         
  -5   2   7       1656.78       1783.98        59.82 o                         
  -4   2   7       1402.29       1989.68        91.74 o                         
  -3   2   7        437.00        391.27        13.56 o                         
  -2   2   7       2428.83       2531.94       108.06 o                         
  -1   2   7       2116.73       2208.27        42.99 o                         
   0   2   7        249.84        222.34         7.05 o                         
   1   2   7        228.89        196.84        10.24 o                         
   2   2   7          9.64          8.11         1.08 o                         
   3   2   7         37.13         37.83         1.86 o                         
   4   2   7        279.92        297.53        20.40 o                         
   5   2   7        183.95        184.28         7.39 o                         
   6   2   7         46.76         50.50         2.75 o                         
   7   2   7        599.44        644.19        10.40 o                         
   8   2   7        798.11        840.68        16.24 o                         
   9   2   7         45.62         44.20         2.53 o                         
  10   2   7        561.59        606.11        10.59 o                         
 -17   3   7        465.73        404.29        46.64 o                         
 -16   3   7          0.05          1.42         1.01 o                         
 -15   3   7          3.27          5.38         1.08 o                         
 -14   3   7          2.12          3.42         1.22 o                         
 -13   3   7        174.08        203.32         4.55 o                         
 -12   3   7        241.05        258.30         6.75 o                         
 -11   3   7        123.26         98.30         3.83 o                         
 -10   3   7         30.85         22.81         1.88 o                         
  -9   3   7          1.15          2.76         1.16 o                         
  -8   3   7         81.64         90.48         3.07 o                         
  -7   3   7         73.62         72.36         2.66 o                         
  -6   3   7        294.28        324.99        11.74 o                         
  -5   3   7        901.13        975.26        54.57 o                         
  -4   3   7       2489.80       2731.89       149.91 o                         
  -3   3   7        146.60        113.88         6.54 o                         
  -2   3   7        437.28        530.07         9.93 o                         
  -1   3   7        697.52        744.66        22.60 o                         
   0   3   7       1585.72       1647.21        28.07 o                         
   1   3   7        538.92        484.24        18.80 o                         
   2   3   7         81.18         67.96         3.25 o                         
   3   3   7        157.87        161.84         6.26 o                         
   4   3   7        204.07        209.87        11.41 o                         
   5   3   7         39.83         32.72         2.41 o                         
   6   3   7        239.10        248.41         5.06 o                         
   7   3   7          0.93          1.41         1.08 o                         
   8   3   7        156.95        151.56         4.15 o                         
   9   3   7        301.60        327.40         6.43 o                         
  10   3   7        227.77        218.43         7.44 o                         
 -16   4   7          3.99          2.96         1.11 o                         
 -15   4   7          6.57          3.71         2.02 o                         
 -14   4   7        172.97        153.51         4.15 o                         
 -13   4   7         13.65         13.71         1.69 o                         
 -12   4   7        991.77        987.65        21.55 o                         
 -11   4   7         36.22         26.61         2.00 o                         
 -10   4   7        411.61        421.66         9.90 o                         
  -9   4   7        498.67        463.05        17.19 o                         
  -8   4   7        120.42        114.46         3.26 o                         
  -7   4   7         43.24         41.59         2.01 o                         
  -6   4   7       1022.67       1050.42        32.28 o                         
  -5   4   7        994.72       1148.66        46.94 o                         
  -4   4   7          9.64         15.52         1.36 o                         
  -3   4   7        656.86        683.05        10.86 o                         
  -2   4   7        955.43        977.74        14.14 o                         
  -1   4   7         39.94         56.18         2.28 o                         
   0   4   7        142.24        144.33         5.32 o                         
   1   4   7       1452.43       1516.41        39.80 o                         
   2   4   7        257.01        308.97         8.13 o                         
   3   4   7          1.05          0.74         0.92 o                         
   4   4   7         70.58         80.81         2.72 o                         
   5   4   7        384.36        401.17        20.12 o                         
   6   4   7         58.86         59.05         2.62 o                         
   7   4   7        156.45        153.42         8.05 o                         
   8   4   7        404.62        416.71         8.03 o                         
   9   4   7        101.63        102.35         3.17 o                         
 -16   5   7        267.94        267.04         6.01 o                         
 -15   5   7          0.59          1.65         1.21 o                         
 -14   5   7         54.45         52.97         2.54 o                         
 -13   5   7          1.08          1.28         1.56 o                         
 -12   5   7        324.06        294.11        18.04 o                         
 -11   5   7       1120.15       1174.08        19.12 o                         
 -10   5   7        197.16        214.00         7.19 o                         
  -9   5   7         19.57         17.72         1.46 o                         
  -8   5   7        316.59        330.87         8.54 o                         
  -7   5   7          5.17          7.38         1.03 o                         
  -6   5   7       1338.35       1438.75        24.63 o                         
  -5   5   7          2.98          3.55         1.41 o                         
  -4   5   7        146.09        151.91         4.89 o                         
  -3   5   7         52.82         65.63         2.90 o                         
  -2   5   7         57.52         69.68         2.71 o                         
  -1   5   7        234.46        242.64         5.14 o                         
   0   5   7         63.63         79.27         2.62 o                         
   1   5   7        111.15        101.58         3.97 o                         
   2   5   7        309.29        334.87        10.66 o                         
   3   5   7       1124.50       1202.94        49.13 o                         
   4   5   7        372.73        378.58        10.34 o                         
   5   5   7        479.38        421.11         7.24 o                         
   6   5   7       1188.20       1294.31        76.17 o                         
   7   5   7        440.19        462.93        31.31 o                         
   8   5   7         91.34         99.46         3.17 o                         
   9   5   7         38.79         46.41         3.06 o                         
 -16   6   7        209.39        167.08         8.05 o                         
 -15   6   7         54.36         50.49         2.50 o                         
 -14   6   7         66.61         58.68         3.67 o                         
 -13   6   7          1.31          1.62         1.75 o                         
 -12   6   7          0.43          1.21         1.41 o                         
 -11   6   7          7.99          9.67         1.99 o                         
 -10   6   7         40.70         36.49         1.91 o                         
  -9   6   7        442.80        434.56        11.48 o                         
  -8   6   7        247.62        242.91         5.15 o                         
  -7   6   7        530.05        586.18         9.79 o                         
  -6   6   7        306.34        323.68        10.10 o                         
  -5   6   7         64.43         55.51         2.57 o                         
  -4   6   7         60.73         51.41         2.72 o                         
  -3   6   7       1639.20       1679.21        19.52 o                         
  -2   6   7        376.12        382.38         9.61 o                         
  -1   6   7        287.73        294.46        10.76 o                         
   0   6   7        582.36        576.90         8.87 o                         
   1   6   7         38.85         49.34         2.28 o                         
   2   6   7         84.59         77.87         2.93 o                         
   3   6   7        353.90        322.29         6.06 o                         
   4   6   7         22.48         31.57         2.16 o                         
   5   6   7       1057.93       1090.11        21.81 o                         
   6   6   7        873.80        889.55        25.41 o                         
   7   6   7          6.80          7.04         4.55 o                         
   8   6   7         55.97         71.78        13.66 o                         
   9   6   7        114.03        111.35        15.72 o                         
 -15   7   7         22.53         18.62         1.98 o                         
 -14   7   7         43.53         40.91         3.48 o                         
 -13   7   7          2.35          4.22         1.94 o                         
 -12   7   7          4.14          1.71         1.53 o                         
 -11   7   7        138.27        159.26         6.67 o                         
 -10   7   7        112.45        101.81         3.87 o                         
  -9   7   7         57.65         52.74         2.78 o                         
  -8   7   7         94.17         88.15         4.07 o                         
  -7   7   7        607.35        649.01        38.38 o                         
  -6   7   7       1573.27       1634.40        39.27 o                         
  -5   7   7        665.96        704.57        11.97 o                         
  -4   7   7       3125.94       3271.58        43.67 o                         
  -3   7   7        295.88        315.30        13.12 o                         
  -2   7   7          3.26          6.83         1.95 o                         
  -1   7   7        206.45        204.41         6.25 o                         
   0   7   7        403.78        372.70        13.71 o                         
   1   7   7         72.23         73.63         3.79 o                         
   2   7   7        448.14        389.09        11.68 o                         
   3   7   7        159.01        134.84        10.62 o                         
   4   7   7         25.08         25.17         2.29 o                         
   5   7   7         58.87         61.85         3.71 o                         
   6   7   7        135.39        139.87         5.45 o                         
   7   7   7         56.56         57.41         3.27 o                         
   8   7   7        139.02        162.08        10.81 o                         
 -14   8   7         18.60         22.47         2.22 o                         
 -13   8   7        178.43        174.54         7.22 o                         
 -12   8   7        289.08        262.41        10.83 o                         
 -11   8   7         21.55         16.39         2.17 o                         
 -10   8   7        878.74        830.76        14.33 o                         
  -9   8   7        132.49        113.70         4.92 o                         
  -8   8   7        293.34        284.50         8.20 o                         
  -7   8   7        761.92        738.49        18.80 o                         
  -6   8   7        793.20        795.23        25.05 o                         
  -5   8   7         81.17         89.63         4.10 o                         
  -4   8   7         64.29         58.55         3.27 o                         
  -3   8   7        921.02        908.09        14.98 o                         
  -2   8   7        986.98       1051.48        16.33 o                         
  -1   8   7        546.08        546.15        19.74 o                         
   0   8   7        224.95        219.46        14.50 o                         
   1   8   7        258.03        270.32         8.47 o                         
   2   8   7        133.81        127.73         4.94 o                         
   3   8   7        319.30        340.28         8.88 o                         
   4   8   7        314.48        303.56         9.97 o                         
   5   8   7        196.70        210.87         6.54 o                         
   6   8   7          8.91          9.64         1.64 o                         
   7   8   7         44.80         43.20         3.10 o                         
   8   8   7        745.36        696.95        32.91 o                         
 -14   9   7         48.25         49.25         3.74 o                         
 -13   9   7         25.67         26.46         1.91 o                         
 -12   9   7        280.61        283.75        17.19 o                         
 -11   9   7        470.27        499.85        27.67 o                         
 -10   9   7        200.78        216.29         7.06 o                         
  -9   9   7         36.85         34.98         2.79 o                         
  -8   9   7        120.80        129.39         5.13 o                         
  -7   9   7        819.44        849.27        19.92 o                         
  -6   9   7        450.88        487.44        14.54 o                         
  -5   9   7         85.45         90.97         4.81 o                         
  -4   9   7         14.01         15.62         2.26 o                         
  -3   9   7          0.20          1.32         1.38 o                         
  -2   9   7        185.16        175.04         9.23 o                         
  -1   9   7         46.85         44.60         2.75 o                         
   0   9   7        340.52        352.55         8.16 o                         
   1   9   7         92.63        104.17         4.67 o                         
   2   9   7        223.57        268.48         7.62 o                         
   3   9   7        808.88        835.99        16.62 o                         
   4   9   7        506.58        504.27        12.80 o                         
   5   9   7         24.16         34.76         4.06 o                         
   6   9   7        276.08        255.73         8.61 o                         
   7   9   7        121.83        122.02         8.09 o                         
 -13  10   7        162.45        140.26         6.99 o                         
 -12  10   7        350.46        309.42        19.99 o                         
 -11  10   7        228.03        198.98        18.97 o                         
 -10  10   7        111.94        112.69         5.14 o                         
  -9  10   7        728.42        768.08        16.11 o                         
  -8  10   7        429.50        427.95        12.75 o                         
  -7  10   7        757.13        790.37        20.02 o                         
  -6  10   7        567.14        606.91        14.43 o                         
  -5  10   7        279.45        280.08         8.86 o                         
  -4  10   7         20.62         25.65         2.33 o                         
  -3  10   7         51.71         53.23         3.14 o                         
  -2  10   7        202.96        218.51         6.84 o                         
  -1  10   7        254.45        294.45         7.26 o                         
   0  10   7        863.23        913.00        17.13 o                         
   1  10   7        417.62        465.49        10.37 o                         
   2  10   7        114.23        114.68         4.33 o                         
   3  10   7        504.96        557.66        14.52 o                         
   4  10   7        710.96        730.10        17.61 o                         
   5  10   7        884.75        950.60        28.73 o                         
   6  10   7        202.26        161.07        18.12 o                         
 -11  11   7        197.29        171.58        14.83 o                         
 -10  11   7         74.96         76.36         5.00 o                         
  -9  11   7         22.09         21.74         1.98 o                         
  -8  11   7         13.01         13.82         1.84 o                         
  -7  11   7        762.06        812.10        14.89 o                         
  -6  11   7         51.44         54.82         3.15 o                         
  -5  11   7          3.25          4.19         1.93 o                         
  -4  11   7         38.41         36.80         2.58 o                         
  -3  11   7         14.43         16.75         1.97 o                         
  -2  11   7          1.42          0.67         1.48 o                         
  -1  11   7        258.23        264.69         7.03 o                         
   0  11   7        445.34        497.36        11.91 o                         
   1  11   7         84.05         82.89         3.57 o                         
   2  11   7       1389.01       1474.19        25.68 o                         
   3  11   7        785.10        881.26        20.13 o                         
   4  11   7          1.10          2.21         0.93 o                         
   5  11   7          1.77          0.18         1.10 o                         
  -9  12   7         14.92         11.95         2.56 o                         
  -8  12   7        144.11        135.74         4.93 o                         
  -7  12   7        237.69        239.52         7.31 o                         
  -6  12   7        102.90        102.29         4.12 o                         
  -5  12   7          6.67          8.16         2.33 o                         
  -4  12   7         16.64         13.71         1.72 o                         
  -3  12   7         44.70         48.27         2.69 o                         
  -2  12   7          7.47          6.85         1.74 o                         
  -1  12   7        152.43        169.26         6.36 o                         
   0  12   7         75.94         73.32         3.62 o                         
   1  12   7          9.32          7.85         1.10 o                         
   2  12   7        129.48        142.24         6.47 o                         
   3  12   7         12.92          6.09         1.15 o                         
  -8  13   7        652.11        543.08        19.83 o                         
  -7  13   7        188.20        201.55         7.23 o                         
  -6  13   7          8.91         10.36         1.41 o                         
  -5  13   7         17.51         30.22         2.86 o                         
  -4  13   7          0.28          2.07         1.26 o                         
  -3  13   7         12.09         13.88         2.03 o                         
  -2  13   7        334.15        387.15        12.35 o                         
  -1  13   7         55.47         57.44         3.71 o                         
   0  13   7          1.44          1.95         0.91 o                         
   1  13   7        469.55        528.13        20.07 o                         
 -17   0   8        101.38         98.92         4.36 o                         
 -16   0   8       1499.04       1644.16        33.48 o                         
 -15   0   8        279.57        333.10        13.20 o                         
 -14   0   8         78.19         83.81         4.23 o                         
 -13   0   8        130.20        146.68         4.65 o                         
 -12   0   8        562.47        617.48        17.24 o                         
 -11   0   8       2292.25       2318.34        38.96 o                         
 -10   0   8       1446.74       1427.53        44.83 o                         
  -9   0   8       1322.18       1361.74        49.19 o                         
  -8   0   8         42.54         49.11         3.23 o                         
  -7   0   8       1682.44       1859.63       108.70 o                         
  -6   0   8          1.09          1.90         1.60 o                         
  -5   0   8        303.72        323.55        13.00 o                         
  -4   0   8         14.68         11.95         2.13 o                         
  -3   0   8         23.50         17.92         2.16 o                         
  -2   0   8       2047.01       2172.44        34.01 o                         
  -1   0   8        993.41       1006.81        16.42 o                         
   0   0   8          9.45          8.36         1.56 o                         
   1   0   8        966.94        927.87        14.95 o                         
   2   0   8       5968.58       6005.28        65.59 o                         
   3   0   8        686.88        727.64        13.29 o                         
   4   0   8        673.47        700.43        14.81 o                         
   5   0   8         66.68         72.81         4.52 o                         
   6   0   8       1204.05       1267.20        27.81 o                         
   7   0   8       1980.98       2087.24        70.26 o                         
   8   0   8        130.53        120.57         6.81 o                         
   9   0   8         30.34         27.35         3.21 o                         
 -17   1   8         44.49         26.41         1.65 o                         
 -16   1   8         22.45         20.18         1.53 o                         
 -15   1   8        387.48        394.84         8.59 o                         
 -14   1   8        339.40        345.43        24.70 o                         
 -13   1   8        128.74        127.84         4.06 o                         
 -12   1   8         13.84         10.12         1.45 o                         
 -11   1   8         45.63         46.64         2.60 o                         
 -10   1   8        961.72        942.50        32.40 o                         
  -9   1   8        907.89        912.99        44.87 o                         
  -8   1   8        429.97        493.07        20.39 o                         
  -7   1   8        338.65        348.09        14.88 o                         
  -6   1   8       1616.38       1848.92        51.37 o                         
  -5   1   8        130.17        146.51         5.09 o                         
  -4   1   8       1397.62       1430.64        24.34 o                         
  -3   1   8        104.37         92.52         4.53 o                         
  -2   1   8         24.04         36.99         2.30 o                         
  -1   1   8       1767.95       1707.43        23.05 o                         
   0   1   8       2505.98       2496.41        27.59 o                         
   1   1   8        695.75        642.64        24.83 o                         
   2   1   8        166.29        160.29        12.38 o                         
   3   1   8       4382.02       4147.70       190.69 o                         
   4   1   8        241.87        234.57        13.00 o                         
   5   1   8        107.47        101.85         4.69 o                         
   6   1   8          0.52          1.36         1.79 o                         
   7   1   8         26.24         21.44         2.33 o                         
   8   1   8         26.95         21.57         2.20 o                         
   9   1   8         71.80         72.90         3.60 o                         
 -17   2   8         85.03         75.01         4.79 o                         
 -16   2   8        222.57        239.33        11.66 o                         
 -15   2   8        128.95        130.27         5.79 o                         
 -14   2   8         10.73         11.40         1.41 o                         
 -13   2   8        158.78        171.46         6.13 o                         
 -12   2   8         81.98         77.14         6.24 o                         
 -11   2   8          1.98          0.50         1.27 o                         
 -10   2   8        299.70        296.46        11.72 o                         
  -9   2   8         86.26        102.19         4.15 o                         
  -8   2   8         58.64         68.62         3.25 o                         
  -7   2   8        113.86        114.45         4.33 o                         
  -6   2   8         53.06         70.16         3.09 o                         
  -5   2   8         21.66         26.02         1.91 o                         
  -4   2   8        125.71        147.29         6.61 o                         
  -3   2   8         59.41         73.97         3.32 o                         
  -2   2   8          5.12          7.51         1.20 o                         
  -1   2   8        304.70        317.43         5.93 o                         
   0   2   8         68.31         70.28         2.30 o                         
   1   2   8        216.50        221.85         4.52 o                         
   2   2   8       2339.66       2398.89        47.95 o                         
   3   2   8         17.77         12.50         1.46 o                         
   4   2   8         37.59         31.97         3.71 o                         
   5   2   8        279.73        317.04        13.76 o                         
   6   2   8        327.69        323.97         6.76 o                         
   7   2   8         11.48          9.69         1.38 o                         
   8   2   8        239.57        236.50         5.99 o                         
   9   2   8        163.76        164.71         4.41 o                         
 -16   3   8        310.31        297.82         6.70 o                         
 -15   3   8        100.40         92.02         5.67 o                         
 -14   3   8        176.74        180.37         4.34 o                         
 -13   3   8         46.96         43.35         2.37 o                         
 -12   3   8          2.21          2.49         1.85 o                         
 -11   3   8         16.33         15.66         1.60 o                         
 -10   3   8        114.39        121.03         4.11 o                         
  -9   3   8         89.78         82.65         2.98 o                         
  -8   3   8        456.49        478.45         7.89 o                         
  -7   3   8        696.72        791.71        21.23 o                         
  -6   3   8        312.07        340.32         9.92 o                         
  -5   3   8        121.85        141.60         4.23 o                         
  -4   3   8        133.73        152.00         4.24 o                         
  -3   3   8        378.86        400.23         7.38 o                         
  -2   3   8       1344.89       1444.49        22.45 o                         
  -1   3   8         77.28         75.11         2.50 o                         
   0   3   8        883.00        871.99        28.16 o                         
   1   3   8        844.36        888.19        36.61 o                         
   2   3   8        615.47        595.03        14.57 o                         
   3   3   8        173.76        162.58         5.01 o                         
   4   3   8         88.81         89.84         4.33 o                         
   5   3   8        216.27        246.48        20.92 o                         
   6   3   8         75.07         89.80         3.23 o                         
   7   3   8         59.65         64.02         2.93 o                         
   8   3   8        148.37        129.60         4.51 o                         
   9   3   8         10.91          8.15         1.46 o                         
 -16   4   8         14.95         14.14         1.84 o                         
 -15   4   8          4.11          3.69         1.21 o                         
 -14   4   8         17.92         17.47         1.50 o                         
 -13   4   8        194.71        176.48        11.28 o                         
 -12   4   8        534.92        545.54         9.45 o                         
 -11   4   8        505.30        546.97        13.41 o                         
 -10   4   8         75.08         97.34         3.04 o                         
  -9   4   8          6.51          5.35         1.30 o                         
  -8   4   8        223.27        216.28         4.57 o                         
  -7   4   8         63.00         72.47         2.77 o                         
  -6   4   8       1428.97       1615.18        42.96 o                         
  -5   4   8        333.33        329.43         7.37 o                         
  -4   4   8         24.15         29.12         1.99 o                         
  -3   4   8       1027.39       1085.38        14.94 o                         
  -2   4   8        732.11        811.05        10.15 o                         
  -1   4   8        210.73        215.92         4.90 o                         
   0   4   8        433.01        443.63         9.36 o                         
   1   4   8        872.90        922.59        31.35 o                         
   2   4   8        929.65       1055.03        40.43 o                         
   3   4   8       1999.36       2077.73        92.72 o                         
   4   4   8        141.96        155.82         7.27 o                         
   5   4   8         85.26         81.93         2.91 o                         
   6   4   8        346.45        331.31         5.82 o                         
   7   4   8        122.58        130.04         4.31 o                         
   8   4   8        188.28        196.06         6.89 o                         
   9   4   8         93.19         84.74         5.57 o                         
 -16   5   8          3.06          0.65         2.11 o                         
 -15   5   8         90.07         86.08         3.71 o                         
 -14   5   8        681.21        711.82        14.34 o                         
 -13   5   8        164.23        158.95         4.94 o                         
 -12   5   8         11.62          9.51         1.57 o                         
 -11   5   8        106.12        115.39         3.75 o                         
 -10   5   8        220.81        219.57         7.13 o                         
  -9   5   8       1198.20       1228.77        26.92 o                         
  -8   5   8         46.32         47.65         2.06 o                         
  -7   5   8        277.90        311.50         5.29 o                         
  -6   5   8       1270.03       1350.04        19.79 o                         
  -5   5   8         59.92         59.02         2.55 o                         
  -4   5   8         59.24         45.42         2.21 o                         
  -3   5   8        259.54        249.18         4.52 o                         
  -2   5   8         24.17         21.02         1.51 o                         
  -1   5   8        216.89        189.20         4.66 o                         
   0   5   8       1888.06       1855.39        45.50 o                         
   1   5   8       1131.76       1111.99        35.28 o                         
   2   5   8        310.74        283.65         9.41 o                         
   3   5   8        337.69        363.12        17.52 o                         
   4   5   8        857.44        885.99        26.00 o                         
   5   5   8          6.26          5.11         1.23 o                         
   6   5   8         62.89         60.98         3.04 o                         
   7   5   8         35.68         35.54         1.89 o                         
   8   5   8         17.18         10.47         3.37 o                         
 -15   6   8        133.96        138.91         5.18 o                         
 -14   6   8         77.07         86.21         4.95 o                         
 -13   6   8         27.18         27.77         3.20 o                         
 -12   6   8        295.33        294.97         7.52 o                         
 -11   6   8        243.89        257.40         8.60 o                         
 -10   6   8         77.39         76.54         4.13 o                         
  -9   6   8        336.01        335.18         7.16 o                         
  -8   6   8         22.56         24.33         1.80 o                         
  -7   6   8         50.68         48.31         1.95 o                         
  -6   6   8        924.65        966.23        12.71 o                         
  -5   6   8       1019.82       1077.58        16.27 o                         
  -4   6   8        269.46        283.36         8.71 o                         
  -3   6   8          5.77          4.92         1.61 o                         
  -2   6   8        352.21        370.49         7.27 o                         
  -1   6   8        493.14        499.49         7.39 o                         
   0   6   8         34.84         24.94         1.76 o                         
   1   6   8        119.56         92.44         3.07 o                         
   2   6   8        223.98        211.03         5.61 o                         
   3   6   8        517.32        497.46        10.79 o                         
   4   6   8          5.87          4.43         1.44 o                         
   5   6   8         71.79         63.79         8.74 o                         
   6   6   8        368.61        363.60        12.89 o                         
   7   6   8        197.41        180.75         4.66 o                         
   8   6   8        133.24         99.52        49.61 o                         
 -15   7   8         39.41         35.92         3.25 o                         
 -14   7   8          0.22         -0.20         1.01 o                         
 -13   7   8         11.05         10.44         1.66 o                         
 -12   7   8          2.27          2.57         1.27 o                         
 -11   7   8         33.81         34.98         2.99 o                         
 -10   7   8        268.85        275.01         7.80 o                         
  -9   7   8          8.46          7.98         1.96 o                         
  -8   7   8        136.25        146.72         7.15 o                         
  -7   7   8       1433.74       1423.30        24.68 o                         
  -6   7   8       2162.86       2242.93        31.66 o                         
  -5   7   8       1101.03       1167.06        18.71 o                         
  -4   7   8       3271.80       3291.68       139.23 o                         
  -3   7   8       2154.78       2144.34        45.45 o                         
  -2   7   8        613.69        606.95        12.84 o                         
  -1   7   8          9.75          8.52         1.41 o                         
   0   7   8         73.73         54.30         3.03 o                         
   1   7   8        129.10        122.37         6.27 o                         
   2   7   8        154.68        124.16         4.85 o                         
   3   7   8         13.12         14.40         1.53 o                         
   4   7   8          0.28          0.07         1.31 o                         
   5   7   8        180.83        146.36         4.37 o                         
   6   7   8        304.72        341.93        10.83 o                         
   7   7   8        146.23        144.80         6.64 o                         
 -14   8   8         42.30         35.92         3.49 o                         
 -13   8   8         15.21         15.16         3.13 o                         
 -12   8   8         30.43         31.24         3.04 o                         
 -11   8   8        141.21        130.71         5.17 o                         
 -10   8   8        443.94        445.38        10.08 o                         
  -9   8   8        394.39        413.27         9.08 o                         
  -8   8   8          1.49          3.58         1.40 o                         
  -7   8   8        416.38        420.83        10.14 o                         
  -6   8   8        495.18        550.64        12.16 o                         
  -5   8   8        861.29        930.85        16.86 o                         
  -4   8   8        137.99        138.37        12.78 o                         
  -3   8   8          4.69          7.13         2.00 o                         
  -2   8   8          3.99          5.98         1.37 o                         
  -1   8   8         59.70         58.03         3.14 o                         
   0   8   8        692.13        671.42        13.72 o                         
   1   8   8         18.08         13.84         1.82 o                         
   2   8   8        147.90        139.55         5.13 o                         
   3   8   8        108.87        120.38         3.96 o                         
   4   8   8        318.99        330.60        16.50 o                         
   5   8   8        498.57        458.03        17.15 o                         
   6   8   8         39.67         43.48         5.04 o                         
 -13   9   8          6.78          3.03         1.06 o                         
 -12   9   8         44.44         43.89         5.44 o                         
 -11   9   8          3.88          7.03         1.59 o                         
 -10   9   8         95.21         92.59         4.27 o                         
  -9   9   8          1.01          0.94         1.37 o                         
  -8   9   8        688.19        688.39        15.81 o                         
  -7   9   8        135.56        136.80         6.01 o                         
  -6   9   8          2.43          3.88         2.11 o                         
  -5   9   8        313.03        328.96        10.01 o                         
  -4   9   8         57.56         51.18         3.94 o                         
  -3   9   8        203.54        211.54         6.25 o                         
  -2   9   8        224.40        243.77         6.15 o                         
  -1   9   8        359.27        351.03         8.94 o                         
   0   9   8          1.68          0.78         1.14 o                         
   1   9   8         28.07         27.31         2.10 o                         
   2   9   8         33.04         34.13         2.42 o                         
   3   9   8         23.38         27.21         2.18 o                         
   4   9   8         24.99         19.00         2.73 o                         
   5   9   8        162.56        155.87         6.53 o                         
   6   9   8         67.07         63.22         4.75 o                         
 -12  10   8        129.14         98.73         6.26 o                         
 -11  10   8         55.33         47.82         3.07 o                         
 -10  10   8        101.01        106.97         4.05 o                         
  -9  10   8          8.64         11.13         1.79 o                         
  -8  10   8         20.31         17.30         1.90 o                         
  -7  10   8         18.67         17.78         1.93 o                         
  -6  10   8         40.04         35.13         2.86 o                         
  -5  10   8         19.56         19.38         2.23 o                         
  -4  10   8         22.52         24.19         2.40 o                         
  -3  10   8         48.43         48.61         2.86 o                         
  -2  10   8        812.52        839.80        13.23 o                         
  -1  10   8         27.85         27.26         2.11 o                         
   0  10   8        190.33        181.18         4.98 o                         
   1  10   8        249.23        264.36         5.97 o                         
   2  10   8          3.99          5.99         1.24 o                         
   3  10   8          5.48          4.80         1.23 o                         
   4  10   8        171.20        188.28         6.85 o                         
   5  10   8         52.26         57.86         3.90 o                         
 -11  11   8         70.87         32.26         3.09 o                         
 -10  11   8         93.56         79.80         5.61 o                         
  -9  11   8         71.65         73.38         3.46 o                         
  -8  11   8          5.44          4.37         1.17 o                         
  -7  11   8        898.38       1001.14        19.51 o                         
  -6  11   8        320.48        334.67         8.54 o                         
  -5  11   8        196.64        224.44         6.89 o                         
  -4  11   8         76.30         72.50         2.93 o                         
  -3  11   8        399.15        430.70         8.45 o                         
  -2  11   8       1273.13       1374.50        20.30 o                         
  -1  11   8        415.24        443.65        10.40 o                         
   0  11   8         25.91         25.48         1.71 o                         
   1  11   8        171.90        180.75         4.14 o                         
   2  11   8        151.04        140.40         4.73 o                         
   3  11   8         36.88         42.23        16.42 o                         
  -9  12   8          2.43          1.87         1.22 o                         
  -8  12   8         46.46         44.78         4.55 o                         
  -7  12   8         54.71         60.55         2.69 o                         
  -6  12   8        138.88        151.75         6.47 o                         
  -5  12   8        374.44        365.28         9.10 o                         
  -4  12   8       1358.62       1520.86        25.06 o                         
  -3  12   8          2.69          3.57         1.12 o                         
  -2  12   8         54.57         51.48         3.63 o                         
  -1  12   8         54.94         50.96         2.48 o                         
   0  12   8        231.75        240.28         8.12 o                         
   1  12   8         71.46         68.26         5.04 o                         
  -6  13   8        333.00        256.95        11.30 o                         
  -5  13   8        219.80        195.18         6.18 o                         
  -4  13   8         18.46         20.44         1.95 o                         
  -3  13   8        984.09        982.90        30.61 o                         
 -16   1   9         14.29         16.46         1.79 o                         
 -15   1   9        151.20        159.42         4.59 o                         
 -14   1   9          4.31          3.96         1.68 o                         
 -13   1   9          0.29         -0.39         1.28 o                         
 -12   1   9         21.32         18.05         1.74 o                         
 -11   1   9         65.01         68.62         2.74 o                         
 -10   1   9          1.73          2.51         1.31 o                         
  -9   1   9         73.03         71.85         3.78 o                         
  -8   1   9        180.39        188.77         6.32 o                         
  -7   1   9        600.26        634.42        21.29 o                         
  -6   1   9        304.12        305.91        12.36 o                         
  -5   1   9        525.60        525.80        16.90 o                         
  -4   1   9        972.76        981.56        16.97 o                         
  -3   1   9        852.89        876.83        13.93 o                         
  -2   1   9          2.78          5.86         1.24 o                         
  -1   1   9        104.48        112.64         3.76 o                         
   0   1   9       2692.93       2505.14        91.51 o                         
   1   1   9        112.69        101.75         4.40 o                         
   2   1   9        101.30         80.53         5.40 o                         
   3   1   9        135.26        158.66         6.56 o                         
   4   1   9        823.95        843.25        79.46 o                         
   5   1   9         32.57         38.37         3.10 o                         
   6   1   9        149.81        136.95         4.76 o                         
   7   1   9         70.87         95.09        10.91 o                         
   8   1   9         49.45         55.62         2.11 o                         
 -16   2   9        277.06        306.10        15.70 o                         
 -15   2   9          0.60         -1.26         1.26 o                         
 -14   2   9          0.16          1.21         1.02 o                         
 -13   2   9        184.87        184.47         4.34 o                         
 -12   2   9        145.74        146.13         6.12 o                         
 -11   2   9        673.66        680.66        18.10 o                         
 -10   2   9        136.04        139.00         4.77 o                         
  -9   2   9        869.01        922.14        28.51 o                         
  -8   2   9       3255.21       3640.23        85.26 o                         
  -7   2   9        119.45        110.72         4.32 o                         
  -6   2   9        179.38        195.31         4.75 o                         
  -5   2   9         10.76         15.75         1.57 o                         
  -4   2   9        420.58        426.44         8.70 o                         
  -3   2   9       1872.97       2034.48        24.98 o                         
  -2   2   9        237.54        238.33         4.51 o                         
  -1   2   9          6.56          8.97         1.16 o                         
   0   2   9         38.07         27.03         1.87 o                         
   1   2   9          8.38          5.97         1.22 o                         
   2   2   9        163.29        161.67         7.40 o                         
   3   2   9        268.85        265.43         5.70 o                         
   4   2   9        102.53         95.26         3.39 o                         
   5   2   9        344.55        361.55         8.11 o                         
   6   2   9       1831.48       2051.15       111.24 o                         
   7   2   9        687.15        832.91        86.96 o                         
   8   2   9        105.64        101.57         2.74 o                         
 -16   3   9         23.49         22.70         2.00 o                         
 -15   3   9        149.32        153.50         8.78 o                         
 -14   3   9         21.18         13.59         1.24 o                         
 -13   3   9          0.60          1.57         0.99 o                         
 -12   3   9        187.17        164.16         4.28 o                         
 -11   3   9        332.85        306.84         6.06 o                         
 -10   3   9        261.64        277.24        10.36 o                         
  -9   3   9       1370.53       1446.55        23.92 o                         
  -8   3   9       1652.73       1724.77        26.02 o                         
  -7   3   9          0.71          5.88         1.63 o                         
  -6   3   9        690.89        695.60        13.75 o                         
  -5   3   9       2141.31       2357.03        60.30 o                         
  -4   3   9       1158.83       1237.77        25.74 o                         
  -3   3   9         61.33         47.37         2.78 o                         
  -2   3   9         91.64         79.96         2.65 o                         
  -1   3   9        103.16         84.66         2.80 o                         
   0   3   9       1019.83       1056.83        20.17 o                         
   1   3   9         62.45         77.21         2.52 o                         
   2   3   9        397.14        390.69        17.83 o                         
   3   3   9        268.74        279.14         5.77 o                         
   4   3   9        390.33        400.82         6.97 o                         
   5   3   9        469.00        531.98         9.62 o                         
   6   3   9        160.37        158.15         4.38 o                         
   7   3   9          4.49          6.78         1.39 o                         
 -16   4   9        317.40        283.85        11.95 o                         
 -15   4   9         18.18         14.60         2.04 o                         
 -14   4   9        397.15        350.52        14.24 o                         
 -13   4   9        103.14        105.98         3.08 o                         
 -12   4   9         93.81         81.72         3.36 o                         
 -11   4   9         16.22         10.85         1.75 o                         
 -10   4   9        474.56        513.15        12.71 o                         
  -9   4   9        138.99        122.98         4.28 o                         
  -8   4   9         15.81         15.56         1.55 o                         
  -7   4   9        253.10        278.34         6.14 o                         
  -6   4   9         86.32         92.48         3.94 o                         
  -5   4   9        125.56        127.36         3.95 o                         
  -4   4   9         54.81         47.17         2.28 o                         
  -3   4   9        843.60        912.86        12.43 o                         
  -2   4   9        456.00        471.08         7.47 o                         
  -1   4   9        194.39        215.31         8.39 o                         
   0   4   9        155.14        165.62         4.80 o                         
   1   4   9        635.14        639.47        16.67 o                         
   2   4   9         95.47         99.19         3.01 o                         
   3   4   9        467.91        467.44         7.55 o                         
   4   4   9        501.08        495.54        21.50 o                         
   5   4   9         47.17         55.92         2.33 o                         
   6   4   9        184.70        190.70         6.63 o                         
   7   4   9         43.15         34.60         2.68 o                         
 -15   5   9         31.48         27.22         3.25 o                         
 -14   5   9          1.23          2.14         1.37 o                         
 -13   5   9         32.48         33.16         1.93 o                         
 -12   5   9         84.09         80.42         4.85 o                         
 -11   5   9         68.17         71.10         2.94 o                         
 -10   5   9        723.50        747.96        10.35 o                         
  -9   5   9         15.74         17.52         1.75 o                         
  -8   5   9         15.99         19.75         1.43 o                         
  -7   5   9        599.11        621.91         8.18 o                         
  -6   5   9         16.85         15.13         1.61 o                         
  -5   5   9          4.21          2.83         1.18 o                         
  -4   5   9         20.12         22.61         1.59 o                         
  -3   5   9       1046.52       1159.85        17.45 o                         
  -2   5   9         76.55         82.82         2.95 o                         
  -1   5   9         53.62         43.67         2.11 o                         
   0   5   9        218.47        223.61         4.95 o                         
   1   5   9        125.74        166.23         3.48 o                         
   2   5   9       1518.38       1447.78        15.67 o                         
   3   5   9         51.48         54.35         2.76 o                         
   4   5   9         45.27         40.20         2.10 o                         
   5   5   9          0.27         -0.11         1.17 o                         
   6   5   9          1.47          1.16         1.28 o                         
   7   5   9          6.91          7.69         2.60 o                         
 -15   6   9        162.83        176.34         8.61 o                         
 -14   6   9        169.09        174.15         9.43 o                         
 -13   6   9        210.82        169.58        16.62 o                         
 -12   6   9         20.27         16.51         2.38 o                         
 -11   6   9        129.59        123.81         6.71 o                         
 -10   6   9        158.04        171.86         9.35 o                         
  -9   6   9        614.85        666.93        14.00 o                         
  -8   6   9        626.26        619.30        11.16 o                         
  -7   6   9        651.56        674.58        10.36 o                         
  -6   6   9         11.70         17.71         1.79 o                         
  -5   6   9         19.26         18.85         1.34 o                         
  -4   6   9         45.49         47.47         2.03 o                         
  -3   6   9        144.75        133.11         3.43 o                         
  -2   6   9         30.41         30.12         1.67 o                         
  -1   6   9        263.90        254.06         5.76 o                         
   0   6   9        291.49        305.42         6.35 o                         
   1   6   9       1264.90       1274.93        18.32 o                         
   2   6   9         90.84         78.88         4.24 o                         
   3   6   9        148.66        116.53         3.86 o                         
   4   6   9         62.94         71.80         4.03 o                         
   5   6   9        684.52        706.54        15.89 o                         
   6   6   9        397.11        396.13        10.83 o                         
 -13   7   9          0.19          0.75         1.34 o                         
 -12   7   9          2.45          1.83         1.24 o                         
 -11   7   9         24.98         20.31         2.24 o                         
 -10   7   9        710.05        707.32        18.31 o                         
  -9   7   9          2.94          2.63         2.56 o                         
  -8   7   9        573.22        588.97        11.47 o                         
  -7   7   9        561.05        613.92        11.77 o                         
  -6   7   9          1.95          3.69         1.76 o                         
  -5   7   9         84.68         73.76         3.25 o                         
  -4   7   9        232.20        222.01         5.92 o                         
  -3   7   9        292.26        309.48         7.32 o                         
  -2   7   9        450.41        476.07         8.12 o                         
  -1   7   9        202.02        167.06         4.78 o                         
   0   7   9         36.31         41.95         3.14 o                         
   1   7   9         42.89         42.96         3.49 o                         
   2   7   9         50.19         44.94         2.82 o                         
   3   7   9        319.78        335.53        12.94 o                         
   4   7   9        259.27        276.27        12.03 o                         
   5   7   9          6.49          5.65         1.44 o                         
   6   7   9         22.17         19.06         8.90 o                         
 -12   8   9         57.34         54.46         2.98 o                         
 -11   8   9        573.35        539.29        13.84 o                         
 -10   8   9        153.25        159.08         6.15 o                         
  -9   8   9        335.65        316.75        10.40 o                         
  -8   8   9        168.73        173.12         5.65 o                         
  -7   8   9        123.45        138.28         5.07 o                         
  -6   8   9        447.37        465.55         9.06 o                         
  -5   8   9        537.84        587.77        11.51 o                         
  -4   8   9        310.81        338.66         7.54 o                         
  -3   8   9        617.87        681.53        11.82 o                         
  -2   8   9         89.12         91.77         3.95 o                         
  -1   8   9        877.18        939.38        16.89 o                         
   0   8   9        357.35        368.54        11.25 o                         
   1   8   9         38.44         44.95         2.79 o                         
   2   8   9        230.60        251.10         6.31 o                         
   3   8   9         76.87         77.01         3.81 o                         
   4   8   9        211.99        228.53         8.73 o                         
   5   8   9          0.87          2.70         2.52 o                         
 -11   9   9        208.22        175.77        10.00 o                         
 -10   9   9         30.93         28.64         2.88 o                         
  -9   9   9        356.20        347.53        10.35 o                         
  -8   9   9         63.92         49.81         3.08 o                         
  -7   9   9          4.62          8.19         1.80 o                         
  -6   9   9         94.84         84.87         3.40 o                         
  -5   9   9          0.16          0.42         1.33 o                         
  -4   9   9          0.32          2.32         1.28 o                         
  -3   9   9        802.55        886.02        13.85 o                         
  -2   9   9        483.07        553.09        10.54 o                         
  -1   9   9        183.70        153.08         4.42 o                         
   0   9   9         95.30         98.48         3.83 o                         
   1   9   9       1219.68       1314.33        21.03 o                         
   2   9   9       1010.95       1036.58        16.56 o                         
   3   9   9         63.07         62.51         3.87 o                         
   4   9   9        114.81        102.97         4.36 o                         
 -11  10   9          7.61          9.87         4.55 o                         
 -10  10   9        469.11        470.18        10.43 o                         
  -9  10   9        317.37        325.13         8.08 o                         
  -8  10   9          1.16          1.34         1.80 o                         
  -7  10   9         48.91         55.80         2.87 o                         
  -6  10   9         30.80         31.45         2.02 o                         
  -5  10   9          0.85          1.33         1.15 o                         
  -4  10   9        285.00        285.81         7.31 o                         
  -3  10   9          9.33          5.71         1.44 o                         
  -2  10   9         10.50         10.81         1.46 o                         
  -1  10   9        749.87        789.53        15.65 o                         
   0  10   9        487.15        508.43         9.55 o                         
   1  10   9        768.44        806.59        13.17 o                         
   2  10   9         37.18         32.22         3.21 o                         
   3  10   9        242.51        203.56         7.95 o                         
  -9  11   9         98.17         86.57         4.01 o                         
  -8  11   9         40.39         34.83         2.89 o                         
  -7  11   9         47.19         50.29         2.51 o                         
  -6  11   9        228.17        245.27         6.22 o                         
  -5  11   9         28.50         26.02         1.74 o                         
  -4  11   9         19.83         20.71         1.79 o                         
  -3  11   9        158.50        172.14         4.25 o                         
  -2  11   9        596.38        646.68        11.46 o                         
  -1  11   9          4.55          6.38         1.19 o                         
   0  11   9        421.09        457.12        10.63 o                         
   1  11   9         20.90         12.19         4.63 o                         
  -6  12   9          1.89          1.06         1.46 o                         
  -5  12   9         41.21         42.99         3.29 o                         
  -4  12   9          8.31          6.18         1.09 o                         
  -3  12   9          5.04          5.35         1.30 o                         
  -2  12   9        158.31        160.49         8.37 o                         
 -16   0  10          3.93          3.48         2.03 o                         
 -15   0  10        181.18        182.36         6.47 o                         
 -14   0  10        101.72        115.23         5.93 o                         
 -13   0  10        867.51        906.85        37.46 o                         
 -12   0  10         20.79         25.46         2.57 o                         
 -11   0  10        916.34        961.35        21.07 o                         
 -10   0  10        262.81        296.98        17.38 o                         
  -9   0  10          4.35          7.57         2.31 o                         
  -8   0  10         27.92         30.51         3.24 o                         
  -7   0  10         87.89         94.38         5.36 o                         
  -6   0  10        377.25        395.76        11.62 o                         
  -5   0  10         56.53         53.54         4.30 o                         
  -4   0  10        600.77        677.84        18.99 o                         
  -3   0  10       4087.11       4174.62        66.08 o                         
  -2   0  10       2050.68       2074.05        43.79 o                         
  -1   0  10        675.79        700.87        18.12 o                         
   0   0  10        838.31        870.44        19.70 o                         
   1   0  10        326.64        332.30        12.10 o                         
   2   0  10        558.62        595.91        15.95 o                         
   3   0  10        490.88        508.59        13.70 o                         
   4   0  10        143.97        153.65         6.86 o                         
   5   0  10          4.43          3.68         1.48 o                         
   6   0  10         40.26         34.67         7.64 o                         
 -16   1  10        196.11        207.46        21.37 o                         
 -15   1  10        228.03        275.67        11.37 o                         
 -14   1  10        672.13        786.95        12.71 o                         
 -13   1  10         20.67         23.78         2.08 o                         
 -12   1  10         45.88         57.37         3.36 o                         
 -11   1  10        458.42        465.30        13.21 o                         
 -10   1  10        180.87        184.09         6.92 o                         
  -9   1  10        251.91        295.36        12.96 o                         
  -8   1  10         44.18         53.05         3.28 o                         
  -7   1  10        303.45        348.42         8.28 o                         
  -6   1  10        467.28        532.95        12.96 o                         
  -5   1  10        689.22        720.08        13.57 o                         
  -4   1  10         74.77         76.44         3.38 o                         
  -3   1  10        160.17        154.45         4.91 o                         
  -2   1  10        948.63        990.41        15.94 o                         
  -1   1  10       1224.45       1209.90        47.45 o                         
   0   1  10          7.92          6.88         1.46 o                         
   1   1  10        512.92        487.14        17.93 o                         
   2   1  10          5.08          3.60         1.83 o                         
   3   1  10        467.56        499.51        11.22 o                         
   4   1  10        310.79        336.12        27.04 o                         
   5   1  10          3.52          0.63         1.36 o                         
   6   1  10         47.31         44.73         3.39 o                         
 -15   2  10         67.92         57.15         8.97 o                         
 -14   2  10         98.16         93.24         3.85 o                         
 -13   2  10          2.50          2.65         1.22 o                         
 -12   2  10          8.57          6.78         1.56 o                         
 -11   2  10          9.93         12.63         1.86 o                         
 -10   2  10          3.23          1.30         1.59 o                         
  -9   2  10        250.48        286.44         9.80 o                         
  -8   2  10        213.66        217.28         5.21 o                         
  -7   2  10          0.78          2.70         1.41 o                         
  -6   2  10        435.61        471.83        10.20 o                         
  -5   2  10        909.97        984.01        16.13 o                         
  -4   2  10         60.39         66.60         4.30 o                         
  -3   2  10         73.35         72.53         2.84 o                         
  -2   2  10       1694.59       1732.73        18.66 o                         
  -1   2  10        473.70        465.80        14.85 o                         
   0   2  10          0.47          1.39         1.02 o                         
   1   2  10        147.63        153.41         3.80 o                         
   2   2  10          7.51          1.37         1.56 o                         
   3   2  10         13.79         12.79         1.74 o                         
   4   2  10        111.74        118.50         4.07 o                         
   5   2  10         27.74         20.69         2.30 o                         
   6   2  10         40.82         39.45         1.99 o                         
 -15   3  10        113.82         98.91        11.30 o                         
 -14   3  10          0.80         -0.83         1.15 o                         
 -13   3  10        188.10        206.60         4.78 o                         
 -12   3  10          1.38          3.05         1.29 o                         
 -11   3  10         48.64         55.78         2.60 o                         
 -10   3  10        167.13        193.56         5.67 o                         
  -9   3  10        353.81        405.14         7.61 o                         
  -8   3  10         21.56         25.02         1.77 o                         
  -7   3  10         62.39         59.74         2.66 o                         
  -6   3  10        485.78        534.14         9.19 o                         
  -5   3  10          0.54          0.46         1.18 o                         
  -4   3  10        276.44        280.42         4.89 o                         
  -3   3  10       1339.42       1375.58        16.20 o                         
  -2   3  10        307.04        280.88         5.26 o                         
  -1   3  10        678.60        645.52         8.48 o                         
   0   3  10        420.13        455.00         6.74 o                         
   1   3  10        171.86        178.62         6.80 o                         
   2   3  10          4.28          2.83         1.37 o                         
   3   3  10         38.75         32.57         2.23 o                         
   4   3  10          6.95          9.29         1.28 o                         
   5   3  10        269.25        267.35         6.49 o                         
   6   3  10        310.95        297.31         7.73 o                         
 -15   4  10         64.09         32.02         5.36 o                         
 -14   4  10         21.58         14.97         2.22 o                         
 -13   4  10        190.11        209.34         7.55 o                         
 -12   4  10         33.17         40.77         2.14 o                         
 -11   4  10        588.93        622.87         9.55 o                         
 -10   4  10        900.30        945.98        17.99 o                         
  -9   4  10         28.71         32.49         2.00 o                         
  -8   4  10        314.99        325.74         5.90 o                         
  -7   4  10         47.66         50.59         2.09 o                         
  -6   4  10         16.63         20.23         1.73 o                         
  -5   4  10          1.38          2.17         1.21 o                         
  -4   4  10        655.51        680.79         9.52 o                         
  -3   4  10        688.76        667.01         8.62 o                         
  -2   4  10        214.35        211.70         8.44 o                         
  -1   4  10        431.97        418.15         6.44 o                         
   0   4  10        230.15        185.91         4.07 o                         
   1   4  10        273.93        287.44         5.41 o                         
   2   4  10        684.15        682.97         9.72 o                         
   3   4  10        310.28        341.96         7.73 o                         
   4   4  10        226.61        241.78         6.43 o                         
   5   4  10          9.22          5.14         1.21 o                         
   6   4  10         14.54         10.77         1.58 o                         
 -15   5  10        117.27         56.80         5.69 o                         
 -14   5  10         29.11          9.35         5.20 o                         
 -13   5  10        389.18        346.77        26.63 o                         
 -12   5  10         60.25         53.73         2.77 o                         
 -11   5  10          6.17          7.07         1.45 o                         
 -10   5  10        854.55        914.77        13.25 o                         
  -9   5  10         44.93         42.40         2.18 o                         
  -8   5  10         37.33         38.71         1.88 o                         
  -7   5  10         65.02         63.86         2.43 o                         
  -6   5  10        473.53        502.26         7.96 o                         
  -5   5  10        150.72        154.52         3.54 o                         
  -4   5  10        494.65        539.50         7.38 o                         
  -3   5  10        133.92        121.69         3.15 o                         
  -2   5  10        855.92        899.02        10.12 o                         
  -1   5  10        837.05        904.80        10.89 o                         
   0   5  10        567.33        560.37         8.36 o                         
   1   5  10         57.09         42.79         2.15 o                         
   2   5  10         13.58         13.50         1.84 o                         
   3   5  10        158.38        150.42         5.40 o                         
   4   5  10         36.42         36.54         2.16 o                         
   5   5  10          8.15          3.63         1.43 o                         
 -14   6  10         18.80         17.72         4.63 o                         
 -13   6  10        122.19         86.13        12.23 o                         
 -12   6  10          5.26          4.28         2.02 o                         
 -11   6  10        134.20        137.09        11.38 o                         
 -10   6  10         19.96         21.92         2.61 o                         
  -9   6  10       1504.49       1568.14        26.06 o                         
  -8   6  10          0.23          1.93         1.73 o                         
  -7   6  10        646.58        648.50        11.98 o                         
  -6   6  10        527.88        540.14         8.86 o                         
  -5   6  10        559.99        575.54        11.00 o                         
  -4   6  10        145.07        148.66         4.20 o                         
  -3   6  10        881.91        878.87        13.24 o                         
  -2   6  10        425.52        427.39         8.53 o                         
  -1   6  10         23.26         20.37         1.74 o                         
   0   6  10        525.35        512.54         9.69 o                         
   1   6  10        194.84        179.51         9.04 o                         
   2   6  10         46.88         41.99         3.05 o                         
   3   6  10          8.30          8.13         1.50 o                         
   4   6  10        419.28        392.97        37.58 o                         
   5   6  10         56.84         19.26         4.31 o                         
 -13   7  10         50.63         32.69         6.62 o                         
 -12   7  10        170.24        157.43        12.68 o                         
 -11   7  10        125.98        130.75         6.91 o                         
 -10   7  10         15.27         18.48         2.14 o                         
  -9   7  10         31.86         29.36         2.50 o                         
  -8   7  10       1653.92       1714.50        30.94 o                         
  -7   7  10         38.43         45.02         2.95 o                         
  -6   7  10          1.08          1.13         1.55 o                         
  -5   7  10         55.82         50.85         2.86 o                         
  -4   7  10         14.35         15.39         1.66 o                         
  -3   7  10          1.94          2.33         1.29 o                         
  -2   7  10          1.33          1.02         1.48 o                         
  -1   7  10        401.12        387.80         8.53 o                         
   0   7  10         41.24         38.07         2.96 o                         
   1   7  10          5.07          4.33         1.47 o                         
   2   7  10        224.53        266.34         8.15 o                         
   3   7  10        115.95        112.16         4.03 o                         
   4   7  10          0.95          0.08         1.53 o                         
 -13   8  10         15.89          7.15         2.93 o                         
 -12   8  10         73.88         60.63         6.95 o                         
 -11   8  10         44.91         46.00         3.64 o                         
 -10   8  10        469.41        525.09        13.20 o                         
  -9   8  10        792.92        845.38        19.74 o                         
  -8   8  10         88.95         89.38         6.35 o                         
  -7   8  10        166.14        181.33         5.07 o                         
  -6   8  10        605.57        624.83        10.52 o                         
  -5   8  10        441.54        444.26         7.86 o                         
  -4   8  10       1226.68       1277.99        19.74 o                         
  -3   8  10        151.88        141.02         4.95 o                         
  -2   8  10          0.05          0.30         1.08 o                         
  -1   8  10         15.17         15.36         2.07 o                         
   0   8  10         17.99         16.14         1.92 o                         
   1   8  10          4.84          5.76         1.48 o                         
   2   8  10        177.62        171.59         6.22 o                         
   3   8  10        446.69        149.77        12.11 o                         
 -11   9  10          0.09          1.67         1.04 o                         
 -10   9  10         93.77         85.46         5.41 o                         
  -9   9  10         93.19        108.17         3.78 o                         
  -8   9  10         55.80         61.14         3.89 o                         
  -7   9  10         43.54         47.75         2.26 o                         
  -6   9  10         28.84         27.78         2.02 o                         
  -5   9  10        338.37        343.44         6.72 o                         
  -4   9  10         80.25         71.19         3.31 o                         
  -3   9  10         94.76        102.22         3.54 o                         
  -2   9  10         13.45         12.33         1.34 o                         
  -1   9  10        148.22        147.92         5.88 o                         
   0   9  10         37.21         33.82         2.27 o                         
   1   9  10        164.85        169.47         6.55 o                         
   2   9  10          5.47          4.23         2.03 o                         
 -10  10  10         59.48         56.88         4.14 o                         
  -9  10  10        149.01        140.86         4.74 o                         
  -8  10  10          9.98          3.91         1.66 o                         
  -7  10  10          5.95          5.71         0.95 o                         
  -6  10  10        189.44        190.80         4.17 o                         
  -5  10  10         66.87         61.55         3.02 o                         
  -4  10  10          5.98          8.05         1.27 o                         
  -3  10  10          3.17          3.29         0.98 o                         
  -2  10  10         25.80         19.79         1.85 o                         
  -1  10  10        234.43        252.46         7.09 o                         
   0  10  10          0.57          0.68         1.05 o                         
  -7  11  10        196.08        191.17         5.43 o                         
  -6  11  10        129.00        113.20         3.14 o                         
  -5  11  10         11.73          9.06         0.94 o                         
  -4  11  10        177.38        165.18         6.99 o                         
  -3  11  10          6.11          5.42         1.25 o                         
  -2  11  10          0.20          0.65         0.80 o                         
 -15   1  11         65.51         66.46         5.53 o                         
 -14   1  11         63.22         53.17         2.22 o                         
 -13   1  11         18.35         20.21         1.69 o                         
 -12   1  11         27.54         29.45         1.96 o                         
 -11   1  11         44.66         48.23         2.99 o                         
 -10   1  11        830.37        880.91        17.08 o                         
  -9   1  11        321.04        345.95         7.96 o                         
  -8   1  11          4.57          5.19         1.54 o                         
  -7   1  11        321.87        355.94         7.92 o                         
  -6   1  11        596.07        644.75        12.68 o                         
  -5   1  11          2.69          1.32         1.68 o                         
  -4   1  11        396.39        405.68         7.71 o                         
  -3   1  11        440.47        455.77         8.68 o                         
  -2   1  11          3.05          3.31         1.37 o                         
  -1   1  11        210.03        227.96         5.58 o                         
   0   1  11        411.89        410.03         8.04 o                         
   1   1  11         20.85         17.30         1.49 o                         
   2   1  11        220.65        218.37         5.14 o                         
   3   1  11        560.03        587.47        10.07 o                         
   4   1  11        291.07        320.89        18.06 o                         
   5   1  11        403.35        368.10         7.73 o                         
 -15   2  11         69.00         57.82         2.57 o                         
 -14   2  11         76.63         76.77         7.92 o                         
 -13   2  11        184.77        199.19         3.84 o                         
 -12   2  11        455.40        516.50         9.41 o                         
 -11   2  11         13.89         13.21         1.51 o                         
 -10   2  11        109.28        121.94         3.87 o                         
  -9   2  11         12.14         14.75         1.67 o                         
  -8   2  11       1091.60       1184.84        14.11 o                         
  -7   2  11       2222.17       2509.02        37.43 o                         
  -6   2  11        381.06        420.33         8.19 o                         
  -5   2  11         18.32         15.18         1.88 o                         
  -4   2  11        110.04        118.44         3.37 o                         
  -3   2  11        549.09        543.09         8.23 o                         
  -2   2  11          2.31          2.89         1.20 o                         
  -1   2  11        101.59        109.85         3.54 o                         
   0   2  11        297.53        299.61         5.90 o                         
   1   2  11        471.91        504.75         9.20 o                         
   2   2  11        318.37        338.59         6.56 o                         
   3   2  11         16.04         18.56         1.52 o                         
   4   2  11         97.32         88.77         2.67 o                         
 -15   3  11         26.30         32.59         3.25 o                         
 -14   3  11        112.59         79.71         6.45 o                         
 -13   3  11         50.21         48.57         1.78 o                         
 -12   3  11          0.44          0.27         0.92 o                         
 -11   3  11        432.56        435.16         6.66 o                         
 -10   3  11        646.96        713.92        13.23 o                         
  -9   3  11         23.10         30.89         1.99 o                         
  -8   3  11         60.22         60.32         2.49 o                         
  -7   3  11         39.20         44.07         2.37 o                         
  -6   3  11         61.23         49.12         2.77 o                         
  -5   3  11        106.13         99.45         3.01 o                         
  -4   3  11        621.92        684.46         9.54 o                         
  -3   3  11        313.90        340.84         6.00 o                         
  -2   3  11        153.88        141.86         3.46 o                         
  -1   3  11        555.64        569.74         8.95 o                         
   0   3  11        214.61        220.04         5.37 o                         
   1   3  11         80.26         85.16         3.13 o                         
   2   3  11         62.16         61.83         2.54 o                         
   3   3  11        472.40        496.08        11.59 o                         
   4   3  11       1024.12       1015.13        20.44 o                         
 -14   4  11        127.58        170.81        10.40 o                         
 -13   4  11        368.08        369.66         8.41 o                         
 -12   4  11         22.95         19.01         1.57 o                         
 -11   4  11        130.88        137.25         3.58 o                         
 -10   4  11         86.16         80.69         2.80 o                         
  -9   4  11         30.50         30.43         1.87 o                         
  -8   4  11        181.31        191.29         4.02 o                         
  -7   4  11        802.51        859.87        11.81 o                         
  -6   4  11        457.89        487.94         6.81 o                         
  -5   4  11         27.00         26.00         1.59 o                         
  -4   4  11        560.54        611.13         7.99 o                         
  -3   4  11        154.51        148.02         3.37 o                         
  -2   4  11        123.71        124.37         3.00 o                         
  -1   4  11        847.52        871.73        10.30 o                         
   0   4  11         59.28         64.74         2.41 o                         
   1   4  11        139.83        128.61         5.65 o                         
   2   4  11        519.63        532.01        12.76 o                         
   3   4  11         15.91         14.64         1.59 o                         
   4   4  11         15.04         10.40         2.28 o                         
 -14   5  11          7.97         10.32         2.28 o                         
 -13   5  11        489.21        379.00        12.28 o                         
 -12   5  11         27.31         27.09         2.38 o                         
 -11   5  11        285.68        286.66         6.30 o                         
 -10   5  11        123.38        124.92         3.68 o                         
  -9   5  11          0.43          1.22         1.26 o                         
  -8   5  11          4.96          4.24         1.30 o                         
  -7   5  11        522.78        556.00         8.17 o                         
  -6   5  11         79.75         80.06         2.53 o                         
  -5   5  11          0.76          1.07         1.11 o                         
  -4   5  11        275.22        271.11         5.01 o                         
  -3   5  11        296.69        310.69         5.37 o                         
  -2   5  11        799.98        789.19        10.89 o                         
  -1   5  11         22.53         31.46         1.69 o                         
   0   5  11        131.99        122.56         3.71 o                         
   1   5  11        222.51        216.91         7.12 o                         
   2   5  11        455.68        372.98        36.20 o                         
   3   5  11        323.78        110.11         9.35 o                         
 -13   6  11        517.93        468.91        96.62 o                         
 -12   6  11        132.58        140.29         5.44 o                         
 -11   6  11         23.27         26.04         3.03 o                         
 -10   6  11        161.52        163.40         5.44 o                         
  -9   6  11         15.98         18.39         2.32 o                         
  -8   6  11         45.96         42.20         3.23 o                         
  -7   6  11        308.18        317.02         6.54 o                         
  -6   6  11         53.94         53.96         2.41 o                         
  -5   6  11        275.31        284.56         5.71 o                         
  -4   6  11        207.54        221.90         4.75 o                         
  -3   6  11          3.25          3.43         1.25 o                         
  -2   6  11       1062.83       1126.72        19.13 o                         
  -1   6  11        862.97        877.65        16.25 o                         
   0   6  11         77.53         96.81         5.67 o                         
   1   6  11         85.44        135.90        54.20 o                         
   2   6  11         40.58         29.04        17.72 o                         
   3   6  11          2.09          0.57         1.63 o                         
 -12   7  11          6.34          3.81         3.33 o                         
 -11   7  11        537.64        558.04        50.02 o                         
 -10   7  11         89.71         92.20         5.31 o                         
  -9   7  11        148.90        140.72         4.28 o                         
  -8   7  11          1.20          0.99         1.98 o                         
  -7   7  11         41.34         37.53         3.17 o                         
  -6   7  11        208.01        209.07         4.68 o                         
  -5   7  11        339.50        340.42         6.80 o                         
  -4   7  11          0.72          0.47         1.02 o                         
  -3   7  11        118.33        126.82         4.44 o                         
  -2   7  11          0.65          0.76         1.14 o                         
  -1   7  11        206.74        209.73         5.45 o                         
   0   7  11        380.90        442.36        12.06 o                         
   1   7  11          2.41          4.12         1.61 o                         
   2   7  11         11.36          8.23         1.52 o                         
 -11   8  11          1.18          1.55         0.90 o                         
 -10   8  11         82.84         83.63         3.25 o                         
  -9   8  11         79.82         74.81         3.35 o                         
  -8   8  11        141.70        139.30         7.06 o                         
  -7   8  11        189.28        168.95         5.16 o                         
  -6   8  11         20.58         21.63         1.69 o                         
  -5   8  11        604.44        646.16        11.80 o                         
  -4   8  11          1.59          2.33         1.11 o                         
  -3   8  11         63.36         63.36         3.58 o                         
  -2   8  11        403.22        433.89         9.69 o                         
  -1   8  11          2.36          2.83         1.35 o                         
   0   8  11         41.52         47.54         5.04 o                         
   1   8  11         43.61         41.53         3.98 o                         
 -10   9  11         41.65         34.72         4.47 o                         
  -9   9  11          0.01         -0.06         1.31 o                         
  -8   9  11          1.03         -0.01         1.10 o                         
  -7   9  11         73.86         74.93         3.13 o                         
  -6   9  11          2.72          3.35         0.94 o                         
  -5   9  11         34.38         37.33         1.85 o                         
  -4   9  11        316.32        308.33         7.20 o                         
  -3   9  11        472.31        486.93         9.98 o                         
  -2   9  11        200.60        200.40         6.91 o                         
  -1   9  11         16.23         18.65         2.23 o                         
  -7  10  11        130.38         92.53         7.72 o                         
  -6  10  11        178.17        158.06         8.37 o                         
  -5  10  11        806.35        716.04        35.19 o                         
  -4  10  11         69.58         56.99         4.23 o                         
 -14   0  12       1243.02       1341.93        29.48 o                         
 -13   0  12        126.70        140.99         4.69 o                         
 -12   0  12         50.81         52.31         2.63 o                         
 -11   0  12         55.15         56.67         3.15 o                         
 -10   0  12          1.98          3.16         1.65 o                         
  -9   0  12        303.34        329.44        10.59 o                         
  -8   0  12         87.75         94.55         4.32 o                         
  -7   0  12       1195.18       1276.69        24.86 o                         
  -6   0  12         18.90         18.53         2.33 o                         
  -5   0  12       1191.56       1273.01        22.16 o                         
  -4   0  12        683.23        747.70        13.41 o                         
  -3   0  12        238.78        253.38         6.05 o                         
  -2   0  12        340.37        348.31         7.78 o                         
  -1   0  12        207.06        214.05         5.61 o                         
   0   0  12        688.22        770.28        15.34 o                         
   1   0  12        249.23        238.77         6.63 o                         
   2   0  12        291.07        293.60        14.06 o                         
   3   0  12         91.55         87.76         5.69 o                         
 -14   1  12         22.95         22.83         2.13 o                         
 -13   1  12          2.49          2.78         1.42 o                         
 -12   1  12         63.88         66.69         2.12 o                         
 -11   1  12         34.81         32.08         1.86 o                         
 -10   1  12         11.80         12.64         1.47 o                         
  -9   1  12          6.72          5.66         1.40 o                         
  -8   1  12         26.06         23.96         1.99 o                         
  -7   1  12        327.33        349.06         5.91 o                         
  -6   1  12        716.25        776.37        10.72 o                         
  -5   1  12        131.64        132.85         3.89 o                         
  -4   1  12         18.44         19.56         1.67 o                         
  -3   1  12          1.33          2.69         1.08 o                         
  -2   1  12        550.29        560.86         7.47 o                         
  -1   1  12       1002.71       1046.19        12.18 o                         
   0   1  12         14.19         15.44         1.19 o                         
   1   1  12         98.81        111.12         3.10 o                         
   2   1  12         88.91        101.48         3.07 o                         
   3   1  12         32.58         33.22         1.72 o                         
 -14   2  12         20.49         19.77         1.47 o                         
 -13   2  12          1.24          2.12         1.15 o                         
 -12   2  12         13.55         14.20         1.21 o                         
 -11   2  12         63.68         61.30         2.05 o                         
 -10   2  12        129.75        134.81         3.30 o                         
  -9   2  12          0.39          1.21         1.08 o                         
  -8   2  12        544.45        589.28         8.46 o                         
  -7   2  12         81.44         84.76         2.57 o                         
  -6   2  12          7.54          6.00         1.59 o                         
  -5   2  12       1311.92       1417.87        23.33 o                         
  -4   2  12        109.80        111.66         3.29 o                         
  -3   2  12         21.85         22.52         1.45 o                         
  -2   2  12         58.99         63.05         2.08 o                         
  -1   2  12          0.57          0.90         0.86 o                         
   0   2  12        102.97        105.06         2.68 o                         
   1   2  12         54.29         49.84         2.03 o                         
   2   2  12         38.35         34.08         1.61 o                         
 -13   3  12        139.02        120.74         4.24 o                         
 -12   3  12         10.20          9.55         1.25 o                         
 -11   3  12         31.48         32.28         1.46 o                         
 -10   3  12         19.71         22.35         1.42 o                         
  -9   3  12        308.56        341.40         5.42 o                         
  -8   3  12         50.28         52.02         1.96 o                         
  -7   3  12       1135.96       1200.86        12.71 o                         
  -6   3  12        355.07        361.11         6.52 o                         
  -5   3  12         98.84         85.60         3.39 o                         
  -4   3  12         13.11         17.63         1.47 o                         
  -3   3  12          0.26          0.58         0.95 o                         
  -2   3  12         25.12         19.53         1.30 o                         
  -1   3  12         97.17         96.25         2.51 o                         
   0   3  12        135.45        152.41         3.01 o                         
   1   3  12        141.00        151.74         3.88 o                         
   2   3  12        223.43        196.61         6.80 o                         
 -13   4  12        237.10        205.49        13.41 o                         
 -12   4  12          9.75          9.72         1.20 o                         
 -11   4  12         77.70         62.96         2.58 o                         
 -10   4  12         59.73         66.17         2.38 o                         
  -9   4  12         32.81         33.21         2.01 o                         
  -8   4  12        809.98        847.15        11.26 o                         
  -7   4  12        333.87        351.10         5.78 o                         
  -6   4  12        104.33         95.01         2.76 o                         
  -5   4  12        313.69        338.59         6.20 o                         
  -4   4  12       1483.01       1542.39        20.85 o                         
  -3   4  12        278.87        321.49         9.85 o                         
  -2   4  12        128.74        124.29         3.53 o                         
  -1   4  12          1.97          0.03         1.32 o                         
   0   4  12        121.95        123.86         4.00 o                         
   1   4  12        343.57        334.36         9.49 o                         
   2   4  12          3.34          4.79         1.87 o                         
 -12   5  12         81.75         77.61         6.87 o                         
 -11   5  12         56.67         42.65         2.87 o                         
 -10   5  12        177.82        177.82         6.35 o                         
  -9   5  12          7.85          6.09         1.25 o                         
  -8   5  12          4.47          4.15         1.37 o                         
  -7   5  12        656.43        662.01        15.89 o                         
  -6   5  12        122.24        109.48         5.43 o                         
  -5   5  12        391.48        376.79         9.41 o                         
  -4   5  12        103.59         92.51         4.20 o                         
  -3   5  12        185.87        163.37         4.74 o                         
  -2   5  12        299.53        317.25         8.13 o                         
  -1   5  12        166.45        155.90         9.30 o                         
   1   5  12         58.57         57.53         4.96 o                         
 -12   6  12         66.83         49.00         3.98 o                         
 -11   6  12        395.45        373.53        10.85 o                         
 -10   6  12          1.61          2.69         0.94 o                         
  -9   6  12        152.85        166.28         4.41 o                         
  -8   6  12        157.17        148.13         5.66 o                         
  -7   6  12        138.85        140.38         5.62 o                         
  -6   6  12          2.22          2.89         1.85 o                         
  -5   6  12         15.49         13.71         1.88 o                         
  -4   6  12        104.50        103.70         3.45 o                         
  -3   6  12          9.06          7.15         1.54 o                         
  -2   6  12          2.12          3.89         1.73 o                         
  -1   6  12          1.25          0.92         1.80 o                         
   0   6  12         98.06        108.45         3.91 o                         
 -10   7  12         20.59         19.80         3.62 o                         
  -9   7  12        366.55        354.13        10.91 o                         
  -8   7  12        258.75        244.84         9.83 o                         
  -7   7  12         61.43         57.90         3.88 o                         
  -6   7  12         41.26         45.21         3.79 o                         
  -5   7  12          8.10          6.52         1.82 o                         
  -4   7  12        177.61        173.84         5.84 o                         
  -3   7  12          2.75          1.26         1.40 o                         
  -2   7  12        450.03        467.86        13.27 o                         
  -1   7  12         72.26         63.39         5.04 o                         
  -8   8  12         94.01         82.30         9.47 o                         
  -7   8  12         81.92         72.73         5.61 o                         
  -6   8  12         95.91         85.51         4.42 o                         
  -5   8  12         40.57         40.19         2.45 o                         
  -4   8  12        134.88        122.95         7.56 o                         
  -3   8  12        269.75        235.26        10.89 o                         
 -12   1  13         37.46         34.76         3.64 o                         
 -11   1  13        250.29        243.68         6.24 o                         
 -10   1  13        349.46        369.63         5.80 o                         
  -9   1  13          1.30          1.15         0.92 o                         
  -8   1  13         53.01         52.75         1.90 o                         
  -7   1  13         82.84         81.18         2.24 o                         
  -6   1  13          7.18          7.73         1.11 o                         
  -5   1  13          6.26          2.96         1.01 o                         
  -4   1  13         87.47         89.44         2.54 o                         
  -3   1  13         91.86         92.33         2.36 o                         
  -2   1  13        104.99        100.21         2.92 o                         
  -1   1  13        213.86        226.40         4.25 o                         
   0   1  13         47.11         36.73         2.38 o                         
 -12   2  13        319.85        304.56         9.57 o                         
 -11   2  13         38.04         36.95         1.56 o                         
 -10   2  13         78.31         72.31         2.07 o                         
  -9   2  13        246.83        259.99         3.81 o                         
  -8   2  13         60.89         65.00         2.16 o                         
  -7   2  13         87.71         78.46         2.32 o                         
  -6   2  13         69.82         59.15         2.06 o                         
  -5   2  13        186.36        185.59         3.55 o                         
  -4   2  13        485.77        502.97         6.09 o                         
  -3   2  13         67.37         66.76         1.87 o                         
  -2   2  13         11.56         12.98         1.16 o                         
  -1   2  13        224.03        232.26         4.28 o                         
   0   2  13        352.22        311.01         7.37 o                         
 -12   3  13        212.29        201.61         9.43 o                         
 -11   3  13        266.23        260.40        10.96 o                         
 -10   3  13        460.30        455.12         9.29 o                         
  -9   3  13        270.10        259.25         4.66 o                         
  -8   3  13         10.56          8.32         2.21 o                         
  -7   3  13       1631.59       1708.22        17.81 o                         
  -6   3  13        468.41        472.75         5.54 o                         
  -5   3  13        340.40        317.13         4.52 o                         
  -4   3  13        219.49        227.79         4.65 o                         
  -3   3  13         11.94         11.11         1.35 o                         
  -2   3  13        333.72        333.27         6.02 o                         
  -1   3  13        637.49        617.29        13.50 o                         
 -11   4  13        149.54        122.11         8.57 o                         
 -10   4  13        392.13        375.23         8.57 o                         
  -9   4  13          4.07          3.24         0.95 o                         
  -8   4  13        139.03        140.97         3.75 o                         
  -7   4  13         51.04         44.46         2.49 o                         
  -6   4  13        195.86        199.23         4.14 o                         
  -5   4  13         80.41         72.40         3.21 o                         
  -4   4  13         79.28         72.82         4.66 o                         
  -3   4  13        104.62        105.42         3.62 o                         
  -2   4  13        120.01        113.89         9.67 o                         
  -1   4  13          2.71          3.25         1.79 o                         
 -10   5  13        308.55        274.42        11.62 o                         
  -9   5  13          4.01          2.96         1.04 o                         
  -8   5  13        110.70         91.79        10.44 o                         
  -7   5  13         88.05         83.62         6.74 o                         
  -6   5  13          4.68          4.06         2.48 o                         
  -5   5  13        169.04        146.04         4.99 o                         
  -4   5  13        425.69        429.41         8.70 o                         
  -3   5  13        189.13        199.94         7.06 o                         
  -2   5  13         48.47         42.85         5.32 o                         
  -8   6  13          6.64          5.93         2.19 o                         
  -7   6  13        139.03        131.65         7.48 o                         
  -6   6  13        555.06        545.03        20.32 o                         
  -5   6  13        121.30         99.30         6.01 o                         
  -4   6  13          3.21          4.83         1.52 o                         
 -10   0  14        777.54        709.34        24.70 o                         
  -9   0  14        429.58        405.44         7.88 o                         
  -8   0  14        117.53        114.88         4.27 o                         
  -7   0  14          2.15          0.98         2.25 o                         
  -6   0  14         79.07         72.08         3.41 o                         
  -5   0  14        357.33        336.83         7.14 o                         
  -4   0  14       1012.75        968.87        19.06 o                         
  -9   1  14         65.33         50.73         2.66 o                         
  -8   1  14          5.99          2.24         1.44 o                         
  -7   1  14        230.15        212.40         3.30 o                         
  -6   1  14        362.69        329.52         5.35 o                         
  -5   1  14        286.65        262.91         4.48 o                         
  -4   1  14         85.30         71.16         1.77 o                         
  -8   2  14        217.07        163.38         4.13 o                         
  -7   2  14          5.64          0.36         0.85 o                         
  -6   2  14         66.63         51.02         1.47 o                         
  -5   2  14         13.47          4.47         0.90 o                         
  -4   2  14        254.15        216.21         6.75 o                         
  -8   3  14          1.11          0.24         1.46 o                         
  -7   3  14        143.06         89.96         5.85 o                         
  -6   3  14        271.10        237.78        10.24 o                         
                                                                                
