# Supplementary material for: Crystal structures and Hirshfeld surface analyses of (E)-1-[1-(4-tert-butyl­phen­yl)-2,2-di­chloro­ethen­yl]-2-phenyl­diazene, (E)-1-[1-(4-tert-butyl­phen­yl)-2,2-di­chloro­ethen­yl]-2-(4-methyl­phen­yl)diazene, (E)-1-[1-(4-tert-butyl­phen­yl)-2,2-di­chloro­ethen­yl]-2-(4-meth­oxy­phen­yl)diazene and (E)-1-[1-(4-tert-butyl­phen­yl)-2,2-di­chloro­ethen­yl]-2-(3-methyl­phen­yl)diazene
Source: Acta Crystallogr E Crystallogr Commun. 2023 Jun 13;79(Pt 7):637–43. doi: 10.1107/S205698902300511X (PMC10439426; doi:10.1107/S205698902300511X)
Supplement: Supplementary file 5 [file e-79-00637-IVsup5.hkl]

data_IV                                                                         
_shelx_title ' rev-(IV) in P-1'                                                 
_shelx_refln_list_code          4                                               
_shelx_F_calc_maximum      198.60                                               
_exptl_crystal_F_000       728.00                                               
_reflns_d_resolution_high  0.7884                                               
                                                                                
loop_                                                                           
 _space_group_symop_operation_xyz                                               
 'x, y, z'                                                                      
 '-x, -y, -z'                                                                   
                                                                                
_cell_length_a     9.8352                                                       
_cell_length_b    11.8401                                                       
_cell_length_c    16.3964                                                       
_cell_angle_alpha  98.397                                                       
_cell_angle_beta   96.189                                                       
_cell_angle_gamma 107.149                                                       
                                                                                
_shelx_F_squared_multiplier     1.000                                           
                                                                                
loop_                                                                           
 _refln_index_h                                                                 
 _refln_index_k                                                                 
 _refln_index_l                                                                 
 _refln_F_squared_calc                                                          
 _refln_F_squared_meas                                                          
 _refln_F_squared_sigma                                                         
 _refln_observed_status                                                         
   1   0   0        269.56        270.15        15.03 o                         
   2   0   0       3958.20       3850.03       135.10 o                         
   3   0   0      20595.25      21031.24       944.89 o                         
   4   0   0          6.14         15.78         9.95 o                         
   5   0   0         20.89         34.03         6.14 o                         
   6   0   0        282.42        336.60         8.81 o                         
   7   0   0         45.15         56.11         2.67 o                         
   8   0   0        339.38        352.30         8.99 o                         
   9   0   0          5.63          7.29         1.07 o                         
  10   0   0          0.10          1.36         0.91 o                         
  11   0   0          2.16          4.72         0.72 o                         
 -11   1   0         89.09         92.26         2.32 o                         
 -10   1   0        107.96        115.58         2.99 o                         
  -9   1   0         13.67         13.08         1.42 o                         
  -8   1   0         57.74         57.67         3.18 o                         
  -7   1   0        928.95       1081.38        27.11 o                         
  -6   1   0        119.63        145.20         7.32 o                         
  -5   1   0      11248.81      11932.09       418.82 o                         
  -4   1   0      13811.37      15606.46       437.77 o                         
  -3   1   0         13.14          5.08         1.59 o                         
  -2   1   0       4679.60       4975.01       141.34 o                         
  -1   1   0       2497.66       3589.61       411.68 o                         
   0   1   0       2469.50       3263.52       472.88 o                         
   1   1   0          4.15          4.19         0.99 o                         
   2   1   0      21925.46      21959.15      1069.24 o                         
   3   1   0       1531.45       1658.78        86.47 o                         
   4   1   0          0.05          0.55         1.08 o                         
   5   1   0        341.85        391.33        12.39 o                         
   6   1   0         12.42         18.08         1.46 o                         
   7   1   0       1734.41       1697.41        34.48 o                         
   8   1   0        100.21         88.91         2.87 o                         
   9   1   0          1.62          1.91         0.93 o                         
  10   1   0        476.65        513.68        10.53 o                         
  11   1   0          0.24          1.38         0.70 o                         
 -12   2   0         34.55         31.11         1.60 o                         
 -11   2   0        218.47        218.96         4.98 o                         
 -10   2   0          4.61          2.38         1.15 o                         
  -9   2   0         88.53         91.73         4.25 o                         
  -8   2   0       2230.27       2600.14        60.63 o                         
  -7   2   0          3.34          5.12         2.64 o                         
  -6   2   0       1569.39       1799.08        84.83 o                         
  -5   2   0         13.22          2.24         3.28 o                         
  -4   2   0       2067.49       2298.41        68.41 o                         
  -3   2   0      39442.42      42794.26      1304.16 o                         
  -2   2   0      16765.76      22474.52      1224.72 o                         
  -1   2   0        210.78        304.44         8.52 o                         
   0   2   0      19232.61      19503.17       566.73 o                         
   1   2   0       1325.13       1313.86        46.70 o                         
   2   2   0       3347.31       2996.32       106.40 o                         
   3   2   0        442.22        349.80        12.33 o                         
   4   2   0         20.70         39.88         2.67 o                         
   5   2   0       2263.60       2132.18        68.31 o                         
   6   2   0          4.20          3.32         0.70 o                         
   7   2   0         18.79         18.07         1.34 o                         
   8   2   0        279.00        251.12         6.89 o                         
   9   2   0        472.78        484.30         9.28 o                         
  10   2   0          5.24          3.24         0.79 o                         
  11   2   0          1.89          1.58         1.25 o                         
 -12   3   0         17.60         15.12         1.16 o                         
 -11   3   0        210.43        216.12         4.98 o                         
 -10   3   0        140.17        174.57         4.61 o                         
  -9   3   0         92.87         83.53         3.43 o                         
  -8   3   0       6675.79       7418.61       225.74 o                         
  -7   3   0       2778.88       2957.11        86.43 o                         
  -6   3   0        506.16        665.38        44.55 o                         
  -5   3   0       5360.10       6070.35       391.26 o                         
  -4   3   0         48.10         57.35         4.04 o                         
  -3   3   0          6.80          7.71         1.40 o                         
  -2   3   0        615.61        886.44        23.90 o                         
  -1   3   0        274.08        399.62        20.65 o                         
   0   3   0       4900.70       5647.27       370.52 o                         
   1   3   0       2759.13       2898.63       180.75 o                         
   2   3   0        134.34        161.23         7.65 o                         
   3   3   0        502.07        528.64        14.08 o                         
   4   3   0       3316.33       2889.05        65.65 o                         
   5   3   0       1434.21       1327.44        23.23 o                         
   6   3   0         14.61         12.31         0.95 o                         
   7   3   0       1032.01        963.18        21.07 o                         
   8   3   0        133.76        131.73         3.53 o                         
   9   3   0         18.57         14.08         1.03 o                         
  10   3   0          7.62          9.23         1.55 o                         
 -12   4   0        326.51        295.55        10.75 o                         
 -11   4   0         57.50         48.92         1.88 o                         
 -10   4   0        126.32        132.70         3.91 o                         
  -9   4   0        616.44        641.37        11.32 o                         
  -8   4   0        249.02        279.55         6.96 o                         
  -7   4   0         76.79         71.01         3.03 o                         
  -6   4   0       2949.85       3579.62       186.01 o                         
  -5   4   0        730.55        848.05        36.18 o                         
  -4   4   0         17.85         26.19         1.88 o                         
  -3   4   0         33.42         56.41         4.04 o                         
  -2   4   0        631.24        956.08        38.76 o                         
  -1   4   0      10193.68      15776.13      2294.62 o                         
   0   4   0       5558.70       5948.04       210.30 o                         
   1   4   0        327.86        294.18         9.93 o                         
   2   4   0       7074.37       6071.86       107.59 o                         
   3   4   0        239.12        199.19         5.39 o                         
   4   4   0        622.50        591.48        14.29 o                         
   5   4   0        777.55        673.05        12.01 o                         
   6   4   0        875.93        822.40        18.41 o                         
   7   4   0         60.70         61.60         2.06 o                         
   8   4   0         24.55         24.51         1.68 o                         
   9   4   0          4.74          8.10         0.97 o                         
  10   4   0          2.01          1.05         0.86 o                         
 -12   5   0         20.82         20.46         1.22 o                         
 -11   5   0        467.38        486.79        14.53 o                         
 -10   5   0        708.92        752.04        15.06 o                         
  -9   5   0          3.94          7.60         1.39 o                         
  -8   5   0        865.42        912.01        18.19 o                         
  -7   5   0         70.08         58.13         2.56 o                         
  -6   5   0         17.97         13.20         1.48 o                         
  -5   5   0        799.62        875.82        24.23 o                         
  -4   5   0          3.16          4.92         1.11 o                         
  -3   5   0       1895.76       3015.16        77.98 o                         
  -2   5   0         20.95         21.88         2.36 o                         
  -1   5   0         72.40         72.74         4.51 o                         
   0   5   0       5368.89       5693.86       205.06 o                         
   1   5   0      10921.39      10563.21       191.14 o                         
   2   5   0       1559.68       1362.99        27.46 o                         
   3   5   0         66.53         36.53         2.03 o                         
   4   5   0        837.67        799.17        14.77 o                         
   5   5   0        190.12        182.97         4.65 o                         
   6   5   0         17.49         12.17         1.38 o                         
   7   5   0         40.83         42.78         1.78 o                         
   8   5   0          0.20          0.78         0.91 o                         
   9   5   0         69.94         68.32         3.49 o                         
 -12   6   0         21.37         19.78         1.35 o                         
 -11   6   0         31.66         33.98         1.66 o                         
 -10   6   0         62.07         64.39         3.21 o                         
  -9   6   0        323.40        325.70         9.70 o                         
  -8   6   0          2.69          5.95         1.25 o                         
  -7   6   0         45.33         54.27         2.48 o                         
  -6   6   0        353.33        463.27        26.58 o                         
  -5   6   0        197.27        226.03         8.99 o                         
  -4   6   0       1425.06       2076.24        55.16 o                         
  -3   6   0       8749.91      12431.37       312.83 o                         
  -2   6   0       2561.25       3165.92        95.65 o                         
  -1   6   0       2478.39       2873.28       125.71 o                         
   0   6   0       1329.12       1349.65        44.02 o                         
   1   6   0         12.30         15.97         1.35 o                         
   2   6   0       1747.10       1523.79        25.79 o                         
   3   6   0         46.83         42.70         1.25 o                         
   4   6   0       1015.95        914.35        13.70 o                         
   5   6   0          2.63          5.62         1.10 o                         
   6   6   0          3.76          3.33         0.91 o                         
   7   6   0         22.04         27.38         1.49 o                         
   8   6   0          8.87          9.78         0.92 o                         
   9   6   0          2.85          1.61         0.84 o                         
 -12   7   0          8.90          5.91         0.99 o                         
 -11   7   0          2.80          2.02         1.17 o                         
 -10   7   0          5.15          2.67         1.39 o                         
  -9   7   0        139.84        154.36         6.70 o                         
  -8   7   0         28.50         36.89         1.88 o                         
  -7   7   0       1978.52       2475.68        83.54 o                         
  -6   7   0         45.92         91.49         2.98 o                         
  -5   7   0       1810.85       3024.85        79.51 o                         
  -4   7   0         93.65        117.45         4.96 o                         
  -3   7   0       2045.29       2524.86        75.65 o                         
  -2   7   0        239.22        287.38        11.86 o                         
  -1   7   0        581.18        593.61        13.75 o                         
   0   7   0        699.98        623.30        25.58 o                         
   1   7   0        289.10        283.23         3.91 o                         
   2   7   0        442.36        383.00         4.95 o                         
   3   7   0        863.66        777.46        14.58 o                         
   4   7   0        401.55        382.83         7.20 o                         
   5   7   0         10.16          9.33         1.12 o                         
   6   7   0         55.01         55.71         1.91 o                         
   7   7   0        118.02        137.38         4.14 o                         
   8   7   0          1.01          0.81         0.66 o                         
 -12   8   0         18.58          8.78         1.20 o                         
 -11   8   0          3.29          1.28         1.32 o                         
 -10   8   0        209.68        211.94        13.24 o                         
  -9   8   0         45.89         57.95         2.63 o                         
  -8   8   0          0.74          4.77         1.30 o                         
  -7   8   0        312.38        425.80        16.95 o                         
  -6   8   0       1698.10       2647.64        87.46 o                         
  -5   8   0        249.84        390.90         9.48 o                         
  -4   8   0        882.79       1547.63        35.39 o                         
  -3   8   0        898.41       1198.36        27.77 o                         
  -2   8   0        150.36        150.72         2.28 o                         
  -1   8   0        110.71         98.49         1.74 o                         
   0   8   0         17.77         10.50         0.56 o                         
   1   8   0          9.85         10.08         0.66 o                         
   2   8   0         76.72         59.49         1.60 o                         
   3   8   0         20.80         14.08         1.09 o                         
   4   8   0         89.95         86.88         2.32 o                         
   5   8   0        123.76        120.63         3.72 o                         
   6   8   0        118.33        120.44         3.72 o                         
   7   8   0        324.35        359.80         7.92 o                         
 -11   9   0        382.87        303.90        10.94 o                         
 -10   9   0        249.53        228.31        17.48 o                         
  -9   9   0        174.56        199.54         9.00 o                         
  -8   9   0         11.46         20.83         1.79 o                         
  -7   9   0        195.55        305.16        12.19 o                         
  -6   9   0         92.73        129.08         3.56 o                         
  -5   9   0         70.79        111.72         3.34 o                         
  -4   9   0        490.27        685.16        17.97 o                         
  -3   9   0        212.93        239.52         3.94 o                         
  -2   9   0          1.28          0.47         0.46 o                         
  -1   9   0        374.33        314.54         4.86 o                         
   0   9   0         14.07         17.47         0.76 o                         
   1   9   0        734.78        747.37        11.24 o                         
   2   9   0        118.18        130.24         2.80 o                         
   3   9   0        279.72        269.51         4.95 o                         
   4   9   0        374.30        413.32        11.48 o                         
   5   9   0         91.90         97.08         3.61 o                         
   6   9   0         17.38         16.08         1.25 o                         
 -11  10   0          3.21          4.09         1.08 o                         
 -10  10   0        189.44        168.72         4.95 o                         
  -9  10   0        528.72        647.13        25.29 o                         
  -8  10   0        285.59        408.05        29.27 o                         
  -7  10   0        172.12        271.00        10.50 o                         
  -6  10   0        618.41        984.10        27.72 o                         
  -5  10   0        772.86       1109.27        25.96 o                         
  -4  10   0         86.07         95.61         2.69 o                         
  -3  10   0        323.91        401.90         7.43 o                         
  -2  10   0         78.99         73.61         1.85 o                         
  -1  10   0         81.65         70.03         1.68 o                         
   0  10   0         45.72         69.25         1.67 o                         
   1  10   0         14.63          8.96         0.90 o                         
   2  10   0        187.32        187.95         4.66 o                         
   3  10   0         31.49         32.43         1.53 o                         
   4  10   0         18.07         16.89         1.43 o                         
   5  10   0        156.70        167.62         5.29 o                         
   6  10   0          1.84          0.78         0.82 o                         
 -10  11   0         38.38         44.36         2.20 o                         
  -9  11   0         27.31         23.38         1.86 o                         
  -8  11   0         35.24         44.94         2.11 o                         
  -7  11   0          0.01          0.42         0.98 o                         
  -6  11   0         53.57         63.62         2.21 o                         
  -5  11   0         47.37         56.79         1.83 o                         
  -4  11   0        171.05        166.88         5.86 o                         
  -3  11   0          8.40         10.01         0.91 o                         
  -2  11   0        582.70        571.61         9.73 o                         
  -1  11   0         14.53          3.61         0.73 o                         
   0  11   0        341.14        300.82         4.71 o                         
   1  11   0         12.05         17.53         1.16 o                         
   2  11   0        476.43        463.28         9.92 o                         
   3  11   0          9.46          8.56         1.14 o                         
   4  11   0          7.46          4.45         0.88 o                         
   5  11   0        207.98        171.21         9.27 o                         
  -9  12   0        171.56        236.71        37.27 o                         
  -8  12   0         71.86         83.07         2.86 o                         
  -7  12   0        296.69        436.69        20.15 o                         
  -6  12   0        661.81        925.41        39.76 o                         
  -5  12   0        341.39        401.92        15.81 o                         
  -4  12   0        700.27        810.92        30.09 o                         
  -3  12   0        166.67        148.27         5.24 o                         
  -2  12   0          3.26          5.23         0.98 o                         
  -1  12   0         87.39         99.80         2.75 o                         
   0  12   0        178.98        179.04         4.62 o                         
   1  12   0          8.75          6.00         1.09 o                         
   2  12   0        109.88        134.67         6.98 o                         
   3  12   0         24.03         30.36         2.22 o                         
  -9  13   0          1.37          2.22         1.03 o                         
  -8  13   0         39.48         54.14         6.10 o                         
  -7  13   0        270.71        368.97        16.59 o                         
  -6  13   0         11.42         15.31         1.53 o                         
  -5  13   0        142.35        145.26         5.94 o                         
  -4  13   0         10.59         13.82         1.67 o                         
  -3  13   0        117.82        116.92         4.59 o                         
  -2  13   0          4.33          2.65         1.22 o                         
  -1  13   0        342.26        409.23        13.86 o                         
   0  13   0        168.82        196.44         6.92 o                         
   1  13   0        202.67        222.80        10.39 o                         
   2  13   0         40.93         31.41         2.45 o                         
  -7  14   0          7.94         11.84         1.55 o                         
  -6  14   0         29.20         28.94         1.97 o                         
  -5  14   0        109.07        137.25         5.24 o                         
  -4  14   0         17.23         16.40         2.12 o                         
  -3  14   0        407.25        482.19        25.52 o                         
   3 -14   1         90.17        121.14         8.05 o                         
   4 -14   1         29.36         23.46         3.93 o                         
   5 -14   1          0.64         -0.66         1.45 o                         
   6 -14   1          6.94         11.91         2.64 o                         
   7 -14   1         92.18         88.30         3.99 o                         
  -2 -13   1        236.04        307.24        16.48 o                         
  -1 -13   1        332.12        437.70        23.84 o                         
   0 -13   1         32.69         38.11         3.12 o                         
   1 -13   1          6.62         10.11         1.71 o                         
   2 -13   1         24.88         22.78         1.74 o                         
   3 -13   1          4.10          1.73         1.19 o                         
   4 -13   1         17.55         16.57         1.94 o                         
   5 -13   1         76.37         80.25         4.99 o                         
   6 -13   1        793.90       1003.64        56.38 o                         
   7 -13   1        187.79        248.06        19.92 o                         
   8 -13   1        109.64        179.94        11.86 o                         
   9 -13   1        347.73        496.45        19.66 o                         
  -3 -12   1        236.00        281.82        10.49 o                         
  -2 -12   1        329.03        358.05        13.87 o                         
  -1 -12   1         45.82         46.77         1.98 o                         
   0 -12   1        150.89        148.26         3.58 o                         
   1 -12   1        225.07        236.61         4.31 o                         
   2 -12   1          4.97          7.33         1.08 o                         
   3 -12   1         77.91         85.20         4.43 o                         
   4 -12   1        650.23        773.76        30.51 o                         
   5 -12   1         33.06         34.51         1.92 o                         
   6 -12   1        394.52        518.01        20.71 o                         
   7 -12   1        606.37        899.67        38.69 o                         
   8 -12   1         52.75         75.49         3.80 o                         
   9 -12   1          6.95         14.04         1.40 o                         
  10 -12   1        100.50        101.02         4.63 o                         
  -5 -11   1         32.07         19.95         2.34 o                         
  -4 -11   1         87.86         88.67         2.72 o                         
  -3 -11   1          0.10          0.77         0.90 o                         
  -2 -11   1         40.89         45.06         2.26 o                         
  -1 -11   1         55.04         60.98         1.99 o                         
   0 -11   1         21.16         18.57         0.97 o                         
   1 -11   1        301.52        263.79         4.57 o                         
   2 -11   1        220.22        180.44         4.12 o                         
   3 -11   1         74.46         88.87         3.40 o                         
   4 -11   1          7.05          7.14         1.00 o                         
   5 -11   1          0.34          0.49         0.90 o                         
   6 -11   1         45.77         57.22         2.24 o                         
   7 -11   1          1.51          1.74         0.99 o                         
   8 -11   1         46.05         62.61         2.83 o                         
   9 -11   1         34.62         38.02         2.30 o                         
  10 -11   1         75.80         66.56         2.86 o                         
  -6 -10   1          0.04         -0.46         0.57 o                         
  -5 -10   1         92.21         99.02         3.06 o                         
  -4 -10   1         50.57         45.28         2.03 o                         
  -3 -10   1         64.06         56.93         2.03 o                         
  -2 -10   1        211.43        216.91         4.31 o                         
  -1 -10   1        132.00        140.86         2.55 o                         
   0 -10   1         96.75         73.43         1.63 o                         
   1 -10   1       3174.85       2889.05        62.66 o                         
   2 -10   1          1.68          2.36         0.69 o                         
   3 -10   1       2134.99       2419.82        51.26 o                         
   4 -10   1       1384.36       1846.67        58.24 o                         
   5 -10   1        693.14       1067.86        31.57 o                         
   6 -10   1          7.38         14.70         1.11 o                         
   7 -10   1         17.23         24.65         1.42 o                         
   8 -10   1         65.59         96.43         4.22 o                         
   9 -10   1          1.20          1.97         1.24 o                         
  10 -10   1          0.86          0.82         1.18 o                         
  11 -10   1         13.16         10.29         1.37 o                         
  -7  -9   1          0.13         -0.49         0.64 o                         
  -6  -9   1          1.31          1.79         0.73 o                         
  -5  -9   1          6.96          5.61         0.86 o                         
  -4  -9   1        257.56        265.57         6.04 o                         
  -3  -9   1         62.91         55.48         1.75 o                         
  -2  -9   1        122.70         94.39         2.28 o                         
  -1  -9   1       1250.16       1122.87        19.12 o                         
   0  -9   1        149.71        139.69         2.51 o                         
   1  -9   1          2.43          5.99         0.68 o                         
   2  -9   1         25.81         32.48         1.03 o                         
   3  -9   1        470.15        593.97        14.48 o                         
   4  -9   1          1.26          0.14         0.62 o                         
   5  -9   1          0.94          2.18         0.83 o                         
   6  -9   1        155.96        241.14         6.22 o                         
   7  -9   1        114.13        173.50         4.68 o                         
   8  -9   1        114.51        161.05         9.80 o                         
   9  -9   1         25.29         32.17         2.65 o                         
  10  -9   1          1.69          0.56         1.28 o                         
  11  -9   1        188.87        156.28         5.99 o                         
  -7  -8   1         48.54         47.37         1.84 o                         
  -6  -8   1         74.37         65.98         2.77 o                         
  -5  -8   1          3.28          2.86         0.97 o                         
  -4  -8   1        202.68        200.72         5.26 o                         
  -3  -8   1          3.03          3.00         0.82 o                         
  -2  -8   1        691.97        586.49         8.94 o                         
  -1  -8   1        244.81        176.13         3.78 o                         
   0  -8   1        100.10         92.66         2.36 o                         
   1  -8   1       1610.76       1638.08        34.39 o                         
   2  -8   1         12.85         17.93         0.94 o                         
   3  -8   1         55.75         63.42         1.83 o                         
   4  -8   1         23.88         46.15         1.87 o                         
   5  -8   1       1502.45       2513.77        66.44 o                         
   6  -8   1        788.62       1246.32        35.78 o                         
   7  -8   1        124.68        158.80         5.97 o                         
   8  -8   1        241.58        278.28        13.26 o                         
   9  -8   1         37.23         39.43         2.23 o                         
  10  -8   1         53.05         57.82         3.69 o                         
  11  -8   1         47.03         41.15         1.61 o                         
  -8  -7   1         12.86         13.89         1.11 o                         
  -7  -7   1        374.86        416.47        11.10 o                         
  -6  -7   1        169.59        175.28         5.40 o                         
  -5  -7   1         96.44         87.52         3.37 o                         
  -4  -7   1       2255.66       2064.93        34.64 o                         
  -3  -7   1        294.97        258.13         4.62 o                         
  -2  -7   1          0.28          1.72         0.55 o                         
  -1  -7   1          7.79          8.76         0.80 o                         
   0  -7   1        348.03        384.87        16.23 o                         
   1  -7   1        145.49        215.00         9.87 o                         
   2  -7   1        225.85        298.36        11.61 o                         
   3  -7   1        407.99        469.30        16.38 o                         
   4  -7   1         88.23        159.89         6.32 o                         
   5  -7   1         52.18        106.02         3.23 o                         
   6  -7   1         28.66         43.49         2.52 o                         
   7  -7   1        464.97        556.00        17.83 o                         
   8  -7   1        897.31        973.40        25.32 o                         
   9  -7   1        223.10        212.58         6.83 o                         
  10  -7   1          0.51          0.80         1.08 o                         
  11  -7   1        127.82        137.82         4.98 o                         
  12  -7   1          0.52          0.30         0.77 o                         
  -9  -6   1         38.67         24.52         1.83 o                         
  -8  -6   1          4.59          4.31         0.80 o                         
  -7  -6   1         26.20         31.30         1.62 o                         
  -6  -6   1         90.09         95.21         2.91 o                         
  -5  -6   1        654.97        582.48        11.78 o                         
  -4  -6   1         10.22          8.43         0.95 o                         
  -3  -6   1        138.76        145.78         2.62 o                         
  -2  -6   1        147.48        156.41        10.09 o                         
  -1  -6   1         10.52         16.00         2.02 o                         
   0  -6   1        424.17        482.89        16.88 o                         
   1  -6   1       3937.51       4984.51       146.72 o                         
   2  -6   1       2275.39       2909.80       102.97 o                         
   3  -6   1       3456.54       4750.20       135.45 o                         
   4  -6   1         13.61         24.29         8.66 o                         
   5  -6   1       1950.15       2177.93       118.53 o                         
   6  -6   1       1688.55       2231.74       135.81 o                         
   7  -6   1        101.24         97.44         5.03 o                         
   8  -6   1        183.41        174.46         4.42 o                         
   9  -6   1         74.53         68.68         2.77 o                         
  10  -6   1         91.41         85.38         2.87 o                         
  11  -6   1         17.24         15.22         1.20 o                         
  12  -6   1          4.44          3.22         0.99 o                         
  -9  -5   1         21.91         29.48         1.75 o                         
  -8  -5   1          8.89          5.25         1.03 o                         
  -7  -5   1         98.64         82.26         2.90 o                         
  -6  -5   1          2.75          2.67         0.91 o                         
  -5  -5   1        450.94        435.69         8.38 o                         
  -4  -5   1        646.45        612.48        10.50 o                         
  -3  -5   1       1685.72       1463.74        36.89 o                         
  -2  -5   1        324.83        358.36        11.69 o                         
  -1  -5   1         62.15         46.24         4.43 o                         
   0  -5   1      13561.37      15598.02       417.99 o                         
   1  -5   1        398.99        554.71        16.01 o                         
   2  -5   1        267.81        318.40        18.87 o                         
   3  -5   1         15.13         22.09         5.69 o                         
   4  -5   1        482.07        592.68        25.15 o                         
   5  -5   1        679.22        796.81        34.19 o                         
   6  -5   1        203.83        256.52        15.90 o                         
   7  -5   1        222.26        222.58         4.32 o                         
   8  -5   1        130.62        141.12         4.58 o                         
   9  -5   1          7.65         11.52         1.19 o                         
  10  -5   1         53.53         53.79         2.33 o                         
  11  -5   1         25.84         30.33         1.85 o                         
  12  -5   1         86.28         90.52         2.92 o                         
 -10  -4   1         11.57         19.39         2.94 o                         
  -9  -4   1         36.88         34.55         1.59 o                         
  -8  -4   1         93.09        104.12         5.09 o                         
  -7  -4   1        266.81        275.49         5.34 o                         
  -6  -4   1         16.50         16.59         1.20 o                         
  -5  -4   1        583.57        545.51        10.70 o                         
  -4  -4   1       1677.40       1711.39        44.58 o                         
  -3  -4   1        954.06        911.51        31.01 o                         
  -2  -4   1        821.18        768.49        21.79 o                         
  -1  -4   1         16.97         24.45         3.55 o                         
   0  -4   1       1241.92       1371.51        78.94 o                         
   1  -4   1       2284.68       3334.93       210.93 o                         
   2  -4   1       2360.04       2811.99        80.39 o                         
   3  -4   1        376.06        497.41        17.31 o                         
   4  -4   1         22.91         27.57         3.25 o                         
   5  -4   1          6.14          6.01         1.34 o                         
   6  -4   1         38.33         36.92         2.57 o                         
   7  -4   1         23.59         25.14         1.49 o                         
   8  -4   1        303.14        273.21         5.51 o                         
   9  -4   1         50.15         53.80         2.11 o                         
  10  -4   1         55.13         59.25         2.26 o                         
  11  -4   1        386.31        429.00         8.78 o                         
  12  -4   1         39.82         41.55         1.76 o                         
 -10  -3   1          0.53          0.71         0.73 o                         
  -9  -3   1          1.65          1.98         0.78 o                         
  -8  -3   1        221.63        189.21         4.50 o                         
  -7  -3   1        437.94        417.90         8.24 o                         
  -6  -3   1         85.61         62.28         2.11 o                         
  -5  -3   1        440.42        470.15        16.38 o                         
  -4  -3   1       1515.92       1554.53        60.97 o                         
  -3  -3   1       6371.90       6033.77       168.64 o                         
  -2  -3   1          4.45          6.64         1.92 o                         
  -1  -3   1       4133.98       4130.04        91.44 o                         
   0  -3   1       1938.97       2477.09        75.76 o                         
   1  -3   1       1213.04       1697.68       349.63 o                         
   2  -3   1        224.29        305.81        13.74 o                         
   3  -3   1          8.80          9.38         2.38 o                         
   4  -3   1        745.89        931.39        25.85 o                         
   5  -3   1       1666.84       1822.59        49.07 o                         
   6  -3   1        838.60        997.06        26.29 o                         
   7  -3   1        316.97        273.69        11.90 o                         
   8  -3   1        557.21        599.72        17.49 o                         
   9  -3   1        108.43        119.59         3.35 o                         
  10  -3   1        197.94        197.37         4.63 o                         
  11  -3   1        166.57        181.94         3.86 o                         
  12  -3   1         17.34         14.16         0.91 o                         
 -11  -2   1         10.61         13.28         1.80 o                         
 -10  -2   1        278.74        324.82         7.14 o                         
  -9  -2   1         10.67          8.26         1.03 o                         
  -8  -2   1        967.17        928.62        18.97 o                         
  -7  -2   1        602.12        652.18        15.23 o                         
  -6  -2   1        693.08        702.61        27.37 o                         
  -5  -2   1       1276.58       1247.81        48.47 o                         
  -4  -2   1         26.81         31.52         6.21 o                         
  -3  -2   1       1506.32       1547.17        83.03 o                         
  -2  -2   1        658.70        584.53        20.00 o                         
  -1  -2   1        129.30        140.72         5.10 o                         
   0  -2   1        399.43        515.64        40.69 o                         
   1  -2   1        770.10       1100.80        28.22 o                         
   2  -2   1       6149.15       7872.53       334.99 o                         
   3  -2   1         24.04         22.31         4.26 o                         
   4  -2   1       1471.66       1709.23        52.40 o                         
   5  -2   1         90.71         66.53         5.54 o                         
   6  -2   1        398.62        443.56        14.55 o                         
   7  -2   1         69.90         48.49         3.50 o                         
   8  -2   1       1405.68       1536.57        32.34 o                         
   9  -2   1        425.49        465.87        10.72 o                         
  10  -2   1        230.59        268.94         6.60 o                         
  11  -2   1         87.19         87.06         2.54 o                         
  12  -2   1          9.37          5.21         0.97 o                         
 -11  -1   1         54.87         49.30         1.87 o                         
 -10  -1   1        231.83        253.68         5.71 o                         
  -9  -1   1          4.90          6.68         1.22 o                         
  -8  -1   1          1.90          1.84         1.01 o                         
  -7  -1   1         25.45         24.73         2.56 o                         
  -6  -1   1        133.23        167.82         6.29 o                         
  -5  -1   1        516.36        604.56        31.69 o                         
  -4  -1   1       1120.96       1293.84        64.62 o                         
  -3  -1   1         24.69         18.10         4.05 o                         
  -2  -1   1       2659.66       2917.89       259.31 o                         
  -1  -1   1        244.81        268.65        42.84 o                         
   0  -1   1        629.82        670.97        22.24 o                         
   1  -1   1       1344.39       1585.21       105.89 o                         
   2  -1   1      23476.94      26973.36       928.50 o                         
   3  -1   1       6867.89       7877.62       388.99 o                         
   4  -1   1        405.95        456.98        21.65 o                         
   5  -1   1       4393.26       4584.54       111.97 o                         
   6  -1   1       4593.16       5004.11       129.36 o                         
   7  -1   1        388.69        416.87        10.79 o                         
   8  -1   1          8.87         11.55         1.74 o                         
   9  -1   1         22.70         27.72         1.93 o                         
  10  -1   1          7.71          7.64         0.98 o                         
  11  -1   1          0.07          1.08         0.62 o                         
 -11   0   1         65.64         71.82         1.85 o                         
 -10   0   1        141.95        164.33         4.54 o                         
  -9   0   1        154.43        171.19         4.50 o                         
  -8   0   1        109.64        111.91         5.61 o                         
  -7   0   1          3.34          3.04         1.41 o                         
  -6   0   1          2.02         29.49         8.18 o                         
  -5   0   1       2817.67       3498.51       132.68 o                         
  -4   0   1        448.25        475.68        22.11 o                         
  -3   0   1      10385.25      11397.79       396.07 o                         
  -2   0   1       6010.34       6456.97       223.95 o                         
  -1   0   1          3.08          8.58         1.64 o                         
   0   0   1       3119.49       2835.43       138.74 o                         
   1   0   1        686.09        634.34        33.64 o                         
   2   0   1      27694.42      30552.55      1047.52 o                         
   3   0   1       1735.83       1864.20        97.18 o                         
   4   0   1          2.30          3.40         2.86 o                         
   5   0   1        138.39        184.77         8.36 o                         
   6   0   1          2.01          3.48         1.62 o                         
   7   0   1        391.97        427.29        10.20 o                         
   8   0   1        127.40        150.15         4.78 o                         
   9   0   1        104.73        119.83         3.57 o                         
  10   0   1          1.57          0.02         0.83 o                         
  11   0   1         40.69         46.58         1.73 o                         
 -12   1   1         20.69         25.69         2.04 o                         
 -11   1   1         31.67         38.48         1.40 o                         
 -10   1   1          0.60          2.44         1.03 o                         
  -9   1   1          0.02         -0.56         1.46 o                         
  -8   1   1         35.71         31.53         2.89 o                         
  -7   1   1        660.72        834.94        31.16 o                         
  -6   1   1        169.96        165.42        18.63 o                         
  -5   1   1       2492.04       2720.35        78.49 o                         
  -4   1   1        242.64        258.57        13.16 o                         
  -3   1   1      10498.70      10896.85       338.88 o                         
  -2   1   1      20329.47      22359.73       621.17 o                         
  -1   1   1        421.40        490.39        20.87 o                         
   0   1   1        185.90        226.60        12.08 o                         
   1   1   1          8.99          5.93         1.81 o                         
   2   1   1       5108.93       5200.48       181.40 o                         
   3   1   1         72.87         82.37         6.35 o                         
   4   1   1       2343.85       2667.03        66.02 o                         
   5   1   1          1.96          2.01         1.01 o                         
   6   1   1          7.56          5.71         0.87 o                         
   7   1   1          9.94         14.44         1.23 o                         
   8   1   1        221.28        231.42         5.16 o                         
   9   1   1         23.46         26.97         1.73 o                         
  10   1   1        127.08        131.54         3.41 o                         
  11   1   1         47.39         46.68         2.00 o                         
 -12   2   1         14.04         16.33         1.33 o                         
 -11   2   1         94.62         96.05         2.68 o                         
 -10   2   1         49.00         49.51         3.74 o                         
  -9   2   1         82.70         94.94         6.45 o                         
  -8   2   1        130.34        131.75        11.79 o                         
  -7   2   1        493.78        526.29        26.22 o                         
  -6   2   1       7294.05       8800.86       441.65 o                         
  -5   2   1       3962.64       4262.99       308.69 o                         
  -4   2   1        444.73        546.64        19.06 o                         
  -3   2   1      13827.96      15064.48       420.39 o                         
  -2   2   1        788.72        802.07        30.29 o                         
  -1   2   1        718.12        778.85        20.55 o                         
   0   2   1       3746.39       3740.13       160.36 o                         
   1   2   1       4660.04       4264.54       157.18 o                         
   2   2   1         16.10         22.09         2.18 o                         
   3   2   1          0.30          6.82         1.43 o                         
   4   2   1          0.19          0.41         0.97 o                         
   5   2   1        557.57        543.76        15.97 o                         
   6   2   1         51.42         42.48         1.57 o                         
   7   2   1         15.73         14.48         1.10 o                         
   8   2   1          1.13          2.36         0.85 o                         
   9   2   1          9.03         16.54         1.21 o                         
  10   2   1         51.03         38.57         1.88 o                         
  11   2   1         42.29         31.54         2.67 o                         
 -12   3   1          3.28          3.74         1.03 o                         
 -11   3   1        199.92        209.10         5.74 o                         
 -10   3   1       2163.23       2450.52        61.33 o                         
  -9   3   1         52.11         56.45         3.79 o                         
  -8   3   1          2.18          4.07         1.92 o                         
  -7   3   1         28.79         36.34         2.20 o                         
  -6   3   1       1814.18       2003.64        62.43 o                         
  -5   3   1       1557.63       2032.63        62.39 o                         
  -4   3   1       1220.59       1572.63        48.19 o                         
  -3   3   1       3686.38       5099.49       167.47 o                         
  -2   3   1          2.88          6.73         1.03 o                         
  -1   3   1        137.53        130.60         4.93 o                         
   0   3   1       1934.35       2022.71        59.26 o                         
   1   3   1          0.60          1.99         0.95 o                         
   2   3   1       3047.22       2702.01        69.38 o                         
   3   3   1         91.06         87.76         3.39 o                         
   4   3   1        349.81        301.06         8.70 o                         
   5   3   1        476.06        447.94         7.92 o                         
   6   3   1         45.83         39.56         1.57 o                         
   7   3   1        290.40        297.50         7.54 o                         
   8   3   1          0.33          1.62         0.87 o                         
   9   3   1         67.67         78.86         2.71 o                         
  10   3   1         13.02         14.78         1.41 o                         
 -12   4   1        106.51        106.63         4.45 o                         
 -11   4   1        150.98        166.53         5.28 o                         
 -10   4   1        855.69        913.86        22.02 o                         
  -9   4   1        359.92        409.27         8.78 o                         
  -8   4   1       2933.62       3137.94        52.82 o                         
  -7   4   1        150.94        152.21         3.93 o                         
  -6   4   1       1671.75       1782.21        43.62 o                         
  -5   4   1        363.67        340.34        11.14 o                         
  -4   4   1       1862.94       2593.13        75.14 o                         
  -3   4   1        251.59        320.81        12.12 o                         
  -2   4   1         34.80         40.26         3.12 o                         
  -1   4   1         31.60         45.45         2.66 o                         
   0   4   1       4344.26       4442.55       115.58 o                         
   1   4   1        714.87        701.69        24.16 o                         
   2   4   1       2587.23       2284.58        44.31 o                         
   3   4   1       1015.25        833.29        18.28 o                         
   4   4   1        147.76        151.44         3.40 o                         
   5   4   1        437.51        394.23         6.71 o                         
   6   4   1         19.12         22.26         1.34 o                         
   7   4   1         41.78         47.45         1.86 o                         
   8   4   1        103.31         88.68         2.93 o                         
   9   4   1          1.05          0.35         1.03 o                         
  10   4   1         34.22         24.52         1.70 o                         
 -12   5   1          1.53          1.79         0.78 o                         
 -11   5   1         71.52         69.57         3.47 o                         
 -10   5   1        672.92        692.46        14.90 o                         
  -9   5   1        607.54        684.09        12.00 o                         
  -8   5   1          0.77         -0.26         1.11 o                         
  -7   5   1          1.53          0.64         0.84 o                         
  -6   5   1        389.16        469.58        11.53 o                         
  -5   5   1        178.88        230.64         8.90 o                         
  -4   5   1         73.38         82.94         5.77 o                         
  -3   5   1         49.47         71.86         5.67 o                         
  -2   5   1       1011.51       1317.16        32.15 o                         
  -1   5   1       4920.56       5256.58        97.99 o                         
   0   5   1        825.70        958.45        24.54 o                         
   1   5   1         35.16         29.49         1.48 o                         
   2   5   1       6959.26       6196.98       115.91 o                         
   3   5   1       1001.48        971.40        15.89 o                         
   4   5   1        816.60        756.48        14.82 o                         
   5   5   1        547.21        488.32        10.28 o                         
   6   5   1        166.04        154.36         3.65 o                         
   7   5   1        113.80        105.09         3.78 o                         
   8   5   1         71.72         79.56         2.85 o                         
   9   5   1          4.75          2.85         0.91 o                         
 -12   6   1        276.11        262.92        13.33 o                         
 -11   6   1        325.72        311.51        11.41 o                         
 -10   6   1         76.02         66.81         2.43 o                         
  -9   6   1         43.90         45.47         1.96 o                         
  -8   6   1        461.83        466.36         9.61 o                         
  -7   6   1        436.89        508.19        13.52 o                         
  -6   6   1        525.32        684.51        26.78 o                         
  -5   6   1        440.38        563.83        18.09 o                         
  -4   6   1         77.85        124.16         5.70 o                         
  -3   6   1       5473.45       6893.53       299.77 o                         
  -2   6   1          1.88          1.01         1.12 o                         
  -1   6   1         71.42        144.89         5.53 o                         
   0   6   1       2821.36       2681.39        55.65 o                         
   1   6   1        942.55        835.12        20.70 o                         
   2   6   1        731.37        644.37         9.04 o                         
   3   6   1        395.63        359.13         6.00 o                         
   4   6   1        118.15        113.47         3.17 o                         
   5   6   1         20.47         23.48         1.27 o                         
   6   6   1        145.66        149.10         4.98 o                         
   7   6   1          9.44          7.29         0.97 o                         
   8   6   1         50.80         53.76         2.16 o                         
   9   6   1         36.22         28.01         2.45 o                         
 -12   7   1        101.04         90.02         4.52 o                         
 -11   7   1          1.23          0.12         0.92 o                         
 -10   7   1         37.77         40.08         2.83 o                         
  -9   7   1         11.08          8.26         1.36 o                         
  -8   7   1        562.91        577.73        14.52 o                         
  -7   7   1        363.99        442.00        17.05 o                         
  -6   7   1        166.89        224.31         5.73 o                         
  -5   7   1         32.07         46.77         2.11 o                         
  -4   7   1       1254.98       1881.53        52.32 o                         
  -3   7   1          3.73          4.40         1.86 o                         
  -2   7   1          1.77          4.83         1.85 o                         
  -1   7   1       1584.92       1612.98        32.84 o                         
   0   7   1         55.79         36.99         2.25 o                         
   1   7   1        258.93        248.33         3.84 o                         
   2   7   1          2.87          1.95         0.55 o                         
   3   7   1        569.78        493.42         8.56 o                         
   4   7   1         64.28         68.34         2.23 o                         
   5   7   1         17.03         17.90         1.30 o                         
   6   7   1        222.92        232.99         8.60 o                         
   7   7   1        315.06        313.82         7.43 o                         
   8   7   1         39.24         38.10         1.90 o                         
 -12   8   1          0.06         -0.18         0.72 o                         
 -11   8   1         11.32         10.27         1.12 o                         
 -10   8   1         33.18         28.45         1.74 o                         
  -9   8   1       1434.66       1492.90        44.57 o                         
  -8   8   1        480.44        483.88        25.11 o                         
  -7   8   1         53.64         74.48         3.25 o                         
  -6   8   1       2924.52       4398.45       146.71 o                         
  -5   8   1         16.52         19.30         0.99 o                         
  -4   8   1        506.66        682.42        15.21 o                         
  -3   8   1       1047.37       1193.79        23.76 o                         
  -2   8   1        621.10        641.57         7.95 o                         
  -1   8   1         45.23         49.86         1.12 o                         
   0   8   1        137.02        118.18         1.80 o                         
   1   8   1        236.49        220.56         3.90 o                         
   2   8   1        368.76        311.33         5.12 o                         
   3   8   1          2.98          2.90         0.79 o                         
   4   8   1          6.28          4.99         0.92 o                         
   5   8   1        545.62        572.99        17.32 o                         
   6   8   1        104.99        103.32         3.03 o                         
   7   8   1         82.30        101.53         3.02 o                         
 -11   9   1        113.92        109.76        10.55 o                         
 -10   9   1         10.66         11.37         1.29 o                         
  -9   9   1        388.01        385.63        11.08 o                         
  -8   9   1       1005.25       1309.35        81.67 o                         
  -7   9   1       1640.27       2289.04        76.15 o                         
  -6   9   1         56.95         90.80         2.64 o                         
  -5   9   1        330.20        439.70         8.92 o                         
  -4   9   1        122.21        131.48         2.23 o                         
  -3   9   1        752.58        750.93        10.53 o                         
  -2   9   1         96.52         82.31         1.80 o                         
  -1   9   1        936.83        895.73        11.74 o                         
   0   9   1         35.25         20.69         0.90 o                         
   1   9   1        754.89        739.40        11.18 o                         
   2   9   1        118.73        121.74         2.83 o                         
   3   9   1        181.85        171.94         4.75 o                         
   4   9   1        884.96        914.03        17.28 o                         
   5   9   1        162.88        173.70         4.10 o                         
   6   9   1          7.94          8.07         0.82 o                         
 -11  10   1         82.05         57.88         4.39 o                         
 -10  10   1          4.90          4.41         1.01 o                         
  -9  10   1        709.98        871.02        44.10 o                         
  -8  10   1         39.22         63.05         2.63 o                         
  -7  10   1         82.14        111.21         3.41 o                         
  -6  10   1        268.30        369.33         9.56 o                         
  -5  10   1        747.40        996.60        23.22 o                         
  -4  10   1         72.03         85.05         2.19 o                         
  -3  10   1          7.28          7.14         0.71 o                         
  -2  10   1        304.48        276.39         5.41 o                         
  -1  10   1        528.51        490.78         6.16 o                         
   0  10   1          1.08          0.56         0.66 o                         
   1  10   1        111.11         93.48         2.82 o                         
   2  10   1        562.01        539.54         9.19 o                         
   3  10   1        124.76        127.64         3.28 o                         
   4  10   1        232.07        252.28         6.28 o                         
   5  10   1          3.75          4.36         0.91 o                         
 -10  11   1          2.63          3.09         1.27 o                         
  -9  11   1        254.48        312.14        16.28 o                         
  -8  11   1        267.60        384.93        15.27 o                         
  -7  11   1        103.28        157.45         4.34 o                         
  -6  11   1         18.29         25.06         1.29 o                         
  -5  11   1          9.24         11.95         1.07 o                         
  -4  11   1         63.81         70.06         2.47 o                         
  -3  11   1         67.96         70.22         2.62 o                         
  -2  11   1        380.25        397.97         5.97 o                         
  -1  11   1          3.71         11.83         0.90 o                         
   0  11   1         47.41         53.04         1.65 o                         
   1  11   1        917.55        908.72        15.97 o                         
   2  11   1          7.85          5.87         0.98 o                         
   3  11   1         39.02         41.83         2.33 o                         
   4  11   1          4.87          3.96         0.87 o                         
 -10  12   1         25.71         19.35         1.73 o                         
  -9  12   1        156.96        273.82         8.81 o                         
  -8  12   1         93.14        131.76         6.10 o                         
  -7  12   1        167.88        223.15         9.65 o                         
  -6  12   1        112.93        175.53         5.93 o                         
  -5  12   1         85.89         90.97         2.70 o                         
  -4  12   1        653.62        696.89        26.22 o                         
  -3  12   1        278.57        301.59         9.06 o                         
  -2  12   1         14.54          8.40         1.13 o                         
  -1  12   1        625.55        643.49        13.06 o                         
   0  12   1          2.80          1.26         0.96 o                         
   1  12   1          0.27          0.11         0.99 o                         
   2  12   1        157.89        153.99         4.94 o                         
   3  12   1          1.79          1.05         0.86 o                         
  -8  13   1          1.21          3.37         1.23 o                         
  -7  13   1          8.43          9.86         1.20 o                         
  -6  13   1         64.86         67.50         2.75 o                         
  -5  13   1          0.80          2.76         1.02 o                         
  -4  13   1         15.23         20.58         2.06 o                         
  -3  13   1        303.12        308.28         7.46 o                         
  -2  13   1        144.92        145.89         5.01 o                         
  -1  13   1        140.51        160.70        13.70 o                         
   0  13   1        113.50        127.56         5.97 o                         
   1  13   1         50.88         41.07         5.50 o                         
  -7  14   1        247.91        232.45        12.91 o                         
  -6  14   1         14.59         24.76         1.98 o                         
  -5  14   1          5.76         13.86         2.45 o                         
  -4  14   1          0.64          5.96         1.57 o                         
  -3  14   1         29.40         23.18         3.34 o                         
   4 -14   2        186.91        184.79        17.71 o                         
   5 -14   2        207.49        234.03        17.44 o                         
   6 -14   2        139.93        146.29         5.61 o                         
   7 -14   2          7.60          7.58         0.92 o                         
  -2 -13   2         13.79         24.05         2.96 o                         
  -1 -13   2         78.53        105.63         7.83 o                         
   0 -13   2          4.66          7.01         2.89 o                         
   1 -13   2          0.05          0.60         2.82 o                         
   2 -13   2         17.23         14.42         1.64 o                         
   3 -13   2         68.62         76.39         3.28 o                         
   4 -13   2          0.23          1.78         1.40 o                         
   5 -13   2         78.36         82.19         3.13 o                         
   6 -13   2        104.85        126.84         4.06 o                         
   7 -13   2         31.84         44.52         3.09 o                         
   8 -13   2         37.84         43.90         2.73 o                         
   9 -13   2        412.96        584.47        18.05 o                         
  -4 -12   2        889.36       1025.40        51.00 o                         
  -3 -12   2         52.73         62.09         3.52 o                         
  -2 -12   2        174.66        175.74        10.79 o                         
  -1 -12   2         47.64         49.66         2.13 o                         
   0 -12   2        141.89        146.33         3.64 o                         
   1 -12   2        209.33        210.94         5.15 o                         
   2 -12   2          0.16         -0.28         1.13 o                         
   3 -12   2        482.23        500.92        19.78 o                         
   4 -12   2        232.27        308.31        12.62 o                         
   5 -12   2         10.31          9.47         1.18 o                         
   6 -12   2          9.78          9.75         1.50 o                         
   7 -12   2        163.09        233.05         6.00 o                         
   8 -12   2         82.90        117.67         4.54 o                         
   9 -12   2         20.81         19.90         1.84 o                         
  -5 -11   2          8.50          8.16         0.76 o                         
  -4 -11   2         86.90         86.60         3.28 o                         
  -3 -11   2        179.14        205.56         5.95 o                         
  -2 -11   2          0.67          1.59         0.96 o                         
  -1 -11   2         48.14         37.33         1.54 o                         
   0 -11   2          0.66          0.96         0.63 o                         
   1 -11   2         35.86         49.74         1.95 o                         
   2 -11   2        291.14        317.78         7.99 o                         
   3 -11   2        913.55       1010.80        26.12 o                         
   4 -11   2         97.63        118.08         3.50 o                         
   5 -11   2         22.04         22.04         1.35 o                         
   6 -11   2        432.26        747.05        20.38 o                         
   7 -11   2          3.86          8.81         1.27 o                         
   8 -11   2        153.25        245.10         6.53 o                         
   9 -11   2         33.70         41.06         2.13 o                         
  10 -11   2         12.14         10.84         1.08 o                         
  -6 -10   2         32.49         34.88         1.44 o                         
  -5 -10   2          5.99          8.27         0.98 o                         
  -4 -10   2          0.05          0.28         0.81 o                         
  -3 -10   2         13.58         10.38         1.11 o                         
  -2 -10   2        231.05        219.15         4.95 o                         
  -1 -10   2        151.92        128.52         2.53 o                         
   0 -10   2         12.19          7.33         0.72 o                         
   1 -10   2       1426.00       1432.29        42.61 o                         
   2 -10   2        340.04        373.92         6.87 o                         
   3 -10   2        149.30        169.52         5.51 o                         
   4 -10   2       3098.99       4338.21       137.29 o                         
   5 -10   2        283.61        480.36        16.47 o                         
   6 -10   2          2.10          3.27         1.13 o                         
   7 -10   2          0.92         -0.80         1.19 o                         
   8 -10   2         34.05         36.96         2.10 o                         
   9 -10   2          0.91          0.08         1.44 o                         
  10 -10   2         67.48         61.03         3.42 o                         
  11 -10   2          8.67          5.57         0.93 o                         
  -7  -9   2         42.92         48.82         2.26 o                         
  -6  -9   2          0.82          1.68         0.73 o                         
  -5  -9   2         52.73         62.83         2.05 o                         
  -4  -9   2          1.79          2.36         0.95 o                         
  -3  -9   2         23.65         24.82         1.34 o                         
  -2  -9   2        182.22        146.47         2.66 o                         
  -1  -9   2        331.91        326.08         7.07 o                         
   0  -9   2        597.20        521.04         9.14 o                         
   1  -9   2        107.11         90.35         2.09 o                         
   2  -9   2        148.25        157.85         2.88 o                         
   3  -9   2       1402.44       1758.23        44.84 o                         
   4  -9   2        155.70        198.89         6.25 o                         
   5  -9   2        181.40        301.03         8.57 o                         
   6  -9   2         85.45        124.07         3.36 o                         
   7  -9   2         12.90         21.22         1.67 o                         
   8  -9   2        636.37        746.49        27.06 o                         
   9  -9   2        354.12        344.68         8.83 o                         
  10  -9   2        105.65         95.70         3.27 o                         
  11  -9   2        353.68        286.84        17.29 o                         
  -8  -8   2         23.24         17.88         1.81 o                         
  -7  -8   2         53.72         61.75         2.47 o                         
  -6  -8   2         17.04         14.58         1.12 o                         
  -5  -8   2        287.15        292.50         8.32 o                         
  -4  -8   2        369.49        315.40         7.80 o                         
  -3  -8   2         31.37         25.37         1.19 o                         
  -2  -8   2       3067.71       2648.09        55.40 o                         
  -1  -8   2        175.10        153.81         4.40 o                         
   0  -8   2        583.30        563.44        10.11 o                         
   1  -8   2       1103.24       1024.46        18.57 o                         
   2  -8   2        195.69        212.45         7.10 o                         
   3  -8   2         56.96         85.87         2.85 o                         
   4  -8   2          3.24          5.17         0.76 o                         
   5  -8   2        217.41        351.89         9.62 o                         
   6  -8   2        167.73        221.38         8.73 o                         
   7  -8   2        112.45        170.80         7.10 o                         
   8  -8   2        221.31        248.58         9.08 o                         
   9  -8   2        429.56        409.32        12.56 o                         
  10  -8   2          2.07          1.75         1.23 o                         
  11  -8   2         13.80         13.85         1.52 o                         
  -8  -7   2          0.81          0.92         0.72 o                         
  -7  -7   2        183.97        185.42         4.01 o                         
  -6  -7   2         90.80        101.15         3.08 o                         
  -5  -7   2         72.19         76.89         2.73 o                         
  -4  -7   2        491.09        427.35         8.99 o                         
  -3  -7   2        321.49        267.76         4.60 o                         
  -2  -7   2        116.03         97.75         2.65 o                         
  -1  -7   2          3.55          1.78         0.74 o                         
   0  -7   2        114.95        122.48         4.30 o                         
   1  -7   2          5.10          1.91         1.42 o                         
   2  -7   2        121.45        106.66        12.71 o                         
   3  -7   2        129.43        119.31        14.08 o                         
   4  -7   2        822.75       1376.86        42.95 o                         
   5  -7   2       1991.17       3248.71       113.15 o                         
   6  -7   2        193.58        263.99         7.18 o                         
   7  -7   2        148.63        162.61         3.73 o                         
   8  -7   2       2080.49       2203.92        45.75 o                         
   9  -7   2          5.81          9.32         1.26 o                         
  10  -7   2          0.71          1.21         1.22 o                         
  11  -7   2        114.60        108.79         6.21 o                         
  12  -7   2          0.04         -0.12         1.02 o                         
  -9  -6   2         17.95         21.03         2.95 o                         
  -8  -6   2         48.65         47.78         1.68 o                         
  -7  -6   2        255.74        302.53         7.89 o                         
  -6  -6   2         44.37         36.71         2.47 o                         
  -5  -6   2       1054.02        989.78        28.35 o                         
  -4  -6   2         88.60         86.79         2.56 o                         
  -3  -6   2          2.37          2.53         0.93 o                         
  -2  -6   2         67.62         46.01         8.56 o                         
  -1  -6   2        280.58        260.64        10.92 o                         
   0  -6   2        995.37       1035.36        27.85 o                         
   1  -6   2       5265.92       6214.74       150.52 o                         
   2  -6   2       1730.36       2108.72       110.88 o                         
   3  -6   2       2380.78       2938.69       459.55 o                         
   4  -6   2       2077.64       3098.10       108.39 o                         
   5  -6   2        176.74        245.57         7.97 o                         
   6  -6   2       1389.50       1598.27        56.67 o                         
   7  -6   2        203.15        218.44         6.29 o                         
   8  -6   2         33.06         36.86         1.88 o                         
   9  -6   2        126.67        117.11         3.80 o                         
  10  -6   2         29.25         27.60         1.76 o                         
  11  -6   2         11.28         11.62         1.05 o                         
  12  -6   2        228.58        176.27        10.15 o                         
  -9  -5   2         99.59        134.55         6.40 o                         
  -8  -5   2          1.88          1.38         0.82 o                         
  -7  -5   2        276.56        268.36         8.56 o                         
  -6  -5   2          4.50          6.83         1.08 o                         
  -5  -5   2        374.04        369.22         9.33 o                         
  -4  -5   2          0.58          0.23         0.75 o                         
  -3  -5   2        275.64        325.75         9.75 o                         
  -2  -5   2       1681.32       1759.10        37.66 o                         
  -1  -5   2        227.26        166.52         5.77 o                         
   0  -5   2        218.28        189.38         8.95 o                         
   1  -5   2         64.34         49.27         2.50 o                         
   2  -5   2        140.65        188.84        15.81 o                         
   3  -5   2       1898.67       2546.32       107.64 o                         
   4  -5   2        115.67        147.78         4.86 o                         
   5  -5   2       2152.14       2641.08        52.85 o                         
   6  -5   2        224.04        244.09         7.00 o                         
   7  -5   2        160.62        161.21         4.66 o                         
   8  -5   2          1.00          1.99         0.91 o                         
   9  -5   2          0.18          0.27         0.90 o                         
  10  -5   2          6.56          4.75         1.25 o                         
  11  -5   2         60.56         60.59         2.07 o                         
  12  -5   2          1.32          0.87         0.84 o                         
 -10  -4   2         29.40         77.14         3.92 o                         
  -9  -4   2          0.27          0.80         0.79 o                         
  -8  -4   2        224.98        200.07         8.91 o                         
  -7  -4   2        119.51        112.11         3.32 o                         
  -6  -4   2        233.42        253.86         6.02 o                         
  -5  -4   2         43.93         43.58         2.03 o                         
  -4  -4   2          0.84          3.02         1.68 o                         
  -3  -4   2        210.82        199.76         6.79 o                         
  -2  -4   2       2866.31       2603.88        55.22 o                         
  -1  -4   2        389.64        382.94        13.44 o                         
   0  -4   2       7253.19       7600.15       326.67 o                         
   1  -4   2       2595.33       2847.69       118.79 o                         
   2  -4   2        101.38        113.68         5.48 o                         
   3  -4   2        595.66        770.09        29.50 o                         
   4  -4   2        207.15        327.16         9.05 o                         
   5  -4   2        114.88        116.26         4.86 o                         
   6  -4   2         55.36         64.46         3.39 o                         
   7  -4   2         24.27         23.02         1.22 o                         
   8  -4   2        565.98        579.35         9.31 o                         
   9  -4   2        206.45        222.17         5.09 o                         
  10  -4   2        606.32        620.05        11.49 o                         
  11  -4   2         14.15         17.96         1.17 o                         
  12  -4   2         27.60         23.97         2.93 o                         
 -10  -3   2         25.19         27.93         1.35 o                         
  -9  -3   2          3.26          4.31         0.99 o                         
  -8  -3   2         18.29         28.34         1.87 o                         
  -7  -3   2        422.26        410.68         9.96 o                         
  -6  -3   2        456.73        416.62        11.11 o                         
  -5  -3   2         16.88         12.80         2.36 o                         
  -4  -3   2        123.81         94.60         3.99 o                         
  -3  -3   2         37.29         58.20         2.30 o                         
  -2  -3   2         30.86         41.85         3.14 o                         
  -1  -3   2        525.35        479.82        14.14 o                         
   0  -3   2         45.55         38.70         2.77 o                         
   1  -3   2         29.11         37.91         1.57 o                         
   2  -3   2          1.15          1.43         0.87 o                         
   3  -3   2          7.72          4.83         1.51 o                         
   4  -3   2       1405.10       1654.17        50.26 o                         
   5  -3   2       1808.41       1894.39        50.94 o                         
   6  -3   2        622.44        620.56        18.04 o                         
   7  -3   2        289.36        301.45         9.69 o                         
   8  -3   2        852.21        899.11        19.06 o                         
   9  -3   2         83.88         88.08         2.77 o                         
  10  -3   2        303.66        324.20         7.09 o                         
  11  -3   2         14.12         14.11         1.01 o                         
  12  -3   2         10.75          8.91         1.20 o                         
 -11  -2   2          6.02          3.88         0.83 o                         
 -10  -2   2        169.47        187.29         5.27 o                         
  -9  -2   2         20.74         18.60         1.53 o                         
  -8  -2   2          4.09          4.03         1.39 o                         
  -7  -2   2         89.85         75.33         3.30 o                         
  -6  -2   2          7.79          7.95         1.07 o                         
  -5  -2   2        990.33        921.86        24.90 o                         
  -4  -2   2        482.23        522.72        14.08 o                         
  -3  -2   2        199.60        205.39         9.64 o                         
  -2  -2   2       3393.41       3435.84        86.47 o                         
  -1  -2   2        137.56         99.14         4.14 o                         
   0  -2   2       1638.88       1721.50        58.50 o                         
   1  -2   2         40.38         65.00         2.35 o                         
   2  -2   2        815.81        920.66        22.85 o                         
   3  -2   2        155.29        167.68         7.78 o                         
   4  -2   2        498.58        587.63        17.49 o                         
   5  -2   2       1225.90       1295.13        34.36 o                         
   6  -2   2        188.30        142.61         4.63 o                         
   7  -2   2        852.85        946.45        20.49 o                         
   8  -2   2       1752.97       1915.33        39.11 o                         
   9  -2   2         20.19         20.39         1.56 o                         
  10  -2   2        198.69        207.22         4.26 o                         
  11  -2   2        246.75        269.58         7.26 o                         
 -11  -1   2         18.57         21.53         1.38 o                         
 -10  -1   2         20.83         24.20         1.82 o                         
  -9  -1   2         26.57         24.26         2.05 o                         
  -8  -1   2        344.05        382.71        10.10 o                         
  -7  -1   2        444.16        424.14         9.89 o                         
  -6  -1   2        135.78        132.84         7.97 o                         
  -5  -1   2          9.14         13.25         2.06 o                         
  -4  -1   2       1256.07       1533.37        45.06 o                         
  -3  -1   2        326.59        416.60        27.29 o                         
  -2  -1   2        207.24        185.11        13.51 o                         
  -1  -1   2        133.37        110.16         7.94 o                         
   0  -1   2         80.88         89.97         3.02 o                         
   1  -1   2         98.39         91.65         4.83 o                         
   2  -1   2      19897.79      21245.27       732.45 o                         
   3  -1   2       3321.53       3741.59       241.94 o                         
   4  -1   2        578.79        616.64        39.20 o                         
   5  -1   2       6622.85       7055.38       170.55 o                         
   6  -1   2        307.93        296.05         7.59 o                         
   7  -1   2         12.64         14.99         2.47 o                         
   8  -1   2       3404.28       3609.07        63.07 o                         
   9  -1   2        543.84        622.88        13.75 o                         
  10  -1   2        232.85        256.49         5.12 o                         
  11  -1   2          2.33          2.92         0.93 o                         
 -11   0   2          9.98          8.27         0.99 o                         
 -10   0   2          4.56          9.90         2.06 o                         
  -9   0   2          0.92          0.77         1.23 o                         
  -8   0   2        182.15        177.83         6.27 o                         
  -7   0   2          0.90          1.52         1.15 o                         
  -6   0   2         32.25         43.92         4.48 o                         
  -5   0   2        125.67        164.86        17.10 o                         
  -4   0   2        133.78         97.76         7.62 o                         
  -3   0   2        108.74        116.70        10.90 o                         
  -2   0   2      28685.14      29609.73      1017.89 o                         
  -1   0   2        219.36        241.71        14.41 o                         
   0   0   2        222.72        220.58        12.98 o                         
   1   0   2       2922.04       2835.52        99.90 o                         
   2   0   2         16.88         30.97         3.59 o                         
   3   0   2       4947.55       5494.68       280.65 o                         
   4   0   2        229.62        228.22        13.11 o                         
   5   0   2         44.95         61.92         3.99 o                         
   6   0   2        544.77        573.72        13.18 o                         
   7   0   2        204.33        199.83         5.50 o                         
   8   0   2          7.70         12.56         1.43 o                         
   9   0   2        166.49        170.60         4.71 o                         
  10   0   2         53.07         59.00         1.91 o                         
  11   0   2         14.13         13.70         0.94 o                         
 -12   1   2         97.48        114.12         3.22 o                         
 -11   1   2         82.99        113.07         3.31 o                         
 -10   1   2         47.81         48.12         3.42 o                         
  -9   1   2         23.77         23.82         1.94 o                         
  -8   1   2         39.38         45.98         2.43 o                         
  -7   1   2          1.39          3.65         1.09 o                         
  -6   1   2       1228.90       1591.07        65.08 o                         
  -5   1   2        654.42        846.02        52.32 o                         
  -4   1   2         45.84         61.43         8.39 o                         
  -3   1   2        418.42        570.97        33.52 o                         
  -2   1   2         40.56         47.85         3.83 o                         
  -1   1   2        538.58        496.25        18.66 o                         
   0   1   2       1186.15       1148.57        27.97 o                         
   1   1   2          8.46         24.48         2.45 o                         
   2   1   2       2513.69       2550.41        91.23 o                         
   3   1   2       1005.62       1089.62        45.22 o                         
   4   1   2        165.32        148.92         5.19 o                         
   5   1   2        350.81        419.39        12.24 o                         
   6   1   2         16.78         19.36         1.39 o                         
   7   1   2        601.69        594.08        11.66 o                         
   8   1   2          9.48         13.26         1.20 o                         
   9   1   2        518.58        515.09        11.07 o                         
  10   1   2         79.53         89.38         2.82 o                         
  11   1   2          2.39          3.05         0.86 o                         
 -12   2   2         27.45         28.97         1.76 o                         
 -11   2   2          6.62          3.28         1.48 o                         
 -10   2   2        137.60        150.46         5.79 o                         
  -9   2   2          4.49          6.27         1.39 o                         
  -8   2   2        387.08        437.97         9.96 o                         
  -7   2   2         37.73         20.35         1.85 o                         
  -6   2   2        654.34        810.34        37.22 o                         
  -5   2   2       2403.53       2640.31       138.87 o                         
  -4   2   2          1.56          0.61         2.45 o                         
  -3   2   2       2184.04       2421.93        71.48 o                         
  -2   2   2       4970.33       5355.69       151.61 o                         
  -1   2   2       1341.46       1219.55        27.46 o                         
   0   2   2       8266.66       8291.65       320.48 o                         
   1   2   2         87.22         87.44         5.68 o                         
   2   2   2        122.05        144.48         6.12 o                         
   3   2   2        450.66        402.99         9.76 o                         
   4   2   2       1125.42       1091.27        22.61 o                         
   5   2   2          0.77          0.91         0.81 o                         
   6   2   2          1.58          3.63         0.70 o                         
   7   2   2        223.07        192.94         4.18 o                         
   8   2   2         45.23         65.91         2.17 o                         
   9   2   2        337.60        324.97         6.93 o                         
  10   2   2         28.17         38.62         1.77 o                         
 -12   3   2          0.72         -0.05         0.94 o                         
 -11   3   2         33.06         37.82         1.86 o                         
 -10   3   2        251.66        281.03         7.00 o                         
  -9   3   2         32.85         33.17         2.43 o                         
  -8   3   2       1490.97       1683.70        54.82 o                         
  -7   3   2        465.77        489.65        15.62 o                         
  -6   3   2        601.30        569.61        18.71 o                         
  -5   3   2         41.18         41.01         3.16 o                         
  -4   3   2        932.68       1074.85        29.40 o                         
  -3   3   2        544.70        530.17        15.83 o                         
  -2   3   2       3411.66       3768.41       106.86 o                         
  -1   3   2       6339.99       7102.68       157.44 o                         
   0   3   2       3755.92       4086.41       162.70 o                         
   1   3   2          1.05         -0.07         1.74 o                         
   2   3   2        834.07        683.79        20.18 o                         
   3   3   2        558.01        517.61        12.64 o                         
   4   3   2        450.89        408.06        11.03 o                         
   5   3   2       1419.42       1280.86        21.52 o                         
   6   3   2         11.70         16.84         1.05 o                         
   7   3   2       1050.77       1068.12        23.06 o                         
   8   3   2          1.43          2.71         0.86 o                         
   9   3   2          5.82          7.85         1.12 o                         
  10   3   2        133.27        115.87         4.38 o                         
 -12   4   2         10.93         13.14         1.45 o                         
 -11   4   2        169.33        189.43         4.85 o                         
 -10   4   2         43.75         48.40         2.28 o                         
  -9   4   2          0.70          0.09         1.24 o                         
  -8   4   2        564.15        600.70        11.32 o                         
  -7   4   2        184.61        238.80         6.71 o                         
  -6   4   2         47.75         61.89         3.52 o                         
  -5   4   2          7.52          5.29         1.67 o                         
  -4   4   2        105.20         99.80         3.75 o                         
  -3   4   2        342.13        434.44        25.29 o                         
  -2   4   2        523.66        601.71        21.04 o                         
  -1   4   2        141.27        122.00         4.17 o                         
   0   4   2        695.10        682.72        18.78 o                         
   1   4   2       1503.33       1430.08        35.17 o                         
   2   4   2        206.02        118.36         3.57 o                         
   3   4   2        938.33        729.70        19.08 o                         
   4   4   2        553.63        505.60        13.61 o                         
   5   4   2        494.14        428.59        10.39 o                         
   6   4   2         16.98         17.28         1.07 o                         
   7   4   2          3.48          2.65         1.00 o                         
   8   4   2        243.05        223.49         5.60 o                         
   9   4   2        649.25        653.08        16.90 o                         
 -12   5   2          0.01          0.09         0.92 o                         
 -11   5   2        193.14        201.00         5.25 o                         
 -10   5   2         54.85         54.88         2.08 o                         
  -9   5   2         22.58         22.95         1.90 o                         
  -8   5   2         31.21         28.17         1.86 o                         
  -7   5   2         39.15         41.19         1.76 o                         
  -6   5   2        182.08        189.43         6.21 o                         
  -5   5   2          2.71          2.60         1.27 o                         
  -4   5   2          3.99          1.82         1.06 o                         
  -3   5   2         56.61         48.54         2.70 o                         
  -2   5   2        150.76        200.70         8.00 o                         
  -1   5   2       1637.75       1708.87        36.32 o                         
   0   5   2       3500.63       3792.45        85.28 o                         
   1   5   2         99.80         86.48         3.19 o                         
   2   5   2       2121.82       1745.13        34.62 o                         
   3   5   2         37.75         45.84         1.45 o                         
   4   5   2       1413.29       1295.69        23.38 o                         
   5   5   2        204.81        157.71         3.23 o                         
   6   5   2         88.43         73.57         2.81 o                         
   7   5   2         15.80         17.38         1.53 o                         
   8   5   2          0.34          1.37         0.94 o                         
   9   5   2         15.76         10.43         1.15 o                         
 -12   6   2         20.30         20.92         1.76 o                         
 -11   6   2        146.08        146.89         4.60 o                         
 -10   6   2          8.70          7.36         1.27 o                         
  -9   6   2         10.89          8.89         1.26 o                         
  -8   6   2        176.24        181.39         5.97 o                         
  -7   6   2         36.37         32.96         2.48 o                         
  -6   6   2        255.24        282.79         7.24 o                         
  -5   6   2        694.28        915.64        26.97 o                         
  -4   6   2         44.11         54.43         3.33 o                         
  -3   6   2       3372.61       3971.63        91.15 o                         
  -2   6   2         38.74         39.06         2.70 o                         
  -1   6   2        281.45        274.95         7.19 o                         
   0   6   2        811.67        671.94        20.01 o                         
   1   6   2        672.53        659.63        16.93 o                         
   2   6   2        241.58        213.62         4.51 o                         
   3   6   2         32.76         31.37         1.25 o                         
   4   6   2        236.32        229.35         4.72 o                         
   5   6   2        439.06        413.24        11.86 o                         
   6   6   2        219.53        221.88         9.29 o                         
   7   6   2         68.08         61.75         2.85 o                         
   8   6   2         84.39         74.13         3.02 o                         
 -12   7   2          0.59          0.46         1.59 o                         
 -11   7   2          3.26          1.87         0.94 o                         
 -10   7   2          6.74          5.46         1.28 o                         
  -9   7   2          3.33          1.98         1.36 o                         
  -8   7   2        290.04        259.84         6.94 o                         
  -7   7   2         35.95         40.62         1.97 o                         
  -6   7   2        933.63       1135.00        31.36 o                         
  -5   7   2        518.98        668.68        15.96 o                         
  -4   7   2        932.81       1148.68        23.80 o                         
  -3   7   2        131.85        127.83         5.75 o                         
  -2   7   2         22.58         18.69         2.14 o                         
  -1   7   2       1388.27       1369.71        26.67 o                         
   0   7   2        202.05        145.30         3.17 o                         
   1   7   2        617.90        567.90         7.69 o                         
   2   7   2          0.98          1.62         0.56 o                         
   3   7   2         57.61         66.25         2.24 o                         
   4   7   2         31.47         36.16         1.39 o                         
   5   7   2         60.94         62.64         2.19 o                         
   6   7   2         88.55         86.43         3.22 o                         
   7   7   2        121.48        120.54         4.18 o                         
   8   7   2         14.68          8.47         1.64 o                         
 -12   8   2         13.91         10.66         1.65 o                         
 -11   8   2         40.71         36.71         2.11 o                         
 -10   8   2         20.66         21.93         1.68 o                         
  -9   8   2        249.42        256.23         8.05 o                         
  -8   8   2        891.84        929.65        17.17 o                         
  -7   8   2        273.35        304.71         9.79 o                         
  -6   8   2       2185.34       2916.96        85.08 o                         
  -5   8   2        292.64        384.05        11.51 o                         
  -4   8   2        102.65         95.56         2.49 o                         
  -3   8   2        890.35        876.72        11.05 o                         
  -2   8   2         47.71         46.84         1.02 o                         
  -1   8   2        135.84        163.35         2.24 o                         
   0   8   2        570.29        519.70         8.04 o                         
   1   8   2        710.82        650.29        10.75 o                         
   2   8   2        865.65        805.71        14.01 o                         
   3   8   2        160.17        137.05         2.85 o                         
   4   8   2        116.54        111.93         2.83 o                         
   5   8   2         45.17         54.44         1.98 o                         
   6   8   2         42.06         42.71         1.87 o                         
   7   8   2         26.56         20.44         1.31 o                         
 -11   9   2         68.80         74.11        13.27 o                         
 -10   9   2          0.51          0.13         0.97 o                         
  -9   9   2        346.05        332.93         7.53 o                         
  -8   9   2        141.67        174.85         5.92 o                         
  -7   9   2          6.77          6.75         1.07 o                         
  -6   9   2        886.86       1177.68        40.78 o                         
  -5   9   2        524.23        640.71        19.79 o                         
  -4   9   2         23.32         31.28         1.01 o                         
  -3   9   2        232.26        198.84         3.04 o                         
  -2   9   2         19.96         19.35         0.81 o                         
  -1   9   2          2.53          1.09         0.60 o                         
   0   9   2       1630.30       1450.48        21.87 o                         
   1   9   2        103.78        107.19         2.62 o                         
   2   9   2        898.31        911.24        14.08 o                         
   3   9   2        181.97        172.71         3.97 o                         
   4   9   2        481.69        491.05        10.46 o                         
   5   9   2         61.55         56.34         2.20 o                         
   6   9   2         20.52         20.11         1.49 o                         
 -11  10   2        397.58        299.48         9.47 o                         
 -10  10   2        100.85         87.39         3.95 o                         
  -9  10   2        128.56        141.19         4.30 o                         
  -8  10   2        512.04        624.64        21.09 o                         
  -7  10   2        961.56       1251.89        39.84 o                         
  -6  10   2       1623.97       2112.05        69.32 o                         
  -5  10   2        116.91        108.83         4.35 o                         
  -4  10   2        421.01        402.85         7.88 o                         
  -3  10   2         77.03         73.94         1.64 o                         
  -2  10   2          0.31          0.50         0.58 o                         
  -1  10   2        161.48        165.90         2.80 o                         
   0  10   2        364.64        338.01         5.64 o                         
   1  10   2         45.41         52.33         1.94 o                         
   2  10   2         97.99         95.74         2.81 o                         
   3  10   2          3.81          2.78         0.95 o                         
   4  10   2          3.94          6.54         1.13 o                         
   5  10   2          0.33         -0.50         0.84 o                         
 -10  11   2        150.77        137.80         4.51 o                         
  -9  11   2        279.39        354.53        12.85 o                         
  -8  11   2         82.52         99.00         3.92 o                         
  -7  11   2        567.28        780.90        28.94 o                         
  -6  11   2        244.51        344.11        11.60 o                         
  -5  11   2         17.45         14.53         1.10 o                         
  -4  11   2        302.98        330.17         7.84 o                         
  -3  11   2          8.34          8.42         0.86 o                         
  -2  11   2        211.37        217.21         3.81 o                         
  -1  11   2        571.23        593.51         8.81 o                         
   0  11   2         44.49         36.66         1.66 o                         
   1  11   2        356.61        380.73         8.37 o                         
   2  11   2        408.79        464.16         9.71 o                         
   3  11   2        197.18        231.64         9.56 o                         
   4  11   2         16.76         13.52         1.15 o                         
  -9  12   2         21.26         32.26         2.02 o                         
  -8  12   2          3.27          1.55         0.85 o                         
  -7  12   2         85.57         95.93         5.14 o                         
  -6  12   2        349.24        428.87        16.92 o                         
  -5  12   2         17.65         18.31         1.39 o                         
  -4  12   2        237.67        221.17         7.10 o                         
  -3  12   2        645.92        689.02        16.25 o                         
  -2  12   2        140.99        142.29         3.62 o                         
  -1  12   2        238.23        237.05         5.62 o                         
   0  12   2          5.10          2.74         0.99 o                         
   1  12   2          6.24          8.37         1.21 o                         
   2  12   2         61.20         71.37         3.00 o                         
   3  12   2          6.14          5.21         1.44 o                         
  -8  13   2        339.75        471.97        30.94 o                         
  -7  13   2        435.38        608.42        19.09 o                         
  -6  13   2        116.83        129.13         5.79 o                         
  -5  13   2         41.39         41.89         1.92 o                         
  -4  13   2        563.44        661.70        17.69 o                         
  -3  13   2         56.00         54.68         2.26 o                         
  -2  13   2         81.40         82.33         3.89 o                         
  -1  13   2         86.37        132.45         5.18 o                         
   0  13   2        124.12        143.84         6.43 o                         
   1  13   2         23.08         15.43         1.13 o                         
  -7  14   2         44.56         36.33         3.23 o                         
  -6  14   2        609.05        679.71        34.56 o                         
  -5  14   2        473.96        535.71        16.16 o                         
  -4  14   2        254.60        247.95         9.93 o                         
  -3  14   2          0.29          1.98         1.56 o                         
   4 -14   3        442.27        477.32        19.42 o                         
   5 -14   3          0.37          1.17         1.47 o                         
   6 -14   3         18.47         20.45         1.43 o                         
   7 -14   3          8.15          6.56         1.11 o                         
  -2 -13   3        321.21        402.41        21.62 o                         
  -1 -13   3         25.89         43.75         4.85 o                         
   0 -13   3         11.05         16.69         2.42 o                         
   1 -13   3        312.62        374.48        15.71 o                         
   2 -13   3          1.87          4.65         1.61 o                         
   3 -13   3        175.25        216.04         6.45 o                         
   4 -13   3         67.02         58.54         3.59 o                         
   5 -13   3        239.58        267.77        10.94 o                         
   6 -13   3          4.24          5.08         1.10 o                         
   7 -13   3        121.16        161.63        11.89 o                         
   8 -13   3          0.80          1.14         0.98 o                         
  -4 -12   3        497.82        542.91        35.96 o                         
  -3 -12   3         27.56         24.48         2.13 o                         
  -2 -12   3        144.73        146.27         5.64 o                         
  -1 -12   3        368.93        408.03         8.98 o                         
   0 -12   3         26.80         30.22         1.75 o                         
   1 -12   3        670.12        689.95        16.54 o                         
   2 -12   3         32.62         31.98         1.65 o                         
   3 -12   3         12.99          6.64         1.33 o                         
   4 -12   3          6.77          4.48         1.15 o                         
   5 -12   3         98.48        121.92         4.53 o                         
   6 -12   3          6.89         12.01         1.31 o                         
   7 -12   3         42.27         45.62         2.26 o                         
   8 -12   3         31.33         44.25         2.03 o                         
   9 -12   3        409.62        528.33        30.49 o                         
  -5 -11   3         40.73         43.14         1.90 o                         
  -4 -11   3         34.42         53.16         2.36 o                         
  -3 -11   3         35.77         40.22         2.03 o                         
  -2 -11   3        153.34        147.32         4.42 o                         
  -1 -11   3         59.72         44.98         1.62 o                         
   0 -11   3         17.17         10.00         0.78 o                         
   1 -11   3         10.96         17.57         0.96 o                         
   2 -11   3         53.37         48.44         1.64 o                         
   3 -11   3        133.72        146.79         5.59 o                         
   4 -11   3        119.78        154.19         6.20 o                         
   5 -11   3          1.21          1.02         1.03 o                         
   6 -11   3       1155.16       1796.45        63.45 o                         
   7 -11   3         68.86        102.43         3.10 o                         
   8 -11   3        274.01        412.98        13.26 o                         
   9 -11   3        147.06        157.62         6.90 o                         
  10 -11   3         26.09         23.94         1.42 o                         
  -6 -10   3        156.03        200.29         6.38 o                         
  -5 -10   3        122.06        153.57         5.02 o                         
  -4 -10   3          3.40          4.78         1.02 o                         
  -3 -10   3        199.50        183.70         6.11 o                         
  -2 -10   3         31.29         28.48         1.23 o                         
  -1 -10   3        722.22        634.04        14.63 o                         
   0 -10   3         56.89         44.66         1.32 o                         
   1 -10   3        676.04        662.62        15.48 o                         
   2 -10   3        138.28        133.40         3.52 o                         
   3 -10   3        264.00        283.63         7.81 o                         
   4 -10   3        211.28        262.07        10.82 o                         
   5 -10   3        332.03        485.93        18.55 o                         
   6 -10   3        247.37        351.90        12.38 o                         
   7 -10   3         79.18         94.56         3.26 o                         
   8 -10   3         13.84         15.85         1.69 o                         
   9 -10   3          7.63          4.68         1.16 o                         
  10 -10   3         79.36         76.73         2.98 o                         
  11 -10   3         16.33         12.64         1.98 o                         
  -7  -9   3         54.70         56.37         3.76 o                         
  -6  -9   3          8.11         12.46         1.20 o                         
  -5  -9   3         30.76         28.60         1.65 o                         
  -4  -9   3         55.65         46.98         2.13 o                         
  -3  -9   3          0.43          0.42         0.65 o                         
  -2  -9   3        202.63        179.67         4.22 o                         
  -1  -9   3        205.82        158.66         5.30 o                         
   0  -9   3        310.22        275.70         6.53 o                         
   1  -9   3         73.53         59.78         1.64 o                         
   2  -9   3         11.13         14.80         0.95 o                         
   3  -9   3        160.51        197.93         6.81 o                         
   4  -9   3         34.41         32.12         1.46 o                         
   5  -9   3        199.86        278.72         7.86 o                         
   6  -9   3         95.16        133.34         4.59 o                         
   7  -9   3        147.41        207.15         8.15 o                         
   8  -9   3         60.28         57.07         3.93 o                         
   9  -9   3          1.12         -0.23         1.14 o                         
  10  -9   3        121.12         93.51         4.05 o                         
  11  -9   3          1.65          1.71         1.03 o                         
  -8  -8   3         51.92         53.05         3.15 o                         
  -7  -8   3        146.16        175.62         5.67 o                         
  -6  -8   3         25.26         25.26         1.56 o                         
  -5  -8   3          3.29          3.07         1.17 o                         
  -4  -8   3       1022.70        973.03        18.79 o                         
  -3  -8   3        114.28        104.13         3.14 o                         
  -2  -8   3       1070.65        955.96        23.44 o                         
  -1  -8   3       1455.13       1341.37        34.19 o                         
   0  -8   3        204.41        201.60         5.09 o                         
   1  -8   3       1109.98       1038.66        17.87 o                         
   2  -8   3        363.46        449.06        12.15 o                         
   3  -8   3       1281.13       1849.61        54.98 o                         
   4  -8   3         14.75         10.95         0.88 o                         
   5  -8   3        163.49        240.38         6.62 o                         
   6  -8   3         47.49         61.37         2.00 o                         
   7  -8   3         64.44         86.42         3.33 o                         
   8  -8   3          2.53          3.49         1.16 o                         
   9  -8   3        240.17        205.59         5.54 o                         
  10  -8   3        172.25        138.99         4.91 o                         
  11  -8   3          6.13          6.06         1.18 o                         
  -8  -7   3          0.41          0.84         0.60 o                         
  -7  -7   3         39.53         51.21         2.84 o                         
  -6  -7   3        289.84        297.16         7.93 o                         
  -5  -7   3        262.34        236.41         6.55 o                         
  -4  -7   3         16.58         17.93         1.16 o                         
  -3  -7   3        185.86        149.67         4.47 o                         
  -2  -7   3         69.67         44.13         2.22 o                         
  -1  -7   3         88.07         89.10         4.62 o                         
   0  -7   3        187.19        149.85         6.07 o                         
   1  -7   3         20.19         15.03         1.54 o                         
   2  -7   3        164.09        158.23         6.22 o                         
   3  -7   3        221.27        337.50        13.50 o                         
   4  -7   3        357.94        587.84        22.69 o                         
   5  -7   3         65.12         92.72         3.21 o                         
   6  -7   3       1510.51       1929.38        57.32 o                         
   7  -7   3        196.22        237.97         9.19 o                         
   8  -7   3        521.71        504.11        14.36 o                         
   9  -7   3        324.72        313.12         7.19 o                         
  10  -7   3          2.26          1.41         1.14 o                         
  11  -7   3         94.81         83.41         8.65 o                         
  -9  -6   3          2.31          3.08         0.74 o                         
  -8  -6   3          9.89          8.82         1.08 o                         
  -7  -6   3        384.22        585.00        61.50 o                         
  -6  -6   3         32.33         35.63         1.90 o                         
  -5  -6   3         13.25          5.13         1.16 o                         
  -4  -6   3        180.04        164.31         3.90 o                         
  -3  -6   3        277.88        231.56         5.21 o                         
  -2  -6   3        200.64        145.28         5.86 o                         
  -1  -6   3          0.40         17.44         2.41 o                         
   0  -6   3       1142.04       1334.41        36.96 o                         
   1  -6   3        617.53        740.63        16.87 o                         
   2  -6   3        350.97        424.92        11.71 o                         
   3  -6   3        481.28        854.74        39.03 o                         
   4  -6   3       4103.41       5543.61       191.51 o                         
   5  -6   3        300.67        393.68        12.86 o                         
   6  -6   3        176.72        146.18         3.34 o                         
   7  -6   3         67.61         62.80         2.06 o                         
   8  -6   3        305.95        290.91         9.00 o                         
   9  -6   3          0.72          1.65         1.04 o                         
  10  -6   3         27.83         26.41         1.60 o                         
  11  -6   3         35.16         35.95         2.62 o                         
  -9  -5   3        105.70        152.51         6.42 o                         
  -8  -5   3          6.74         79.18        11.96 o                         
  -7  -5   3         50.89         49.02         2.58 o                         
  -6  -5   3        212.80        190.35         5.06 o                         
  -5  -5   3          5.85          6.74         1.21 o                         
  -4  -5   3        290.24        282.79         6.16 o                         
  -3  -5   3          4.87          5.58         1.22 o                         
  -2  -5   3        205.77        220.83         6.83 o                         
  -1  -5   3        303.95        369.70        10.91 o                         
   0  -5   3        116.64        213.44         4.82 o                         
   1  -5   3        136.55        139.51         4.48 o                         
   2  -5   3        128.79        151.07         5.36 o                         
   3  -5   3       4902.59       6369.09       208.06 o                         
   4  -5   3        695.93        925.87        21.82 o                         
   5  -5   3        595.64        547.90        14.06 o                         
   6  -5   3       1015.26       1101.35        19.69 o                         
   7  -5   3        125.03        130.97         3.67 o                         
   8  -5   3         20.25         18.51         1.20 o                         
   9  -5   3        202.83        203.81         4.94 o                         
  10  -5   3          6.47          4.45         1.07 o                         
  11  -5   3         12.38         13.41         1.30 o                         
  12  -5   3         30.40         29.75         2.76 o                         
 -10  -4   3        200.97        324.75        12.05 o                         
  -9  -4   3          0.90         52.26         7.76 o                         
  -8  -4   3          6.04          4.00         1.26 o                         
  -7  -4   3        312.25        297.20         6.20 o                         
  -6  -4   3         71.68         56.34         2.39 o                         
  -5  -4   3        276.30        293.88         7.56 o                         
  -4  -4   3        386.86        404.15        11.24 o                         
  -3  -4   3         98.43         78.97         3.39 o                         
  -2  -4   3       2560.05       2421.91        53.99 o                         
  -1  -4   3        151.13        167.99         6.96 o                         
   0  -4   3        299.61        306.90        10.24 o                         
   1  -4   3       7276.15       8147.89       164.71 o                         
   2  -4   3          2.52          8.68         1.21 o                         
   3  -4   3         33.96         89.15         5.29 o                         
   4  -4   3       2189.27       2545.65        53.39 o                         
   5  -4   3        370.06        370.77        10.47 o                         
   6  -4   3        165.82        195.51         5.19 o                         
   7  -4   3         62.81         63.93         2.09 o                         
   8  -4   3        119.99        135.62         3.32 o                         
   9  -4   3         14.93         13.25         1.19 o                         
  10  -4   3        134.21        129.29         3.59 o                         
  11  -4   3          1.34          1.37         1.06 o                         
 -10  -3   3         36.90         30.64         1.66 o                         
  -9  -3   3          0.03          1.62         1.13 o                         
  -8  -3   3        177.91        177.67         4.72 o                         
  -7  -3   3         13.87          7.18         1.13 o                         
  -6  -3   3          3.10          5.47         0.99 o                         
  -5  -3   3        718.95        666.89        23.66 o                         
  -4  -3   3       1783.57       1660.11        52.01 o                         
  -3  -3   3       1645.19       1394.28        39.15 o                         
  -2  -3   3        135.32         90.03         4.80 o                         
  -1  -3   3        568.76        540.28        16.28 o                         
   0  -3   3       8790.68       9444.17       220.27 o                         
   1  -3   3         50.49         62.15         2.53 o                         
   2  -3   3        107.80         92.51         4.02 o                         
   3  -3   3       1492.25       1684.76        48.54 o                         
   4  -3   3        207.79        312.86         9.15 o                         
   5  -3   3          0.08          5.46         3.53 o                         
   6  -3   3          0.42          4.57         1.04 o                         
   7  -3   3        118.46        119.40         3.95 o                         
   8  -3   3          3.22          3.82         1.28 o                         
   9  -3   3          3.83          4.59         0.97 o                         
  10  -3   3        150.30        168.18         4.04 o                         
  11  -3   3         12.30         19.07         1.45 o                         
 -11  -2   3          0.04          0.52         0.70 o                         
 -10  -2   3          0.40         28.61         5.49 o                         
  -9  -2   3          5.93          8.02         1.22 o                         
  -8  -2   3         28.05         30.12         1.85 o                         
  -7  -2   3        301.60        288.31         6.69 o                         
  -6  -2   3          8.95         12.49         1.13 o                         
  -5  -2   3       4393.34       4604.20       125.69 o                         
  -4  -2   3        576.55        581.21        17.79 o                         
  -3  -2   3        175.87        157.72         8.14 o                         
  -2  -2   3       7801.24       7161.68       180.19 o                         
  -1  -2   3        138.12        135.51         7.54 o                         
   0  -2   3       1618.25       1695.88        41.17 o                         
   1  -2   3        409.48        353.08        14.89 o                         
   2  -2   3       2140.14       2234.23        68.45 o                         
   3  -2   3       3219.04       3793.17       127.76 o                         
   4  -2   3       1018.69       1216.29        32.53 o                         
   5  -2   3         16.73         19.69         2.74 o                         
   6  -2   3        935.31        894.83        16.79 o                         
   7  -2   3        402.47        428.75        10.68 o                         
   8  -2   3          0.90          3.82         1.40 o                         
   9  -2   3        155.33        157.69         4.16 o                         
  10  -2   3        692.92        721.08        11.71 o                         
  11  -2   3        157.26        172.70         4.38 o                         
 -11  -1   3          5.43         18.78         1.67 o                         
 -10  -1   3         48.76         44.99         2.07 o                         
  -9  -1   3          0.34          0.44         1.00 o                         
  -8  -1   3         20.21         22.34         1.87 o                         
  -7  -1   3        334.60        313.69         7.45 o                         
  -6  -1   3          6.97          9.25         1.20 o                         
  -5  -1   3        258.99        287.69        13.84 o                         
  -4  -1   3       1117.30       1312.62        48.54 o                         
  -3  -1   3        148.21        155.01        13.45 o                         
  -2  -1   3        322.87        346.45        21.56 o                         
  -1  -1   3          4.79          1.40         0.85 o                         
   0  -1   3       8616.67       7752.47       189.20 o                         
   1  -1   3       1226.14       1079.42        37.13 o                         
   2  -1   3        345.42        373.29        23.62 o                         
   3  -1   3       9809.50      10367.59       546.60 o                         
   4  -1   3       1583.56       2050.56       173.01 o                         
   5  -1   3       5367.91       5471.99       237.22 o                         
   6  -1   3        565.52        538.01        11.42 o                         
   7  -1   3         79.99         79.52         2.60 o                         
   8  -1   3        743.65        770.24        14.26 o                         
   9  -1   3          0.71          3.06         0.93 o                         
  10  -1   3         58.28         47.68         1.79 o                         
  11  -1   3         98.50         83.46         3.80 o                         
 -11   0   3          4.56         21.52         3.47 o                         
 -10   0   3        149.04        177.43         5.13 o                         
  -9   0   3         39.25         42.45         2.11 o                         
  -8   0   3       1123.98       1166.50        25.58 o                         
  -7   0   3          8.78          6.81         1.36 o                         
  -6   0   3         33.22         51.58         3.63 o                         
  -5   0   3       2393.33       2570.89        97.21 o                         
  -4   0   3        159.92        179.22        11.50 o                         
  -3   0   3       2291.12       2639.42        95.65 o                         
  -2   0   3         49.16         64.09         4.83 o                         
  -1   0   3       1080.40       1121.11        58.08 o                         
   0   0   3       4616.36       4627.17       228.21 o                         
   1   0   3       4530.41       4112.23       191.57 o                         
   2   0   3        299.34        364.02        23.90 o                         
   3   0   3       1076.23       1046.85        41.83 o                         
   4   0   3        141.38        165.29         8.60 o                         
   5   0   3        151.75        164.76        12.04 o                         
   6   0   3        218.33        230.38         5.65 o                         
   7   0   3         41.92         46.13         2.11 o                         
   8   0   3         16.18         15.33         1.25 o                         
   9   0   3          0.72         -0.01         0.89 o                         
  10   0   3          9.06         10.79         1.32 o                         
  11   0   3          3.33          5.00         1.48 o                         
 -12   1   3         16.38         19.36         1.24 o                         
 -11   1   3        151.89        191.61         4.17 o                         
 -10   1   3        248.11        276.68         7.93 o                         
  -9   1   3          0.34          3.10         1.27 o                         
  -8   1   3          2.09          2.52         1.14 o                         
  -7   1   3        133.44        172.41         4.78 o                         
  -6   1   3         31.82         23.50         5.08 o                         
  -5   1   3          0.29          2.82         2.54 o                         
  -4   1   3        764.36       1091.07        43.66 o                         
  -3   1   3       1930.76       2041.56        74.74 o                         
  -2   1   3        943.75       1007.20        53.53 o                         
  -1   1   3        896.76        855.18        25.46 o                         
   0   1   3       6667.54       6303.36       164.03 o                         
   1   1   3        243.24        236.02         8.57 o                         
   2   1   3       6042.28       5459.49       270.23 o                         
   3   1   3        654.33        677.34        36.29 o                         
   4   1   3        383.50        431.34        11.28 o                         
   5   1   3       3054.16       3159.19        72.25 o                         
   6   1   3        324.43        314.55         6.48 o                         
   7   1   3         10.49         14.19         1.17 o                         
   8   1   3        181.21        181.30         4.64 o                         
   9   1   3        123.62        126.77         3.38 o                         
  10   1   3        128.19        141.16         3.96 o                         
  11   1   3          6.78          4.35         1.33 o                         
 -12   2   3         26.39         27.16         1.77 o                         
 -11   2   3          1.11          1.59         0.87 o                         
 -10   2   3         35.66         47.50         2.60 o                         
  -9   2   3        138.31        145.34         4.65 o                         
  -8   2   3       1334.51       1503.89        36.38 o                         
  -7   2   3         25.55         18.66         1.41 o                         
  -6   2   3          6.17          6.21         2.05 o                         
  -5   2   3       2997.69       3446.16       126.24 o                         
  -4   2   3          0.32          1.33         1.49 o                         
  -3   2   3       4464.40       4804.83       137.81 o                         
  -2   2   3       4426.97       4342.61       124.38 o                         
  -1   2   3        564.29        551.86        20.42 o                         
   0   2   3      10002.23       9460.92       281.92 o                         
   1   2   3         75.11         96.55         5.38 o                         
   2   2   3          5.00          1.80         1.53 o                         
   3   2   3        115.81        124.07         5.23 o                         
   4   2   3         69.38         54.06         2.37 o                         
   5   2   3          5.48          7.07         0.76 o                         
   6   2   3          6.11          7.14         0.85 o                         
   7   2   3        312.10        254.92         7.42 o                         
   8   2   3          8.62         10.96         1.09 o                         
   9   2   3         29.84         40.69         2.06 o                         
  10   2   3         49.99         44.31         2.08 o                         
 -12   3   3         24.39         24.74         1.72 o                         
 -11   3   3         74.93         87.95         4.41 o                         
 -10   3   3         60.56         70.51         2.66 o                         
  -9   3   3        242.59        277.73         6.40 o                         
  -8   3   3         42.00         39.84         3.44 o                         
  -7   3   3        237.10        216.56         5.42 o                         
  -6   3   3       1316.68       1496.17        42.31 o                         
  -5   3   3          1.48          0.06         1.38 o                         
  -4   3   3          0.48          4.74         1.26 o                         
  -3   3   3        207.13        153.73         7.64 o                         
  -2   3   3        323.18        315.12        18.86 o                         
  -1   3   3        519.79        558.12        18.71 o                         
   0   3   3       1146.54       1107.27        33.67 o                         
   1   3   3        984.30        830.12        35.64 o                         
   2   3   3         26.94         26.56         2.34 o                         
   3   3   3        113.85         93.27         3.11 o                         
   4   3   3       1079.10        931.11        21.76 o                         
   5   3   3        611.59        518.75        11.20 o                         
   6   3   3          1.09          0.28         0.67 o                         
   7   3   3        122.33        118.44         2.75 o                         
   8   3   3        459.54        428.78         9.36 o                         
   9   3   3         30.02         27.24         1.74 o                         
  10   3   3        159.53        148.67         5.24 o                         
 -12   4   3          3.28          2.26         1.05 o                         
 -11   4   3         54.30         62.22         2.37 o                         
 -10   4   3         51.55         54.77         2.60 o                         
  -9   4   3         15.46         13.29         1.60 o                         
  -8   4   3       1023.47       1048.68        23.76 o                         
  -7   4   3          0.24          1.33         0.80 o                         
  -6   4   3        301.79        303.81         8.29 o                         
  -5   4   3       3730.66       4327.51        98.35 o                         
  -4   4   3         70.74         61.48         3.06 o                         
  -3   4   3       1792.77       1881.92        56.34 o                         
  -2   4   3        139.88        100.79         6.19 o                         
  -1   4   3       1690.38       1647.20        73.61 o                         
   0   4   3         38.69         23.83         2.32 o                         
   1   4   3         12.41         16.60         1.83 o                         
   2   4   3          2.26          4.09         1.01 o                         
   3   4   3         39.48         17.40         1.44 o                         
   4   4   3        650.48        578.50        14.15 o                         
   5   4   3         37.04         40.27         1.51 o                         
   6   4   3         17.77         20.18         1.53 o                         
   7   4   3        339.73        314.72        11.36 o                         
   8   4   3         11.27         13.65         1.59 o                         
   9   4   3         37.10         34.59         1.88 o                         
 -12   5   3         18.35         17.22         2.90 o                         
 -11   5   3        104.04        110.91         3.63 o                         
 -10   5   3        285.64        297.25         6.69 o                         
  -9   5   3         31.74         28.10         1.78 o                         
  -8   5   3         53.54         53.00         2.62 o                         
  -7   5   3        229.48        254.30         5.26 o                         
  -6   5   3        495.96        542.98        11.55 o                         
  -5   5   3          9.90         16.29         1.95 o                         
  -4   5   3          2.59          4.33         1.11 o                         
  -3   5   3        477.96        489.42        13.43 o                         
  -2   5   3         15.13         16.34         1.63 o                         
  -1   5   3       5768.25       6273.41       110.38 o                         
   0   5   3          6.15         10.72         0.81 o                         
   1   5   3       1678.37       1415.29        32.97 o                         
   2   5   3       2771.65       2189.87        46.17 o                         
   3   5   3         51.71         48.03         1.87 o                         
   4   5   3         87.09         81.28         2.57 o                         
   5   5   3        732.82        699.88        18.36 o                         
   6   5   3         12.29         14.32         1.20 o                         
   7   5   3          3.01          0.81         1.31 o                         
   8   5   3        170.10        167.37         4.85 o                         
   9   5   3          3.28          3.37         1.01 o                         
 -12   6   3          6.24          7.11         1.07 o                         
 -11   6   3          9.88         12.36         1.11 o                         
 -10   6   3         34.08         35.43         1.85 o                         
  -9   6   3          0.01          0.98         1.01 o                         
  -8   6   3         50.33         46.50         2.08 o                         
  -7   6   3          3.40          3.32         0.97 o                         
  -6   6   3         92.13         96.47         2.72 o                         
  -5   6   3         50.53         60.81         1.98 o                         
  -4   6   3        854.27        872.62        23.02 o                         
  -3   6   3        743.54        670.34        17.88 o                         
  -2   6   3         62.03         47.39         2.99 o                         
  -1   6   3         16.57         13.87         1.21 o                         
   0   6   3       2841.18       2564.60        75.08 o                         
   1   6   3        673.16        712.52        17.61 o                         
   2   6   3        484.76        416.88         9.50 o                         
   3   6   3         70.87         58.73         2.46 o                         
   4   6   3        154.50        146.60         3.82 o                         
   5   6   3        218.84        215.70         7.15 o                         
   6   6   3         84.01         92.70         2.54 o                         
   7   6   3          0.22          0.31         0.88 o                         
   8   6   3        118.17        115.97         4.27 o                         
 -12   7   3          0.59          0.86         0.72 o                         
 -11   7   3          0.09         -0.19         0.78 o                         
 -10   7   3         18.57         15.03         1.45 o                         
  -9   7   3        202.05        186.88         5.98 o                         
  -8   7   3          2.36          4.23         1.31 o                         
  -7   7   3         58.95         55.53         2.16 o                         
  -6   7   3        370.79        363.79         7.78 o                         
  -5   7   3         62.13         68.98         2.13 o                         
  -4   7   3        480.28        480.52         6.66 o                         
  -3   7   3       1189.41       1187.41        21.35 o                         
  -2   7   3        125.79        118.46         2.64 o                         
  -1   7   3       5407.52       5009.21       106.50 o                         
   0   7   3        127.95        103.58         2.38 o                         
   1   7   3         30.21         45.33         1.12 o                         
   2   7   3       2414.93       2167.98        44.85 o                         
   3   7   3          5.22          3.99         0.79 o                         
   4   7   3        178.51        160.56         3.99 o                         
   5   7   3         10.16          7.70         1.12 o                         
   6   7   3         47.43         43.25         2.19 o                         
   7   7   3        128.57        132.69         5.81 o                         
 -11   8   3         46.65         37.41         1.68 o                         
 -10   8   3        188.40        152.48         4.18 o                         
  -9   8   3         26.66         25.83         1.78 o                         
  -8   8   3        127.94        125.50         3.83 o                         
  -7   8   3         17.57         18.75         1.52 o                         
  -6   8   3       1767.78       2015.74        48.16 o                         
  -5   8   3        159.60        168.60         5.25 o                         
  -4   8   3        923.15        898.57        17.93 o                         
  -3   8   3        964.14        928.21        15.62 o                         
  -2   8   3        109.28         80.18         1.42 o                         
  -1   8   3        112.25        112.58         2.16 o                         
   0   8   3        476.09        465.93         8.56 o                         
   1   8   3        571.34        538.91         9.61 o                         
   2   8   3       1645.19       1518.30        27.52 o                         
   3   8   3        393.56        372.40         7.86 o                         
   4   8   3        205.11        217.16         4.60 o                         
   5   8   3        302.12        283.87         7.98 o                         
   6   8   3          0.88          1.39         0.78 o                         
   7   8   3        164.35        137.11         7.63 o                         
 -11   9   3          4.91          4.31         0.84 o                         
 -10   9   3         95.71         91.79         2.91 o                         
  -9   9   3        127.25        120.93         3.21 o                         
  -8   9   3          0.23          0.18         1.42 o                         
  -7   9   3         13.99         10.73         1.26 o                         
  -6   9   3         83.40         83.89         2.73 o                         
  -5   9   3       1207.93       1336.40        30.27 o                         
  -4   9   3       1665.26       1619.18        33.46 o                         
  -3   9   3        267.81        229.62         3.30 o                         
  -2   9   3        474.64        408.48         5.81 o                         
  -1   9   3        446.27        392.96         6.19 o                         
   0   9   3       1265.94       1180.02        22.04 o                         
   1   9   3        508.62        477.87         9.51 o                         
   2   9   3          3.29          4.56         0.91 o                         
   3   9   3        349.97        352.77        10.34 o                         
   4   9   3        121.55        121.36         3.76 o                         
   5   9   3         62.78         66.40         2.68 o                         
   6   9   3          1.47          1.25         0.54 o                         
 -11  10   3        257.97        180.04         8.80 o                         
 -10  10   3         18.01         20.98         1.34 o                         
  -9  10   3        343.16        354.84         8.44 o                         
  -8  10   3        430.69        455.72        15.23 o                         
  -7  10   3        255.99        303.53        10.59 o                         
  -6  10   3        366.40        448.15        14.50 o                         
  -5  10   3        300.67        304.93         9.23 o                         
  -4  10   3       1009.62       1035.27        16.20 o                         
  -3  10   3          0.11          0.20         0.56 o                         
  -2  10   3        215.10        184.62         3.11 o                         
  -1  10   3        218.85        201.78         3.52 o                         
   0  10   3          0.64          1.67         0.76 o                         
   1  10   3          3.90          2.39         0.92 o                         
   2  10   3         71.06         69.99         2.83 o                         
   3  10   3         24.91         28.53         1.68 o                         
   4  10   3          2.50          3.28         0.78 o                         
   5  10   3         26.39         25.95         1.12 o                         
 -10  11   3         29.74         30.44         1.53 o                         
  -9  11   3          2.91          4.09         0.90 o                         
  -8  11   3         59.62         70.43         4.55 o                         
  -7  11   3          7.13          3.26         0.96 o                         
  -6  11   3        300.34        327.70        13.35 o                         
  -5  11   3          5.27          2.13         0.88 o                         
  -4  11   3        181.53        189.79         3.57 o                         
  -3  11   3        949.39        911.35        16.24 o                         
  -2  11   3        421.33        394.36         6.46 o                         
  -1  11   3       1182.37       1169.44        18.27 o                         
   0  11   3          0.57          0.65         0.98 o                         
   1  11   3        685.05        699.14        12.43 o                         
   2  11   3         27.43         36.21         1.61 o                         
   3  11   3          1.68          0.89         0.86 o                         
   4  11   3         97.89         90.32         4.74 o                         
  -9  12   3        143.55        161.31        10.06 o                         
  -8  12   3        290.99        354.72        19.99 o                         
  -7  12   3          0.33         -0.25         0.83 o                         
  -6  12   3        712.23        813.58        32.29 o                         
  -5  12   3         29.46         27.01         1.83 o                         
  -4  12   3          1.26          1.72         1.17 o                         
  -3  12   3        500.13        523.96        10.39 o                         
  -2  12   3        115.37        115.07         3.08 o                         
  -1  12   3         90.48         87.01         2.63 o                         
   0  12   3         42.90         37.83         1.84 o                         
   1  12   3         39.94         33.00         2.12 o                         
   2  12   3        316.09        393.05        14.67 o                         
  -8  13   3         27.87         34.81         2.73 o                         
  -7  13   3         18.36         19.76         1.65 o                         
  -6  13   3        410.12        421.51        15.96 o                         
  -5  13   3          5.69          5.77         1.12 o                         
  -4  13   3        876.61        947.08        24.45 o                         
  -3  13   3        163.97        185.47         8.63 o                         
  -2  13   3         22.57         16.47         2.09 o                         
  -1  13   3         19.16         35.49         2.80 o                         
   1  13   3         65.25         40.02         1.68 o                         
  -6  14   3        192.36        187.03         7.48 o                         
  -5  14   3         26.60         31.67         2.67 o                         
  -4  14   3        112.58        111.32         7.00 o                         
  -3  14   3         13.53         26.65         2.74 o                         
   4 -14   4        630.10        712.19        26.42 o                         
   5 -14   4          2.63          1.79         1.08 o                         
   6 -14   4          0.45         -0.04         0.99 o                         
   7 -14   4          0.05         -0.64         1.64 o                         
  -2 -13   4        187.79        253.46        14.45 o                         
  -1 -13   4          2.76          6.26         3.70 o                         
   0 -13   4         88.91         90.61         9.53 o                         
   1 -13   4        362.72        423.40        29.04 o                         
   2 -13   4         16.27         15.35         2.59 o                         
   3 -13   4        121.73        141.12         6.14 o                         
   4 -13   4          3.23          2.22         1.05 o                         
   5 -13   4         87.70        107.84         4.56 o                         
   6 -13   4        111.40        117.29         3.47 o                         
   7 -13   4        464.33        638.00        40.42 o                         
   8 -13   4         25.76         34.78         4.13 o                         
  -4 -12   4         76.64         95.92         3.64 o                         
  -3 -12   4        162.94        195.43         7.13 o                         
  -2 -12   4         69.17         74.45         3.33 o                         
  -1 -12   4        639.05        688.69        21.42 o                         
   0 -12   4         16.32         15.63         1.81 o                         
   1 -12   4        291.96        321.18         8.43 o                         
   2 -12   4         40.05         36.00         2.62 o                         
   3 -12   4         20.69         14.16         1.55 o                         
   4 -12   4         94.20        102.47         3.85 o                         
   5 -12   4         48.33         55.44         2.03 o                         
   6 -12   4          0.40          0.50         0.94 o                         
   7 -12   4        252.38        355.10        19.25 o                         
   8 -12   4          3.42          6.34         0.92 o                         
   9 -12   4          2.30          2.54         0.84 o                         
  -5 -11   4          4.08          8.03         0.98 o                         
  -4 -11   4         44.03         51.25         3.15 o                         
  -3 -11   4         89.06         92.98         3.09 o                         
  -2 -11   4          1.50          1.81         1.12 o                         
  -1 -11   4        495.00        414.02         9.51 o                         
   0 -11   4         36.87         34.37         1.45 o                         
   1 -11   4        220.52        183.90         4.53 o                         
   2 -11   4        187.19        185.39         7.63 o                         
   3 -11   4        219.42        229.66         8.34 o                         
   4 -11   4        591.11        724.77        29.09 o                         
   5 -11   4         69.42         82.90         3.91 o                         
   6 -11   4        825.88       1202.33        52.36 o                         
   7 -11   4         77.27        111.28         4.66 o                         
   8 -11   4         52.68         65.53         2.63 o                         
   9 -11   4         58.05         62.41         2.20 o                         
  10 -11   4         48.44         53.19         2.85 o                         
  -6 -10   4        189.66        314.81         8.49 o                         
  -5 -10   4         98.89        129.46         7.07 o                         
  -4 -10   4         18.22         55.42        13.33 o                         
  -3 -10   4        140.08        131.19         3.25 o                         
  -2 -10   4          1.28          1.47         0.68 o                         
  -1 -10   4         17.07          9.88         0.82 o                         
   0 -10   4          6.45          2.54         0.68 o                         
   1 -10   4        115.83        111.15         3.79 o                         
   2 -10   4        148.52        138.83         3.36 o                         
   3 -10   4         85.27         95.11         2.65 o                         
   4 -10   4        178.81        193.00         6.93 o                         
   5 -10   4        109.65        145.32         5.18 o                         
   6 -10   4         58.32         63.05         3.21 o                         
   7 -10   4        219.69        301.08        10.01 o                         
   8 -10   4         71.38         76.88         3.12 o                         
   9 -10   4         17.27         20.26         1.46 o                         
  10 -10   4         88.36         65.38         3.88 o                         
  -7  -9   4         20.24         60.38         2.56 o                         
  -6  -9   4         25.34         38.39         2.30 o                         
  -5  -9   4          1.45          1.25         0.83 o                         
  -4  -9   4         63.35         61.59         2.31 o                         
  -3  -9   4         73.76         69.02         2.04 o                         
  -2  -9   4        591.76        557.81        16.96 o                         
  -1  -9   4        568.35        520.73        13.47 o                         
   0  -9   4        103.48         94.50         2.78 o                         
   1  -9   4       1643.17       1549.16        32.85 o                         
   2  -9   4        173.73        163.46         3.10 o                         
   3  -9   4        467.36        582.77        17.53 o                         
   4  -9   4        256.21        354.91        13.73 o                         
   5  -9   4        119.49        160.23         6.45 o                         
   6  -9   4        492.38        694.24        28.51 o                         
   7  -9   4        107.99        101.91         5.10 o                         
   8  -9   4        101.60         88.26         3.46 o                         
   9  -9   4          8.17          4.59         1.25 o                         
  10  -9   4         37.23         33.98         1.78 o                         
  11  -9   4        138.57        128.95         8.16 o                         
  -8  -8   4          2.89          4.28         0.84 o                         
  -7  -8   4         37.12         55.71         2.31 o                         
  -6  -8   4          3.95         46.38         4.24 o                         
  -5  -8   4          9.55         11.03         1.28 o                         
  -4  -8   4       1444.41       1311.61        34.31 o                         
  -3  -8   4         63.77         60.08         2.12 o                         
  -2  -8   4        294.28        258.12         7.46 o                         
  -1  -8   4       1178.32       1132.77        28.00 o                         
   0  -8   4          9.52         11.15         0.65 o                         
   1  -8   4       1612.75       1569.99        30.98 o                         
   2  -8   4         36.94         36.33         1.26 o                         
   3  -8   4          0.01          3.57         0.68 o                         
   4  -8   4         50.84         49.49         1.64 o                         
   5  -8   4         27.33         41.27         1.84 o                         
   6  -8   4         14.58         20.62         1.33 o                         
   7  -8   4          0.39          0.33         1.18 o                         
   8  -8   4          4.19          5.83         1.28 o                         
   9  -8   4         52.86         52.95         2.65 o                         
  10  -8   4        190.06        156.16         4.55 o                         
  11  -8   4         71.05         47.87         3.04 o                         
  -8  -7   4          3.22         23.68         1.74 o                         
  -7  -7   4          0.07          1.42         0.97 o                         
  -6  -7   4          1.42          2.86         1.13 o                         
  -5  -7   4        392.11        384.37        11.97 o                         
  -4  -7   4         65.30         67.80         2.40 o                         
  -3  -7   4         69.81         56.97         1.87 o                         
  -2  -7   4       1015.37        890.79        24.09 o                         
  -1  -7   4          0.05          0.86         0.66 o                         
   0  -7   4        451.71        433.34        15.04 o                         
   1  -7   4        125.37        124.16         4.37 o                         
   2  -7   4          1.04          3.77         1.43 o                         
   3  -7   4          3.53          2.84         1.19 o                         
   4  -7   4        209.69        224.80         7.84 o                         
   5  -7   4          0.47          1.25         0.76 o                         
   6  -7   4       1138.12       1315.48        33.47 o                         
   7  -7   4          4.59          9.24         1.01 o                         
   8  -7   4         91.87         78.37         3.83 o                         
   9  -7   4        388.59        387.29        10.19 o                         
  10  -7   4        103.29        106.15         4.99 o                         
  11  -7   4        167.82        144.29         8.49 o                         
  -9  -6   4          6.63          5.14         0.86 o                         
  -8  -6   4          0.90          3.15         0.85 o                         
  -7  -6   4        637.14        878.74        50.22 o                         
  -6  -6   4          4.25          4.69         1.13 o                         
  -5  -6   4        152.12        135.32         3.82 o                         
  -4  -6   4       1140.43        971.75        16.95 o                         
  -3  -6   4         83.24         81.42         2.24 o                         
  -2  -6   4       1241.53       1076.02        30.81 o                         
  -1  -6   4         17.32         20.01         1.93 o                         
   0  -6   4        293.14        458.26        10.84 o                         
   1  -6   4        458.48        579.03        13.56 o                         
   2  -6   4       1448.30       1812.40        77.58 o                         
   3  -6   4        366.66        502.18        20.02 o                         
   4  -6   4        349.54        363.49         9.84 o                         
   5  -6   4         79.04         67.28         2.78 o                         
   6  -6   4         13.22         23.78         1.19 o                         
   7  -6   4          2.07          2.72         0.84 o                         
   8  -6   4        319.07        336.41        12.25 o                         
   9  -6   4        124.22        130.72         3.78 o                         
  10  -6   4          6.59          5.47         0.98 o                         
  11  -6   4         74.83         69.07         6.29 o                         
 -10  -5   4         25.40         96.51         8.77 o                         
  -9  -5   4        146.74        316.50        28.65 o                         
  -8  -5   4        247.64        295.72         7.59 o                         
  -7  -5   4        111.55         95.21         3.19 o                         
  -6  -5   4         68.36         56.32         2.53 o                         
  -5  -5   4        990.36        858.47        13.85 o                         
  -4  -5   4        138.49        135.39         3.33 o                         
  -3  -5   4        612.26        548.63        15.62 o                         
  -2  -5   4         60.54         56.79         2.75 o                         
  -1  -5   4         44.12         33.92         2.05 o                         
   0  -5   4        141.81        125.07         3.18 o                         
   1  -5   4        678.87        683.78        15.78 o                         
   2  -5   4        997.45       1221.21        34.22 o                         
   3  -5   4       2129.97       2454.30        60.50 o                         
   4  -5   4        122.36        143.82         5.70 o                         
   5  -5   4         99.12         72.24         4.36 o                         
   6  -5   4        497.16        501.11        11.39 o                         
   7  -5   4         74.73         79.43         2.20 o                         
   8  -5   4        276.01        261.37         5.59 o                         
   9  -5   4         35.58         32.76         1.67 o                         
  10  -5   4         11.26         13.74         1.76 o                         
  11  -5   4          1.71          0.00         1.00 o                         
 -10  -4   4        187.96        260.08        24.83 o                         
  -9  -4   4        125.55        171.98         6.50 o                         
  -8  -4   4          0.22          0.63         1.03 o                         
  -7  -4   4        140.96        147.82         4.52 o                         
  -6  -4   4         50.60         53.11         2.15 o                         
  -5  -4   4          3.15          3.56         0.78 o                         
  -4  -4   4         41.01         26.79         2.41 o                         
  -3  -4   4        111.72        129.55         5.51 o                         
  -2  -4   4       2975.68       2597.07        53.56 o                         
  -1  -4   4        229.51        242.38         9.53 o                         
   0  -4   4         32.75         31.52         5.61 o                         
   1  -4   4       2799.86       2955.62        68.91 o                         
   2  -4   4       2321.91       2677.43        60.21 o                         
   3  -4   4       1071.01       1197.99        29.87 o                         
   4  -4   4          4.11          2.20         1.05 o                         
   5  -4   4         39.62         59.91         3.18 o                         
   6  -4   4         87.80         66.67         2.02 o                         
   7  -4   4          3.61          3.78         0.88 o                         
   8  -4   4        285.30        282.53         6.05 o                         
   9  -4   4         25.21         23.60         1.39 o                         
  10  -4   4          6.62          5.77         2.53 o                         
  11  -4   4          2.38          3.16         0.95 o                         
 -10  -3   4          4.28          3.66         0.70 o                         
  -9  -3   4         14.31         27.35         3.63 o                         
  -8  -3   4        122.95        111.19         3.26 o                         
  -7  -3   4          0.24          0.96         0.88 o                         
  -6  -3   4        296.89        303.52         5.82 o                         
  -5  -3   4        148.81        119.48         3.18 o                         
  -4  -3   4         11.06          7.70         1.29 o                         
  -3  -3   4        600.39        507.76        15.99 o                         
  -2  -3   4       4664.46       4082.35       118.14 o                         
  -1  -3   4         83.58         75.45         5.00 o                         
   0  -3   4       5660.22       5839.48       132.67 o                         
   1  -3   4         95.27        121.40         4.30 o                         
   2  -3   4        350.71        358.94        10.33 o                         
   3  -3   4       1035.36       1027.37        25.81 o                         
   4  -3   4        170.56        179.66         5.65 o                         
   5  -3   4          5.75          4.55         1.41 o                         
   6  -3   4          3.49          3.19         0.86 o                         
   7  -3   4        144.23        126.59         3.66 o                         
   8  -3   4        192.15        198.04         4.52 o                         
   9  -3   4         51.10         43.66         1.85 o                         
  10  -3   4         52.96         61.84         2.33 o                         
  11  -3   4         24.11         28.65         1.48 o                         
 -11  -2   4          0.26          2.06         0.92 o                         
 -10  -2   4        130.59        127.06         3.40 o                         
  -9  -2   4          9.60          9.62         1.40 o                         
  -8  -2   4         28.75         29.23         1.82 o                         
  -7  -2   4        492.64        478.08        11.23 o                         
  -6  -2   4          0.15          1.28         0.77 o                         
  -5  -2   4       1043.22       1066.76        34.68 o                         
  -4  -2   4        688.56        670.39        22.17 o                         
  -3  -2   4        215.45        226.85         9.16 o                         
  -2  -2   4       1784.64       1699.12        51.60 o                         
  -1  -2   4          0.13          1.07         0.83 o                         
   0  -2   4       2309.24       2281.49        57.09 o                         
   1  -2   4          1.98          2.01         1.39 o                         
   2  -2   4          0.71          1.56         1.09 o                         
   3  -2   4        109.93        108.68         7.82 o                         
   4  -2   4       1379.65       1565.15        65.61 o                         
   5  -2   4       2566.62       2815.78        69.84 o                         
   6  -2   4       1261.69       1300.68        25.88 o                         
   7  -2   4        135.38        130.07         3.58 o                         
   8  -2   4        523.42        528.03         9.43 o                         
   9  -2   4          3.52          3.70         0.97 o                         
  10  -2   4        315.07        343.79         7.26 o                         
  11  -2   4          0.01          1.96         0.98 o                         
 -11  -1   4         39.22         47.30         2.50 o                         
 -10  -1   4         14.89         12.01         1.24 o                         
  -9  -1   4         30.48         30.99         1.81 o                         
  -8  -1   4        133.61        144.14         5.24 o                         
  -7  -1   4        193.02        162.17         5.19 o                         
  -6  -1   4        649.86        615.34        27.49 o                         
  -5  -1   4        419.02        397.64        17.79 o                         
  -4  -1   4        183.00        205.92        10.01 o                         
  -3  -1   4       1126.96       1224.20        66.81 o                         
  -2  -1   4        713.48        700.48        38.93 o                         
  -1  -1   4         11.14          8.58         1.37 o                         
   0  -1   4       5548.16       4941.46       171.06 o                         
   1  -1   4         10.63         17.69         1.80 o                         
   2  -1   4        266.21        315.45        14.27 o                         
   3  -1   4       4064.47       4212.05       209.28 o                         
   4  -1   4         32.38         26.59         4.67 o                         
   5  -1   4        469.08        391.59        17.49 o                         
   6  -1   4       1187.59       1171.70        18.61 o                         
   7  -1   4        304.28        333.56         6.88 o                         
   8  -1   4        223.46        227.89         5.93 o                         
   9  -1   4          1.72          1.47         0.81 o                         
  10  -1   4         49.52         39.45         1.78 o                         
  11  -1   4          8.17         11.11         1.56 o                         
 -11   0   4        176.07        199.50         4.70 o                         
 -10   0   4        342.84        406.81         9.68 o                         
  -9   0   4          2.15          1.63         1.02 o                         
  -8   0   4        649.36        682.07        14.34 o                         
  -7   0   4        299.41        288.11         6.60 o                         
  -6   0   4          8.40          6.75         1.07 o                         
  -5   0   4       1797.55       1984.54        77.31 o                         
  -4   0   4        424.27        440.67        37.55 o                         
  -3   0   4        845.49        949.13        37.90 o                         
  -2   0   4        402.21        379.96        15.16 o                         
  -1   0   4       4407.66       4447.35       408.07 o                         
   0   0   4       3292.25       3172.74       158.96 o                         
   1   0   4        791.71        777.54        24.25 o                         
   2   0   4        979.30       1009.64        38.98 o                         
   3   0   4         47.74         89.76         5.96 o                         
   4   0   4        282.24        347.64        12.14 o                         
   5   0   4        310.16        288.85         9.72 o                         
   6   0   4         82.62         81.87         2.84 o                         
   7   0   4        120.96        129.07         3.38 o                         
   8   0   4          1.88          3.04         0.82 o                         
   9   0   4         93.16         94.65         3.26 o                         
  10   0   4          0.44         -0.13         0.97 o                         
  11   0   4         10.47         10.58         1.60 o                         
 -12   1   4          6.74          4.18         1.08 o                         
 -11   1   4        162.33        205.50         5.35 o                         
 -10   1   4         47.26         45.14         2.43 o                         
  -9   1   4         14.03         13.98         1.70 o                         
  -8   1   4       1115.02       1255.42        31.98 o                         
  -7   1   4          4.04          5.37         0.96 o                         
  -6   1   4         53.71         53.19         5.77 o                         
  -5   1   4        242.79        297.70        17.52 o                         
  -4   1   4        437.66        509.96        23.69 o                         
  -3   1   4       1236.16       1256.12        68.21 o                         
  -2   1   4         55.17         72.49         5.08 o                         
  -1   1   4       1827.53       1515.00        53.66 o                         
   0   1   4      13987.59      12889.94       438.63 o                         
   1   1   4        150.40        111.75         6.77 o                         
   2   1   4       6541.40       5377.23       373.54 o                         
   3   1   4       2618.38       2476.94        72.48 o                         
   4   1   4        100.38        132.47         5.19 o                         
   5   1   4        321.19        259.29         5.70 o                         
   6   1   4        167.71        143.11         3.32 o                         
   7   1   4        300.32        282.45         7.63 o                         
   8   1   4          4.44          6.63         0.91 o                         
   9   1   4         13.11          6.18         1.34 o                         
  10   1   4         10.10         15.46         1.70 o                         
 -12   2   4          6.39          3.54         0.80 o                         
 -11   2   4         54.66         61.21         2.04 o                         
 -10   2   4         23.10         29.03         2.20 o                         
  -9   2   4        445.68        473.65        11.04 o                         
  -8   2   4         26.64         22.32         1.88 o                         
  -7   2   4        130.89        124.12         3.77 o                         
  -6   2   4         38.23         47.04         3.87 o                         
  -5   2   4       2305.64       2697.08        69.89 o                         
  -4   2   4        258.10        293.41        10.01 o                         
  -3   2   4        453.85        478.79        20.88 o                         
  -2   2   4       3242.32       2813.12        81.82 o                         
  -1   2   4       5627.40       5250.29       148.71 o                         
   0   2   4         24.37         30.97         1.90 o                         
   1   2   4       2860.70       2321.10        69.54 o                         
   2   2   4       3464.99       3167.42        94.56 o                         
   3   2   4         41.55         40.32         1.84 o                         
   4   2   4         22.08         24.75         1.45 o                         
   5   2   4          0.00          1.07         0.62 o                         
   6   2   4          0.68          1.86         0.77 o                         
   7   2   4          3.89          5.48         0.89 o                         
   8   2   4          9.28         12.22         1.16 o                         
   9   2   4          7.40          5.02         1.12 o                         
  10   2   4        105.01         93.62         9.37 o                         
 -12   3   4         47.11         48.50         2.77 o                         
 -11   3   4         29.43         34.19         1.57 o                         
 -10   3   4        159.79        172.24         4.27 o                         
  -9   3   4          0.03         -0.80         1.15 o                         
  -8   3   4         93.04         94.88         3.77 o                         
  -7   3   4         17.44         18.76         1.36 o                         
  -6   3   4       1157.81       1214.51        26.99 o                         
  -5   3   4        480.51        511.06        18.70 o                         
  -4   3   4        845.78       1017.05        24.85 o                         
  -3   3   4       7325.02       7617.04       217.84 o                         
  -2   3   4         52.15         36.04         3.39 o                         
  -1   3   4       5415.51       5566.87       216.50 o                         
   0   3   4       2673.21       2463.44        58.65 o                         
   1   3   4        729.61        594.16        37.26 o                         
   2   3   4        734.49        684.77        24.15 o                         
   3   3   4          3.31          7.60         0.92 o                         
   4   3   4         64.18         45.54         1.82 o                         
   5   3   4        295.79        262.90         7.45 o                         
   6   3   4         21.61         15.86         1.07 o                         
   7   3   4        204.87        192.65         5.73 o                         
   8   3   4        333.12        299.39         9.56 o                         
   9   3   4          1.14          2.31         0.99 o                         
  10   3   4          5.04          7.35         1.08 o                         
 -12   4   4         22.13         22.71         1.31 o                         
 -11   4   4         25.17         24.01         1.28 o                         
 -10   4   4         20.52         21.96         1.44 o                         
  -9   4   4        111.53        111.34         4.19 o                         
  -8   4   4        727.89        781.27        18.24 o                         
  -7   4   4        288.58        283.45         5.93 o                         
  -6   4   4        346.49        349.07         7.31 o                         
  -5   4   4       7311.90       7928.58       178.53 o                         
  -4   4   4       1366.63       1445.96        34.45 o                         
  -3   4   4          2.53          3.38         1.53 o                         
  -2   4   4       3277.29       3295.90        97.16 o                         
  -1   4   4        583.80        632.43        38.84 o                         
   0   4   4         12.50          5.41         1.06 o                         
   1   4   4        807.55        780.43        23.77 o                         
   2   4   4          4.36          8.09         1.07 o                         
   3   4   4          0.16          0.44         0.70 o                         
   4   4   4        239.73        202.51         4.50 o                         
   5   4   4         39.37         37.71         1.53 o                         
   6   4   4        134.68        127.44         4.05 o                         
   7   4   4        660.32        647.33        21.78 o                         
   8   4   4          2.96          1.76         1.00 o                         
   9   4   4          0.50          0.83         0.97 o                         
 -12   5   4          2.93          4.77         1.05 o                         
 -11   5   4          5.92          5.75         0.95 o                         
 -10   5   4         59.58         60.31         2.27 o                         
  -9   5   4        122.74        122.36         4.31 o                         
  -8   5   4        611.59        629.62        10.43 o                         
  -7   5   4         12.67          8.50         0.95 o                         
  -6   5   4        276.56        288.91         5.27 o                         
  -5   5   4        628.09        732.58        19.64 o                         
  -4   5   4         76.08         96.33         3.90 o                         
  -3   5   4       1461.28       1601.13        37.47 o                         
  -2   5   4       1766.53       1665.30        43.65 o                         
  -1   5   4          8.29         15.45         1.65 o                         
   0   5   4        117.98         98.72         3.22 o                         
   1   5   4         12.48          6.39         0.86 o                         
   2   5   4       2839.52       2395.03        60.87 o                         
   3   5   4         37.52         27.92         1.05 o                         
   4   5   4         33.87         24.47         1.10 o                         
   5   5   4       1264.79       1181.07        31.61 o                         
   6   5   4          0.37         -0.96         1.17 o                         
   7   5   4          7.28          9.28         1.24 o                         
   8   5   4         52.49         54.75         2.80 o                         
 -12   6   4          0.43          0.08         0.84 o                         
 -11   6   4        229.43        238.21         5.43 o                         
 -10   6   4          3.12          0.74         1.31 o                         
  -9   6   4        160.47        164.23         4.68 o                         
  -8   6   4       1208.77       1189.79        21.21 o                         
  -7   6   4        409.41        391.92        12.02 o                         
  -6   6   4         45.04         43.49         1.64 o                         
  -5   6   4          2.31          6.05         0.72 o                         
  -4   6   4         33.63         31.10         1.75 o                         
  -3   6   4         62.05         53.77         2.96 o                         
  -2   6   4         19.23          9.71         1.12 o                         
  -1   6   4          2.60          1.38         0.79 o                         
   0   6   4        830.84        816.21        18.61 o                         
   1   6   4        468.18        441.47        12.14 o                         
   2   6   4          1.79          3.73         0.64 o                         
   3   6   4        163.77        138.11         4.06 o                         
   4   6   4       2377.56       2244.03        50.70 o                         
   5   6   4          3.70          1.42         0.84 o                         
   6   6   4         46.49         56.63         3.12 o                         
   7   6   4        264.23        271.15        12.10 o                         
   8   6   4         21.18         17.66         1.51 o                         
 -12   7   4         48.78         49.07         1.88 o                         
 -11   7   4         39.89         39.86         1.77 o                         
 -10   7   4         30.25         26.82         1.79 o                         
  -9   7   4         79.04         90.22         3.03 o                         
  -8   7   4        336.17        304.76         8.51 o                         
  -7   7   4         11.83          8.11         1.13 o                         
  -6   7   4        232.42        224.63         3.84 o                         
  -5   7   4         24.28         17.98         0.91 o                         
  -4   7   4       1555.63       1532.81        18.92 o                         
  -3   7   4       1241.30       1130.56        17.55 o                         
  -2   7   4        244.14        249.94         4.16 o                         
  -1   7   4       5485.82       4849.50        92.19 o                         
   0   7   4        736.29        665.31        13.09 o                         
   1   7   4         28.71         23.20         1.07 o                         
   2   7   4       3636.86       3420.86        66.01 o                         
   3   7   4          6.62          5.15         0.86 o                         
   4   7   4        180.36        163.66         3.64 o                         
   5   7   4         85.46         87.94         2.72 o                         
   6   7   4          0.29          0.16         1.13 o                         
   7   7   4         25.12         26.13         2.33 o                         
 -11   8   4         35.09         32.47         1.72 o                         
 -10   8   4         25.74         26.45         1.69 o                         
  -9   8   4          4.35          3.68         1.33 o                         
  -8   8   4         22.98         28.88         2.00 o                         
  -7   8   4         87.33         85.64         2.88 o                         
  -6   8   4         66.76         75.34         2.19 o                         
  -5   8   4        252.65        238.61         4.81 o                         
  -4   8   4        781.69        769.64        14.54 o                         
  -3   8   4       2425.96       2286.16        32.19 o                         
  -2   8   4         18.58         13.32         0.71 o                         
  -1   8   4          9.07          4.45         0.59 o                         
   0   8   4          4.78          3.10         0.64 o                         
   1   8   4       1035.41        939.65        21.15 o                         
   2   8   4        177.78        159.58         4.30 o                         
   3   8   4         40.41         33.88         1.48 o                         
   4   8   4        170.61        172.66         4.97 o                         
   5   8   4        206.76        215.22         8.85 o                         
   6   8   4        136.30        150.31         5.86 o                         
 -11   9   4         89.83         72.93         3.79 o                         
 -10   9   4         80.47         67.84         2.84 o                         
  -9   9   4        100.11        100.42         3.46 o                         
  -8   9   4         20.00         18.56         1.40 o                         
  -7   9   4         27.97         24.62         1.57 o                         
  -6   9   4        276.77        285.61         6.18 o                         
  -5   9   4         36.70         32.66         1.24 o                         
  -4   9   4       4473.41       4303.34        67.59 o                         
  -3   9   4       1375.90       1213.44        13.35 o                         
  -2   9   4       1140.83        957.26        12.42 o                         
  -1   9   4       1942.36       1742.91        22.83 o                         
   0   9   4        412.11        383.55         7.19 o                         
   1   9   4        830.84        770.47        18.74 o                         
   2   9   4          1.33          1.45         1.06 o                         
   3   9   4          0.61          1.01         1.06 o                         
   4   9   4        253.61        283.10         9.61 o                         
   5   9   4         36.76         39.96         2.65 o                         
   6   9   4          1.00          0.84         0.93 o                         
 -11  10   4         87.85         58.50         4.59 o                         
 -10  10   4         54.44         40.61         3.11 o                         
  -9  10   4        123.09        119.09         3.72 o                         
  -8  10   4       1165.66       1230.77        28.64 o                         
  -7  10   4          9.51         11.96         1.14 o                         
  -6  10   4         86.68         97.23         3.66 o                         
  -5  10   4        427.69        457.38         9.80 o                         
  -4  10   4         14.68         11.83         0.82 o                         
  -3  10   4         18.42         13.17         0.84 o                         
  -2  10   4         58.71         45.67         1.58 o                         
  -1  10   4          0.65          1.21         0.70 o                         
   0  10   4        121.12        115.37         2.59 o                         
   1  10   4        477.48        496.27         9.95 o                         
   2  10   4         65.34         58.73         2.25 o                         
   3  10   4        292.22        297.11         8.86 o                         
   4  10   4        125.50        148.01         4.57 o                         
   5  10   4         75.23         62.76         2.83 o                         
 -10  11   4         28.62         15.68         1.42 o                         
  -9  11   4         23.53         20.48         2.30 o                         
  -8  11   4        101.63         94.76         3.27 o                         
  -7  11   4        913.92       1002.79        46.11 o                         
  -6  11   4         41.60         45.52         1.75 o                         
  -5  11   4        130.01        122.79         2.80 o                         
  -4  11   4         10.10         11.18         1.00 o                         
  -3  11   4         47.40         41.65         1.47 o                         
  -2  11   4        349.62        297.45         5.51 o                         
  -1  11   4        768.61        771.09        11.88 o                         
   0  11   4         24.10         21.89         1.34 o                         
   1  11   4        476.49        465.24        10.47 o                         
   2  11   4        240.45        257.32         6.73 o                         
   3  11   4          6.12          6.50         0.83 o                         
  -9  12   4         61.87         59.12         4.87 o                         
  -8  12   4        427.54        548.29        21.12 o                         
  -7  12   4         65.49         64.13         2.62 o                         
  -6  12   4         34.58         29.54         2.10 o                         
  -5  12   4          2.40          1.83         1.27 o                         
  -4  12   4          1.08          0.56         1.20 o                         
  -3  12   4         58.39         58.83         2.22 o                         
  -2  12   4         90.00         96.98         3.38 o                         
  -1  12   4         16.28         25.74         1.34 o                         
   0  12   4          1.83          1.32         0.74 o                         
   1  12   4        327.18        394.35         8.60 o                         
   2  12   4        189.86        146.73         6.00 o                         
  -8  13   4        121.47        102.94         6.76 o                         
  -7  13   4         34.74         41.12         3.60 o                         
  -6  13   4        186.56        191.73         6.79 o                         
  -5  13   4        163.71        157.03         5.09 o                         
  -4  13   4        455.09        472.79        12.80 o                         
  -3  13   4          2.79          5.93         1.13 o                         
  -2  13   4         54.28         56.24         3.48 o                         
  -1  13   4        648.76        757.85        27.53 o                         
   0  13   4         29.92         24.64         2.32 o                         
  -5  14   4         31.63         25.59         2.39 o                         
  -4  14   4         28.90         25.86         2.44 o                         
  -3  14   4          7.83         11.59         1.61 o                         
   3 -14   5         39.21         40.97         4.06 o                         
   4 -14   5         67.41         92.19         5.12 o                         
   5 -14   5         58.45         55.53         3.29 o                         
   6 -14   5        150.43        181.33         6.37 o                         
   7 -14   5         39.93         33.41         3.18 o                         
  -2 -13   5         20.11         31.25         3.27 o                         
  -1 -13   5        190.80        215.53         9.21 o                         
   0 -13   5          1.91          2.30         1.63 o                         
   1 -13   5        984.28       1226.38        36.53 o                         
   2 -13   5        195.38        206.98         9.88 o                         
   3 -13   5        126.29        153.30         7.82 o                         
   4 -13   5        457.74        546.33        40.34 o                         
   5 -13   5          2.72          3.49         1.19 o                         
   6 -13   5        156.87        200.31         6.64 o                         
   7 -13   5         77.01         90.24         3.93 o                         
   8 -13   5          1.52          0.67         0.90 o                         
  -4 -12   5        133.63        145.34         5.93 o                         
  -3 -12   5        265.59        310.24        10.05 o                         
  -2 -12   5        166.17        214.11         7.70 o                         
  -1 -12   5        461.56        475.88        10.31 o                         
   0 -12   5         17.03         18.27         1.39 o                         
   1 -12   5          6.24         19.00         1.82 o                         
   2 -12   5        680.19        750.63        24.42 o                         
   3 -12   5         98.62        114.06         5.20 o                         
   4 -12   5          4.27          3.43         1.02 o                         
   5 -12   5        141.19        168.50         6.45 o                         
   6 -12   5          7.94          9.21         1.08 o                         
   7 -12   5        170.24        241.37        16.18 o                         
   8 -12   5         19.54         23.46         1.40 o                         
   9 -12   5         61.26         71.66         2.29 o                         
  -5 -11   5         14.43         24.92         2.23 o                         
  -4 -11   5         94.21        266.98        11.58 o                         
  -3 -11   5         10.24         12.03         1.37 o                         
  -2 -11   5        195.97        199.68         5.16 o                         
  -1 -11   5        135.49        109.65         2.68 o                         
   0 -11   5         18.87         21.83         1.11 o                         
   1 -11   5         72.44         58.74         2.58 o                         
   2 -11   5          0.15         -0.36         0.79 o                         
   3 -11   5          5.00          6.07         0.92 o                         
   4 -11   5        471.33        560.48        21.39 o                         
   5 -11   5          0.66          2.40         0.97 o                         
   6 -11   5        212.74        257.18        12.01 o                         
   7 -11   5         57.87         85.50         3.91 o                         
   8 -11   5          1.01          0.78         0.90 o                         
   9 -11   5        419.81        435.26        12.26 o                         
  10 -11   5          8.28          8.94         2.25 o                         
  -6 -10   5        262.08        305.06        16.33 o                         
  -5 -10   5        105.74        119.33         5.26 o                         
  -4 -10   5        521.17        590.34        13.93 o                         
  -3 -10   5         92.52         89.88         2.25 o                         
  -2 -10   5        426.78        411.85         8.20 o                         
  -1 -10   5         37.75         29.61         1.19 o                         
   0 -10   5        210.31        201.90         5.71 o                         
   1 -10   5        134.52        128.48         3.94 o                         
   2 -10   5         18.75         20.37         1.07 o                         
   3 -10   5        696.77        806.02        21.45 o                         
   4 -10   5        543.95        629.75        22.51 o                         
   5 -10   5         24.80         30.14         1.80 o                         
   6 -10   5          8.26         15.32         1.30 o                         
   7 -10   5         46.38         48.99         2.62 o                         
   8 -10   5        231.13        265.36         8.91 o                         
   9 -10   5         10.98          3.34         1.06 o                         
  10 -10   5         23.29         17.03         1.64 o                         
  -7  -9   5         92.70        134.79         5.23 o                         
  -6  -9   5         37.20         42.24         1.50 o                         
  -5  -9   5          0.58          1.27         0.92 o                         
  -4  -9   5         45.50         37.19         1.60 o                         
  -3  -9   5         44.46         41.51         1.50 o                         
  -2  -9   5        208.06        186.24         4.33 o                         
  -1  -9   5        174.58        181.49         5.44 o                         
   0  -9   5          2.09          0.78         0.63 o                         
   1  -9   5       2755.83       2742.04        71.29 o                         
   2  -9   5         98.74        104.57         3.03 o                         
   3  -9   5       1346.80       1633.36        49.49 o                         
   4  -9   5       2369.21       2983.90        82.50 o                         
   5  -9   5        401.94        544.53        26.16 o                         
   6  -9   5        843.21       1059.76        50.26 o                         
   7  -9   5        124.60        126.10         4.23 o                         
   8  -9   5        270.53        243.47         6.28 o                         
   9  -9   5         75.38         59.56         2.29 o                         
  10  -9   5         16.38         14.20         1.67 o                         
  11  -9   5          0.28         -0.12         1.42 o                         
  -8  -8   5          5.22          7.29         1.44 o                         
  -7  -8   5         15.83         51.34         5.41 o                         
  -6  -8   5        113.91        143.41         4.29 o                         
  -5  -8   5          2.50          1.89         0.96 o                         
  -4  -8   5        240.19        213.98         4.66 o                         
  -3  -8   5         92.78         82.12         2.16 o                         
  -2  -8   5         43.57         33.10         1.27 o                         
  -1  -8   5       1706.42       1715.94        51.14 o                         
   0  -8   5         36.36         27.74         1.22 o                         
   1  -8   5        914.55        860.09        16.55 o                         
   2  -8   5        264.72        272.50         5.62 o                         
   3  -8   5        572.74        710.28        22.88 o                         
   4  -8   5        123.79        124.97         5.50 o                         
   5  -8   5         16.95         20.30         1.46 o                         
   6  -8   5          0.21          0.87         1.00 o                         
   7  -8   5        322.40        306.72         7.61 o                         
   8  -8   5        134.29        130.00         4.61 o                         
   9  -8   5         11.05         11.21         1.46 o                         
  10  -8   5         32.64         30.82         2.32 o                         
  11  -8   5        162.22        156.66         9.38 o                         
  -8  -7   5         38.66         59.71         1.86 o                         
  -7  -7   5          7.09          7.50         1.12 o                         
  -6  -7   5         36.84         38.55         1.78 o                         
  -5  -7   5        620.70        572.22        14.66 o                         
  -4  -7   5        134.67        123.20         3.50 o                         
  -3  -7   5          3.74          4.17         0.87 o                         
  -2  -7   5       1275.77       1053.36        30.86 o                         
  -1  -7   5         77.17         69.50         3.03 o                         
   0  -7   5        387.50        337.51         8.28 o                         
   1  -7   5        224.65        222.68         6.52 o                         
   2  -7   5        551.72        658.47        29.44 o                         
   3  -7   5        701.86        813.36        28.34 o                         
   4  -7   5         73.51         79.77         2.26 o                         
   5  -7   5        317.59        412.01        12.14 o                         
   6  -7   5        380.05        392.67        11.29 o                         
   7  -7   5          0.62          0.06         0.85 o                         
   8  -7   5         38.40         32.87         1.76 o                         
   9  -7   5        317.12        301.99         8.90 o                         
  10  -7   5         75.81         67.58         3.62 o                         
  11  -7   5         25.38         30.15         3.49 o                         
  -9  -6   5          1.33         63.93         6.45 o                         
  -8  -6   5          1.52          8.85         2.22 o                         
  -7  -6   5        833.01        797.87        19.08 o                         
  -6  -6   5          0.90          0.48         1.02 o                         
  -5  -6   5        556.96        499.56         9.36 o                         
  -4  -6   5       2917.11       2540.06        42.33 o                         
  -3  -6   5          9.16          9.22         0.98 o                         
  -2  -6   5       2154.53       1896.27        39.00 o                         
  -1  -6   5        878.84        787.80        20.37 o                         
   0  -6   5        135.75        160.25         5.55 o                         
   1  -6   5         85.91         96.71         3.90 o                         
   2  -6   5         40.63         17.63         2.31 o                         
   3  -6   5         67.28         77.38         3.51 o                         
   4  -6   5          5.51         11.46         1.79 o                         
   5  -6   5        521.06        515.72        14.52 o                         
   6  -6   5         54.80         57.26         1.87 o                         
   7  -6   5          2.97          2.33         0.86 o                         
   8  -6   5        482.36        437.52         9.93 o                         
   9  -6   5          0.10          1.10         0.93 o                         
  10  -6   5          8.73          8.15         1.36 o                         
  11  -6   5        242.45        206.46         9.33 o                         
  -9  -5   5        378.44        398.54        18.34 o                         
  -8  -5   5         89.42         89.92         3.17 o                         
  -7  -5   5         22.56         31.75         1.79 o                         
  -6  -5   5        279.19        258.88         6.08 o                         
  -5  -5   5       1145.59       1016.10        18.01 o                         
  -4  -5   5        213.41        159.39         3.54 o                         
  -3  -5   5        210.01        186.54         5.07 o                         
  -2  -5   5        490.05        493.56        12.71 o                         
  -1  -5   5        137.50        148.35         5.62 o                         
   0  -5   5        700.50        811.80        16.65 o                         
   1  -5   5        228.88        234.32         6.45 o                         
   2  -5   5         10.42          6.34         1.03 o                         
   3  -5   5       3699.19       3990.06        76.26 o                         
   4  -5   5         42.65         61.77         3.03 o                         
   5  -5   5        193.68        179.30         6.78 o                         
   6  -5   5        740.03        743.27        16.94 o                         
   7  -5   5          1.79          1.87         0.87 o                         
   8  -5   5         66.53         59.18         2.16 o                         
   9  -5   5          7.61          9.29         1.10 o                         
  10  -5   5          0.85          0.64         1.08 o                         
  11  -5   5         14.52         18.81         1.86 o                         
 -10  -4   5        175.88        203.81         6.74 o                         
  -9  -4   5        122.81        158.29         4.74 o                         
  -8  -4   5         37.18         31.55         1.61 o                         
  -7  -4   5        376.20        326.00         7.12 o                         
  -6  -4   5         97.24         93.04         2.73 o                         
  -5  -4   5        118.48         92.01         3.32 o                         
  -4  -4   5         40.68         19.23         1.24 o                         
  -3  -4   5        103.06         93.59         4.55 o                         
  -2  -4   5        511.92        460.26        11.72 o                         
  -1  -4   5         86.21         97.41         6.45 o                         
   0  -4   5        908.92        972.95        22.40 o                         
   1  -4   5       1615.60       1622.59        32.30 o                         
   2  -4   5       1875.34       2054.05        47.95 o                         
   3  -4   5          3.41          5.49         1.02 o                         
   4  -4   5       1909.74       1982.20        57.90 o                         
   5  -4   5       2675.58       2654.65        74.06 o                         
   6  -4   5         49.42         39.99         1.91 o                         
   7  -4   5         62.98         44.60         1.79 o                         
   8  -4   5        223.97        213.90         4.66 o                         
   9  -4   5         69.75         65.70         2.22 o                         
  10  -4   5         12.04          8.35         1.44 o                         
  11  -4   5         10.26         12.29         1.80 o                         
 -10  -3   5          0.16          1.54         0.63 o                         
  -9  -3   5        426.27        416.82         9.19 o                         
  -8  -3   5        122.40        117.96         3.19 o                         
  -7  -3   5         21.18         14.45         1.38 o                         
  -6  -3   5          2.24          1.99         0.90 o                         
  -5  -3   5        277.75        223.84         4.75 o                         
  -4  -3   5         39.05         41.52         3.82 o                         
  -3  -3   5       1859.70       1708.95        39.53 o                         
  -2  -3   5       2360.48       2042.89        64.59 o                         
  -1  -3   5          0.51          1.36         1.48 o                         
   0  -3   5       6371.63       6447.93       133.36 o                         
   1  -3   5       4332.35       4510.68       101.11 o                         
   2  -3   5        604.66        596.94        20.98 o                         
   3  -3   5       5314.89       5751.45       199.12 o                         
   4  -3   5         24.69         23.30         1.77 o                         
   5  -3   5          9.93         15.51         1.73 o                         
   6  -3   5        246.30        244.10         5.63 o                         
   7  -3   5         43.50         45.85         1.92 o                         
   8  -3   5        977.91       1048.79        17.53 o                         
   9  -3   5        104.86        106.19         2.89 o                         
  10  -3   5         52.68         51.22         3.04 o                         
  11  -3   5        404.88        437.26        13.59 o                         
 -11  -2   5          3.59          4.01         0.87 o                         
 -10  -2   5         24.72         20.74         1.18 o                         
  -9  -2   5         33.27         34.02         1.93 o                         
  -8  -2   5        315.64        305.53         6.84 o                         
  -7  -2   5          2.97          2.17         0.89 o                         
  -6  -2   5        112.20         98.59         3.74 o                         
  -5  -2   5        382.84        331.57        11.32 o                         
  -4  -2   5        174.10        137.85         6.70 o                         
  -3  -2   5        216.74        180.98         6.37 o                         
  -2  -2   5       2058.12       1950.61        58.72 o                         
  -1  -2   5       1228.30       1089.58        31.00 o                         
   0  -2   5         52.21         44.70         2.11 o                         
   1  -2   5        337.11        303.86         9.35 o                         
   2  -2   5          9.65         26.04         2.84 o                         
   3  -2   5          5.88          9.80         2.18 o                         
   4  -2   5         85.85         82.82         4.06 o                         
   5  -2   5         61.56         67.89         7.67 o                         
   6  -2   5         14.01         14.07         1.23 o                         
   7  -2   5        451.04        419.37         8.90 o                         
   8  -2   5        465.32        473.63         9.18 o                         
   9  -2   5         12.25          9.56         1.36 o                         
  10  -2   5        336.62        364.90         8.71 o                         
  11  -2   5        162.71        163.37         5.79 o                         
 -11  -1   5          9.26         11.28         1.16 o                         
 -10  -1   5         86.32         88.71         2.72 o                         
  -9  -1   5          0.77          0.01         0.97 o                         
  -8  -1   5         21.45         21.64         1.53 o                         
  -7  -1   5          1.33          2.61         0.84 o                         
  -6  -1   5        517.85        462.80        11.36 o                         
  -5  -1   5        437.91        327.20        13.15 o                         
  -4  -1   5        378.63        384.71        16.61 o                         
  -3  -1   5       4075.74       4123.31       207.61 o                         
  -2  -1   5        980.60        869.89        32.27 o                         
  -1  -1   5        634.34        544.88        19.39 o                         
   0  -1   5      14520.71      14345.77       702.77 o                         
   1  -1   5         18.20          7.68         1.18 o                         
   2  -1   5        631.77        574.61        35.14 o                         
   3  -1   5         31.31         37.80         3.85 o                         
   4  -1   5        240.49        246.36         7.86 o                         
   5  -1   5        113.45        111.27         3.55 o                         
   6  -1   5        251.43        249.78         5.53 o                         
   7  -1   5         11.37         12.00         1.11 o                         
   8  -1   5         94.76        109.70         3.44 o                         
   9  -1   5        109.54        103.33         3.42 o                         
  10  -1   5         46.94         50.33         2.39 o                         
  11  -1   5         14.49         16.71         1.60 o                         
 -11   0   5          3.23          5.53         0.79 o                         
 -10   0   5        565.25        626.41        14.17 o                         
  -9   0   5         33.72         34.50         2.44 o                         
  -8   0   5        223.68        213.24         6.84 o                         
  -7   0   5       1463.56       1526.39        30.66 o                         
  -6   0   5          9.76          7.44         1.69 o                         
  -5   0   5       2311.63       2582.35        67.04 o                         
  -4   0   5          1.01         -0.88         3.23 o                         
  -3   0   5        885.82        899.68        52.02 o                         
  -2   0   5       3417.52       3491.47       123.03 o                         
  -1   0   5       2103.75       1918.86        94.68 o                         
   0   0   5        682.08        669.86        38.59 o                         
   1   0   5         75.83         53.48         5.07 o                         
   2   0   5         95.65         99.10         5.67 o                         
   3   0   5        199.22        216.46         7.94 o                         
   4   0   5        186.56        183.15         6.16 o                         
   5   0   5        239.09        194.67         4.53 o                         
   6   0   5          9.09          3.75         0.88 o                         
   7   0   5        635.48        660.01        12.83 o                         
   8   0   5          5.10          7.83         1.02 o                         
   9   0   5         60.70         62.01         2.74 o                         
  10   0   5        144.51        154.92         5.19 o                         
 -12   1   5         29.67         23.33         1.33 o                         
 -11   1   5          1.30          2.50         0.84 o                         
 -10   1   5          1.21          2.81         1.16 o                         
  -9   1   5          6.44          4.97         1.13 o                         
  -8   1   5        529.12        540.78        10.96 o                         
  -7   1   5        359.16        343.98         9.92 o                         
  -6   1   5        119.73        118.65         5.14 o                         
  -5   1   5        126.41        158.72        17.25 o                         
  -4   1   5          5.92          1.66         3.06 o                         
  -3   1   5         23.77         43.93         7.01 o                         
  -2   1   5       1382.29       1282.67        47.36 o                         
  -1   1   5       5788.49       4645.63       293.82 o                         
   0   1   5       6617.39       6150.60       304.85 o                         
   1   1   5         12.56          8.06         1.36 o                         
   2   1   5       2740.01       2398.86        94.63 o                         
   3   1   5       2574.54       2283.61        77.17 o                         
   4   1   5       1159.05       1041.73        35.53 o                         
   5   1   5        838.71        748.53        15.71 o                         
   6   1   5         24.31         13.26         1.03 o                         
   7   1   5         28.07         21.25         1.23 o                         
   8   1   5         20.81         20.79         1.47 o                         
   9   1   5         30.95         47.11         2.99 o                         
  10   1   5          0.02          0.82         0.82 o                         
 -12   2   5          7.41         10.55         0.89 o                         
 -11   2   5          0.16          0.74         0.84 o                         
 -10   2   5         73.32         73.77         3.02 o                         
  -9   2   5          9.82         10.38         1.42 o                         
  -8   2   5        923.82        992.06        19.91 o                         
  -7   2   5        226.16        233.56         7.07 o                         
  -6   2   5        273.13        267.24         8.22 o                         
  -5   2   5          0.58          5.16         1.97 o                         
  -4   2   5         21.03         23.68         2.39 o                         
  -3   2   5       2288.88       2299.25        83.92 o                         
  -2   2   5       1010.79        836.77        26.45 o                         
  -1   2   5       2150.54       1956.38       101.86 o                         
   0   2   5        260.39        202.76        10.20 o                         
   1   2   5         37.04         33.28         3.05 o                         
   2   2   5        936.38        856.72        23.63 o                         
   3   2   5        239.75        223.63        10.02 o                         
   4   2   5        638.54        611.11        24.22 o                         
   5   2   5        200.21        195.49         4.01 o                         
   6   2   5        106.36         89.47         4.92 o                         
   7   2   5        127.73        113.35         4.15 o                         
   8   2   5          7.53         10.89         1.21 o                         
   9   2   5        114.58        115.67         5.55 o                         
  10   2   5         68.19         61.47         2.63 o                         
 -12   3   5         27.77         26.73         1.35 o                         
 -11   3   5         20.72         23.90         1.29 o                         
 -10   3   5          0.06          0.59         1.07 o                         
  -9   3   5        213.30        241.31         8.26 o                         
  -8   3   5         41.65         47.69         2.33 o                         
  -7   3   5        172.26        170.71         4.21 o                         
  -6   3   5         11.32          6.03         1.07 o                         
  -5   3   5        518.72        479.55        13.75 o                         
  -4   3   5        123.39        130.46         4.81 o                         
  -3   3   5       5357.35       5034.61       144.73 o                         
  -2   3   5        500.32        433.47        18.22 o                         
  -1   3   5        162.55        122.41         5.88 o                         
   0   3   5       2476.64       2229.12        57.64 o                         
   1   3   5       3365.86       3032.89       129.96 o                         
   2   3   5        252.13        264.00        10.59 o                         
   3   3   5        164.85        141.10         4.36 o                         
   4   3   5        385.86        336.17         6.17 o                         
   5   3   5         14.89          9.79         0.92 o                         
   6   3   5        492.88        452.74        11.86 o                         
   7   3   5        157.38        150.69         4.87 o                         
   8   3   5        116.62        126.69        10.26 o                         
   9   3   5         18.06         25.89         2.40 o                         
 -12   4   5         56.62         48.46         2.18 o                         
 -11   4   5          3.54          3.24         0.87 o                         
 -10   4   5        141.95        153.71         3.92 o                         
  -9   4   5          4.98          4.23         1.14 o                         
  -8   4   5        640.05        640.80         9.80 o                         
  -7   4   5        153.72        148.01         3.43 o                         
  -6   4   5        129.67        111.05         2.69 o                         
  -5   4   5        540.18        470.44        13.54 o                         
  -4   4   5        694.36        642.48        16.90 o                         
  -3   4   5       1561.48       1415.75        33.35 o                         
  -2   4   5        895.67        963.10        73.98 o                         
  -1   4   5         15.41          9.89         1.30 o                         
   0   4   5          6.65          5.59         1.11 o                         
   1   4   5        185.71        136.80         4.88 o                         
   2   4   5         93.18         74.89         3.12 o                         
   3   4   5         68.72         55.15         1.74 o                         
   4   4   5         11.30          7.71         0.87 o                         
   5   4   5        266.08        213.81         5.07 o                         
   6   4   5          1.89          1.50         0.96 o                         
   7   4   5        544.21        549.91        19.19 o                         
   8   4   5          3.10          6.18         2.09 o                         
   9   4   5        131.39        142.46         4.91 o                         
 -12   5   5          6.05          5.31         1.02 o                         
 -11   5   5         73.98         75.50         2.21 o                         
 -10   5   5         53.40         52.05         2.30 o                         
  -9   5   5        174.44        163.59         4.06 o                         
  -8   5   5        666.15        652.33        12.29 o                         
  -7   5   5         54.24         55.23         1.96 o                         
  -6   5   5        797.36        713.36        13.69 o                         
  -5   5   5          2.79          2.18         0.66 o                         
  -4   5   5       1275.39       1237.22        30.69 o                         
  -3   5   5        239.06        296.03        13.68 o                         
  -2   5   5         50.55         33.95         1.76 o                         
  -1   5   5          8.14          3.50         0.80 o                         
   0   5   5        231.29        213.21         6.89 o                         
   1   5   5          1.76          2.40         0.75 o                         
   2   5   5       1091.63        975.46        18.63 o                         
   3   5   5        188.71        152.18         3.25 o                         
   4   5   5        337.93        315.90         6.55 o                         
   5   5   5        793.01        728.35        16.00 o                         
   6   5   5         80.35         80.28         3.67 o                         
   7   5   5        186.00        200.57        12.66 o                         
   8   5   5          5.90          6.32         1.53 o                         
 -12   6   5          4.96          2.82         1.86 o                         
 -11   6   5        460.09        439.00         9.04 o                         
 -10   6   5          2.13          0.95         1.24 o                         
  -9   6   5         22.58         19.67         1.63 o                         
  -8   6   5        508.30        479.54         9.44 o                         
  -7   6   5        419.95        416.13         7.30 o                         
  -6   6   5        286.40        235.21         4.71 o                         
  -5   6   5        103.04         85.94         1.99 o                         
  -4   6   5         30.20         31.48         1.40 o                         
  -3   6   5         11.26         13.69         1.04 o                         
  -2   6   5        885.12        826.28        20.46 o                         
  -1   6   5        130.26        138.48         3.35 o                         
   0   6   5         18.37          9.09         0.81 o                         
   1   6   5        138.98        127.36         4.00 o                         
   2   6   5          5.43         13.54         1.15 o                         
   3   6   5          1.32          1.26         0.81 o                         
   4   6   5       1167.61       1136.32        25.49 o                         
   5   6   5          1.55          2.56         1.03 o                         
   6   6   5         49.68         59.54         3.44 o                         
   7   6   5        221.83        214.76         7.32 o                         
   8   6   5          7.95          8.45         1.49 o                         
 -11   7   5        576.48        517.81        14.82 o                         
 -10   7   5          8.66          7.31         1.28 o                         
  -9   7   5          2.11          2.97         1.23 o                         
  -8   7   5         13.44         14.56         1.59 o                         
  -7   7   5         11.90          9.04         1.02 o                         
  -6   7   5         57.61         53.08         1.65 o                         
  -5   7   5        490.91        462.35         6.65 o                         
  -4   7   5        169.48        126.06         2.92 o                         
  -3   7   5       1852.07       1721.84        23.82 o                         
  -2   7   5        278.86        238.89         5.53 o                         
  -1   7   5        586.79        532.75        13.06 o                         
   0   7   5        856.43        722.96        18.98 o                         
   1   7   5         71.38         76.91         2.48 o                         
   2   7   5        461.02        415.80        10.84 o                         
   3   7   5         95.44        104.31         2.79 o                         
   4   7   5         38.13         35.99         1.92 o                         
   5   7   5         25.51         25.21         1.58 o                         
   6   7   5         25.68         27.62         1.69 o                         
   7   7   5          8.86          7.22         1.80 o                         
 -11   8   5         97.73         80.42         3.32 o                         
 -10   8   5          0.96         -0.26         1.03 o                         
  -9   8   5         12.74         13.31         1.57 o                         
  -8   8   5        184.09        166.46         7.76 o                         
  -7   8   5         90.81         85.23         2.86 o                         
  -6   8   5         68.33         58.32         1.86 o                         
  -5   8   5        153.88        162.71         2.93 o                         
  -4   8   5         33.00         34.43         1.13 o                         
  -3   8   5        328.13        290.87         5.22 o                         
  -2   8   5         15.65         15.81         0.86 o                         
  -1   8   5        396.83        361.68         7.42 o                         
   0   8   5        783.96        647.89        16.53 o                         
   1   8   5        399.37        362.96        10.70 o                         
   2   8   5        173.56        161.70         4.24 o                         
   3   8   5        869.44        873.20        17.65 o                         
   4   8   5        190.86        208.70         6.88 o                         
   5   8   5         72.22         71.77         3.45 o                         
   6   8   5        163.87        152.83         9.16 o                         
 -11   9   5          5.57          4.00         0.82 o                         
 -10   9   5         28.11         29.90         1.88 o                         
  -9   9   5         59.31         55.02         2.78 o                         
  -8   9   5        105.59        100.83         2.90 o                         
  -7   9   5         35.40         33.62         1.67 o                         
  -6   9   5       1357.30       1323.93        28.03 o                         
  -5   9   5        164.30        170.34         3.02 o                         
  -4   9   5        129.30        112.01         2.14 o                         
  -3   9   5        962.93        898.81        11.40 o                         
  -2   9   5       1017.70        958.05        11.93 o                         
  -1   9   5         54.28         44.13         1.59 o                         
   0   9   5        443.11        407.16         6.18 o                         
   1   9   5        416.58        385.43        15.51 o                         
   2   9   5        204.29        210.02         5.87 o                         
   3   9   5          3.08          3.77         1.26 o                         
   4   9   5        147.50        152.77         7.01 o                         
   5   9   5         51.09         59.15         2.50 o                         
 -10  10   5          9.20         11.11         1.86 o                         
  -9  10   5        103.20         86.20         3.91 o                         
  -8  10   5         25.53         25.14         1.36 o                         
  -7  10   5         98.74         96.23         2.62 o                         
  -6  10   5        463.43        495.53        10.42 o                         
  -5  10   5         39.76         31.38         1.24 o                         
  -4  10   5         14.59         18.30         1.13 o                         
  -3  10   5         79.95         81.58         2.20 o                         
  -2  10   5        103.22         84.82         1.87 o                         
  -1  10   5         41.81         37.54         1.41 o                         
   0  10   5        285.29        271.45         6.51 o                         
   1  10   5         91.39         88.67         3.54 o                         
   2  10   5          1.34          2.18         1.23 o                         
   3  10   5         32.47         27.46         1.74 o                         
   4  10   5        156.04        141.23         4.37 o                         
 -10  11   5        236.90        200.13        11.27 o                         
  -9  11   5        247.94        210.03         6.35 o                         
  -8  11   5        109.77         90.07         2.80 o                         
  -7  11   5        129.81        141.44         4.81 o                         
  -6  11   5         92.16         89.04         2.54 o                         
  -5  11   5       1276.85       1178.47        18.50 o                         
  -4  11   5          3.31          5.71         0.89 o                         
  -3  11   5          9.87          4.34         0.79 o                         
  -2  11   5        144.14        127.27         2.79 o                         
  -1  11   5        127.66        130.50         3.07 o                         
   0  11   5        299.97        281.98         6.90 o                         
   1  11   5          1.29          1.86         1.56 o                         
   2  11   5        648.20        674.80        15.60 o                         
   3  11   5          0.56          1.44         0.51 o                         
  -9  12   5         22.84         16.40         2.38 o                         
  -8  12   5          0.34         -0.18         1.09 o                         
  -7  12   5        100.91         89.32         4.05 o                         
  -6  12   5          7.43          3.11         0.99 o                         
  -5  12   5        112.79        104.01         4.13 o                         
  -4  12   5         18.34         18.77         1.65 o                         
  -3  12   5          0.83          0.60         0.93 o                         
  -2  12   5        134.54        149.31         4.08 o                         
  -1  12   5          1.91          2.87         0.78 o                         
   0  12   5         96.09        110.39         2.82 o                         
   1  12   5        186.27        192.75         6.18 o                         
   2  12   5          6.19          6.15         1.00 o                         
  -7  13   5         90.50         89.31         4.19 o                         
  -6  13   5         73.79         68.43         2.66 o                         
  -5  13   5          2.17          5.34         1.44 o                         
  -4  13   5        160.79        137.53         5.19 o                         
  -3  13   5         71.18         62.31         2.52 o                         
  -2  13   5         43.20         33.17         2.42 o                         
  -1  13   5        390.29        397.83        19.70 o                         
   2 -14   6        443.39        508.79        27.44 o                         
   3 -14   6         64.93         92.50        10.16 o                         
   4 -14   6        147.86        186.98        16.15 o                         
   5 -14   6        136.78        125.99         8.25 o                         
   6 -14   6        212.47        206.22        11.57 o                         
  -2 -13   6         50.27         62.02         3.36 o                         
  -1 -13   6        404.74        445.91        13.95 o                         
   0 -13   6          0.68          2.19         1.54 o                         
   1 -13   6        697.13        769.06        18.40 o                         
   2 -13   6        195.07        208.07        11.95 o                         
   3 -13   6         27.92         34.50         2.39 o                         
   4 -13   6        791.39        918.31        78.81 o                         
   5 -13   6         39.86         36.60         1.90 o                         
   6 -13   6         77.30         89.84         3.89 o                         
   7 -13   6        249.56        273.74        10.59 o                         
   8 -13   6          1.11          1.48         0.77 o                         
  -4 -12   6        101.74         99.26         4.10 o                         
  -3 -12   6        117.53        133.17         3.95 o                         
  -2 -12   6        124.80        123.02         3.71 o                         
  -1 -12   6        530.29        584.33        15.99 o                         
   0 -12   6          7.67         10.74         1.07 o                         
   1 -12   6         16.66         13.19         1.33 o                         
   2 -12   6        104.86        108.84         3.59 o                         
   3 -12   6         24.54         33.03         1.92 o                         
   4 -12   6        138.92        156.89         7.10 o                         
   5 -12   6         29.03         30.85         1.98 o                         
   6 -12   6          0.53          0.33         0.86 o                         
   7 -12   6        658.20        834.16        54.20 o                         
   8 -12   6          1.49          1.17         0.90 o                         
   9 -12   6          7.30         11.53         1.32 o                         
  -5 -11   6          9.13         11.02         1.49 o                         
  -4 -11   6        667.32        844.91        17.90 o                         
  -3 -11   6          9.67         15.87         1.35 o                         
  -2 -11   6        703.36        677.50        11.53 o                         
  -1 -11   6        166.52        166.67         4.10 o                         
   0 -11   6         67.61         69.15         2.51 o                         
   1 -11   6        311.89        321.51         9.83 o                         
   2 -11   6        296.72        301.61         9.91 o                         
   3 -11   6        341.46        369.83         7.18 o                         
   4 -11   6          4.07          2.93         0.94 o                         
   5 -11   6        551.23        662.19        26.14 o                         
   6 -11   6        189.56        208.51         7.24 o                         
   7 -11   6         74.02         88.57         5.00 o                         
   8 -11   6          0.12          1.15         1.17 o                         
   9 -11   6        428.72        385.96        11.18 o                         
  -6 -10   6        100.35        106.37         2.89 o                         
  -5 -10   6          0.83          0.63         0.84 o                         
  -4 -10   6        329.45        353.03         7.48 o                         
  -3 -10   6        141.24        140.41         3.49 o                         
  -2 -10   6          6.99          5.71         0.86 o                         
  -1 -10   6        823.32        753.67        17.15 o                         
   0 -10   6          4.68          2.35         0.83 o                         
   1 -10   6         58.61         55.67         1.82 o                         
   2 -10   6        105.49         91.03         2.70 o                         
   3 -10   6        359.27        391.93        11.00 o                         
   4 -10   6       1522.45       1750.84        54.45 o                         
   5 -10   6        331.56        400.15        16.56 o                         
   6 -10   6        367.72        506.93        20.00 o                         
   7 -10   6        609.12        745.22        37.87 o                         
   8 -10   6        335.60        324.55         8.13 o                         
   9 -10   6         22.69         22.09         1.56 o                         
  10 -10   6          4.08          1.63         1.44 o                         
  -7  -9   6        102.29        126.93         2.92 o                         
  -6  -9   6          9.05          8.96         0.81 o                         
  -5  -9   6         59.34         54.38         1.83 o                         
  -4  -9   6         85.49         77.66         2.36 o                         
  -3  -9   6         25.96         24.59         1.21 o                         
  -2  -9   6         32.70         27.69         1.16 o                         
  -1  -9   6          1.85          1.47         0.68 o                         
   0  -9   6         54.19         49.09         1.82 o                         
   1  -9   6        407.00        405.44        10.86 o                         
   2  -9   6        163.72        153.43         4.26 o                         
   3  -9   6        997.68       1158.89        28.15 o                         
   4  -9   6       2784.28       3338.11       109.22 o                         
   5  -9   6        187.70        206.94         8.30 o                         
   6  -9   6        719.04        794.07        33.07 o                         
   7  -9   6        367.51        368.42        12.15 o                         
   8  -9   6          0.72          1.27         1.16 o                         
   9  -9   6          6.99          5.35         1.37 o                         
  10  -9   6          7.13          4.28         1.20 o                         
  -8  -8   6          9.48         12.11         0.89 o                         
  -7  -8   6        127.69        162.20         3.79 o                         
  -6  -8   6         29.94         33.81         1.54 o                         
  -5  -8   6         23.32         19.76         1.32 o                         
  -4  -8   6        237.34        243.98         5.42 o                         
  -3  -8   6        825.94        746.39        18.57 o                         
  -2  -8   6        116.93        108.19         3.78 o                         
  -1  -8   6          6.58          4.42         0.73 o                         
   0  -8   6        109.98         98.88         2.88 o                         
   1  -8   6         43.20         43.16         1.55 o                         
   2  -8   6         53.03         60.80         1.58 o                         
   3  -8   6        213.71        236.67         7.57 o                         
   4  -8   6         55.98         45.44         1.94 o                         
   5  -8   6         16.53         23.03         1.54 o                         
   6  -8   6        430.84        389.03         8.92 o                         
   7  -8   6        109.17        125.99         5.24 o                         
   8  -8   6          0.80          0.33         1.21 o                         
   9  -8   6         13.74         12.25         1.74 o                         
  10  -8   6        124.41         86.07         7.38 o                         
  11  -8   6         55.09         34.86         3.05 o                         
  -8  -7   6         49.84         58.59         1.89 o                         
  -7  -7   6         24.90         24.04         1.41 o                         
  -6  -7   6         37.36         38.34         1.78 o                         
  -5  -7   6        121.85        104.71         2.80 o                         
  -4  -7   6        136.70        119.50         3.63 o                         
  -3  -7   6        148.99        132.67         3.30 o                         
  -2  -7   6       2095.98       1917.16        32.48 o                         
  -1  -7   6        401.89        359.30         9.00 o                         
   0  -7   6        924.21        992.63        24.40 o                         
   1  -7   6       2606.77       2904.98        69.72 o                         
   2  -7   6         24.86         45.74         2.05 o                         
   3  -7   6       1705.37       1933.04        42.89 o                         
   4  -7   6        142.14        128.89         3.94 o                         
   5  -7   6          3.85          2.42         0.90 o                         
   6  -7   6         80.50         69.24         3.21 o                         
   7  -7   6          2.86          3.24         0.94 o                         
   8  -7   6        148.62        119.20         4.34 o                         
   9  -7   6        133.71        120.50         7.76 o                         
  10  -7   6         72.38         76.06         7.49 o                         
  11  -7   6        156.40        123.77         5.80 o                         
  -9  -6   6        179.21        191.53        13.14 o                         
  -8  -6   6         63.54         74.58         2.34 o                         
  -7  -6   6        238.22        230.26         6.66 o                         
  -6  -6   6         12.06         12.57         1.38 o                         
  -5  -6   6          1.47          2.90         1.02 o                         
  -4  -6   6       2089.86       1866.80        32.97 o                         
  -3  -6   6        800.76        678.32        11.37 o                         
  -2  -6   6        526.41        579.13        13.04 o                         
  -1  -6   6        811.17        777.39        20.35 o                         
   0  -6   6       2360.32       2312.32        49.14 o                         
   1  -6   6        247.79        255.99         6.13 o                         
   2  -6   6         70.53         64.38         3.36 o                         
   3  -6   6        199.98        213.69         6.96 o                         
   4  -6   6        122.15        124.57         4.68 o                         
   5  -6   6         27.18         28.72         1.42 o                         
   6  -6   6        118.53        100.46         3.68 o                         
   7  -6   6         82.94         77.17         2.38 o                         
   8  -6   6        162.23        151.78         4.76 o                         
   9  -6   6          0.98          0.77         1.02 o                         
  10  -6   6         84.57         99.25         7.30 o                         
  11  -6   6         64.21         57.93        12.58 o                         
  -9  -5   6         31.32         37.67         1.99 o                         
  -8  -5   6         17.59         18.49         1.20 o                         
  -7  -5   6        752.72        758.68        18.81 o                         
  -6  -5   6          5.07          5.84         1.31 o                         
  -5  -5   6       1203.81       1079.90        20.83 o                         
  -4  -5   6        126.25        111.64         2.80 o                         
  -3  -5   6         20.90         16.11         1.14 o                         
  -2  -5   6       1509.61       1365.37        33.60 o                         
  -1  -5   6         21.55         20.30         2.02 o                         
   0  -5   6        262.84        280.35         6.96 o                         
   1  -5   6        235.72        242.34         5.43 o                         
   2  -5   6         67.61         75.63         4.88 o                         
   3  -5   6         96.15         87.69         3.32 o                         
   4  -5   6          4.98         12.39         1.53 o                         
   5  -5   6        124.77        112.99         3.45 o                         
   6  -5   6       1303.16       1164.49        31.55 o                         
   7  -5   6          7.70          3.84         0.89 o                         
   8  -5   6        662.59        600.79        14.01 o                         
   9  -5   6        137.05        131.79         6.24 o                         
  10  -5   6         51.57         52.55         2.78 o                         
  11  -5   6        142.01        123.58         5.96 o                         
 -10  -4   6          1.78          3.28         1.00 o                         
  -9  -4   6        136.95        156.00         4.50 o                         
  -8  -4   6          1.77          0.62         0.97 o                         
  -7  -4   6        511.13        492.61         9.22 o                         
  -6  -4   6        124.58        117.63         4.25 o                         
  -5  -4   6         47.97         45.85         1.59 o                         
  -4  -4   6        583.48        497.14         8.21 o                         
  -3  -4   6         91.14         80.41         3.57 o                         
  -2  -4   6        540.17        523.18        14.81 o                         
  -1  -4   6        162.13        131.48         6.14 o                         
   0  -4   6        525.71        511.27        13.21 o                         
   1  -4   6        251.86        259.11         8.77 o                         
   2  -4   6         69.97         76.07         4.71 o                         
   3  -4   6        113.66        134.58         6.29 o                         
   4  -4   6        764.63        703.44        27.98 o                         
   5  -4   6       1281.53       1193.23        26.42 o                         
   6  -4   6        216.92        196.84         4.38 o                         
   7  -4   6        107.06        100.56         2.83 o                         
   8  -4   6        745.89        765.84        13.64 o                         
   9  -4   6         44.02         37.42         2.29 o                         
  10  -4   6         16.99         12.78         1.61 o                         
  11  -4   6          6.24          4.41         1.07 o                         
 -10  -3   6         18.35         32.00         1.66 o                         
  -9  -3   6          8.19         10.75         1.25 o                         
  -8  -3   6        175.58        175.96         4.94 o                         
  -7  -3   6        192.19        183.44         4.48 o                         
  -6  -3   6        269.20        255.96         8.13 o                         
  -5  -3   6         17.21         12.46         0.95 o                         
  -4  -3   6        265.71        234.90         7.81 o                         
  -3  -3   6        206.78        166.31         6.30 o                         
  -2  -3   6         91.71         52.24         4.08 o                         
  -1  -3   6         44.22         32.48         3.14 o                         
   0  -3   6         42.55         62.79         3.35 o                         
   1  -3   6       3682.90       3951.37       111.17 o                         
   2  -3   6        199.62        161.18         9.58 o                         
   3  -3   6        398.75        325.67        10.82 o                         
   4  -3   6         13.54         11.58         1.35 o                         
   5  -3   6        413.55        344.07         6.89 o                         
   6  -3   6         45.79         39.69         1.78 o                         
   7  -3   6        318.66        279.69         5.99 o                         
   8  -3   6         97.10         96.06         3.56 o                         
   9  -3   6          1.24          0.41         1.37 o                         
  10  -3   6         53.34         48.82         2.67 o                         
  11  -3   6          4.26          4.68         1.02 o                         
 -11  -2   6          4.66          3.39         0.76 o                         
 -10  -2   6          1.94          1.69         0.80 o                         
  -9  -2   6          1.41          3.38         1.01 o                         
  -8  -2   6         79.99         86.67         3.19 o                         
  -7  -2   6          1.48          1.63         0.91 o                         
  -6  -2   6        226.84        231.42         4.77 o                         
  -5  -2   6         64.76         58.77         2.56 o                         
  -4  -2   6          6.53         13.04         2.88 o                         
  -3  -2   6        234.98        180.79         5.88 o                         
  -2  -2   6        271.84        214.76        10.25 o                         
  -1  -2   6        454.37        400.14        19.52 o                         
   0  -2   6        259.27        308.69        12.66 o                         
   1  -2   6       7539.91       7479.55       229.38 o                         
   2  -2   6       2443.98       2267.30        71.07 o                         
   3  -2   6        243.83        216.46        12.17 o                         
   4  -2   6         10.42         12.90         1.11 o                         
   5  -2   6          6.53          5.62         1.04 o                         
   6  -2   6       1047.14       1047.27        19.69 o                         
   7  -2   6        157.21        150.74         3.46 o                         
   8  -2   6        505.75        513.44        12.16 o                         
   9  -2   6          0.89          0.93         1.22 o                         
  10  -2   6        111.07        120.31         4.02 o                         
  11  -2   6        157.86        136.78         4.73 o                         
 -11  -1   6          3.72          3.17         0.85 o                         
 -10  -1   6         72.89         73.88         2.74 o                         
  -9  -1   6         27.57         24.15         1.84 o                         
  -8  -1   6       1111.02       1107.79        24.28 o                         
  -7  -1   6          0.41          1.39         0.79 o                         
  -6  -1   6          2.17          2.47         0.74 o                         
  -5  -1   6       2645.40       2542.24        91.41 o                         
  -4  -1   6        566.18        591.51        23.65 o                         
  -3  -1   6       2397.13       2536.82        93.46 o                         
  -2  -1   6       2523.29       2293.62        64.75 o                         
  -1  -1   6       1338.65       1134.98        43.11 o                         
   0  -1   6       5812.15       5879.77       293.48 o                         
   1  -1   6         13.50         12.29         4.58 o                         
   2  -1   6         27.68         35.43         2.75 o                         
   3  -1   6          4.01          2.90         1.05 o                         
   4  -1   6         14.59          9.84         1.51 o                         
   5  -1   6         74.66         74.93         2.15 o                         
   6  -1   6        444.03        397.78         7.85 o                         
   7  -1   6         67.67         68.96         2.24 o                         
   8  -1   6         16.60         23.57         1.83 o                         
   9  -1   6        103.14        109.45         3.46 o                         
  10  -1   6         17.78         13.10         1.50 o                         
 -11   0   6         56.82         69.81         1.82 o                         
 -10   0   6        121.37        124.67         4.27 o                         
  -9   0   6          1.44          1.22         0.98 o                         
  -8   0   6        173.24        175.17         4.26 o                         
  -7   0   6       1118.80       1160.65        26.45 o                         
  -6   0   6        396.64        434.63        11.02 o                         
  -5   0   6         20.68         14.56         2.10 o                         
  -4   0   6          1.14          2.34         1.24 o                         
  -3   0   6        145.77        125.81         8.53 o                         
  -2   0   6        594.47        492.37        20.68 o                         
  -1   0   6       1541.35       1077.52        53.26 o                         
   0   0   6         86.71         77.91         9.14 o                         
   1   0   6         14.58          8.99         3.45 o                         
   2   0   6        270.67        248.03        14.16 o                         
   3   0   6         82.60         87.10         4.71 o                         
   4   0   6       1728.88       1769.07        55.32 o                         
   5   0   6       3080.61       2996.78        56.20 o                         
   6   0   6          0.70          1.78         0.66 o                         
   7   0   6        667.30        671.09        17.22 o                         
   8   0   6        456.74        452.00        10.83 o                         
   9   0   6        105.66         96.57         3.67 o                         
  10   0   6         43.49         57.66         2.57 o                         
 -11   1   6         38.02         48.82         1.74 o                         
 -10   1   6        208.41        246.41         6.08 o                         
  -9   1   6         17.59         13.60         1.35 o                         
  -8   1   6        527.10        510.12         9.17 o                         
  -7   1   6        295.55        301.53         6.55 o                         
  -6   1   6         21.86         23.50         1.62 o                         
  -5   1   6       1519.30       1758.60        99.22 o                         
  -4   1   6        216.71        291.77        23.44 o                         
  -3   1   6         54.44         52.64         5.30 o                         
  -2   1   6       2450.13       2012.99        79.34 o                         
  -1   1   6        941.80       1071.35        59.65 o                         
   0   1   6       3638.29       3392.96       172.80 o                         
   1   1   6        325.19        320.73        14.32 o                         
   2   1   6        579.39        520.98        18.85 o                         
   3   1   6       4660.89       3931.55       171.58 o                         
   4   1   6        565.19        638.72        24.73 o                         
   5   1   6        190.56        159.33         3.53 o                         
   6   1   6         37.59         30.51         2.13 o                         
   7   1   6        246.72        265.35         8.12 o                         
   8   1   6          0.51          0.39         0.96 o                         
   9   1   6         16.36         19.65         1.68 o                         
  10   1   6         13.38         13.95         1.95 o                         
 -12   2   6         26.81         23.12         1.83 o                         
 -11   2   6         35.04         35.04         1.63 o                         
 -10   2   6        429.02        518.08         9.89 o                         
  -9   2   6        205.84        195.62         5.57 o                         
  -8   2   6        147.60        165.12         4.18 o                         
  -7   2   6          0.86          0.83         0.96 o                         
  -6   2   6        124.90        128.09         3.74 o                         
  -5   2   6         24.94         24.23         3.22 o                         
  -4   2   6         46.16         45.32         3.24 o                         
  -3   2   6          1.35          0.76         1.40 o                         
  -2   2   6       1322.07       1109.01        47.43 o                         
  -1   2   6          8.83         11.34         1.63 o                         
   0   2   6        279.51        314.94        13.61 o                         
   1   2   6        126.84        160.35         7.77 o                         
   2   2   6       4207.79       4102.44       130.58 o                         
   3   2   6         63.74         55.67         3.62 o                         
   4   2   6        402.14        362.27         9.75 o                         
   5   2   6        629.68        599.90        12.04 o                         
   6   2   6        398.48        425.66        12.60 o                         
   7   2   6         13.46         10.62         1.19 o                         
   8   2   6         73.57         81.43         4.63 o                         
   9   2   6        319.85        328.30        15.87 o                         
 -12   3   6          7.29          5.82         1.28 o                         
 -11   3   6         77.68         85.49         2.18 o                         
 -10   3   6        145.00        148.61         3.79 o                         
  -9   3   6         14.92         19.60         1.47 o                         
  -8   3   6          1.47          2.42         1.00 o                         
  -7   3   6         16.45         21.03         1.29 o                         
  -6   3   6         31.73         25.90         1.47 o                         
  -5   3   6        230.34        222.75         7.56 o                         
  -4   3   6       1826.76       1964.32        46.21 o                         
  -3   3   6       8178.90       7407.82       259.80 o                         
  -2   3   6        250.89        227.24         9.03 o                         
  -1   3   6        757.94        706.65        19.49 o                         
   0   3   6       6342.01       5427.16       163.23 o                         
   1   3   6         18.92         16.98         2.70 o                         
   2   3   6          4.90         11.00         2.09 o                         
   3   3   6        734.81        640.30        21.10 o                         
   4   3   6        569.98        556.24        12.81 o                         
   5   3   6        351.01        303.58         8.10 o                         
   6   3   6          0.41          1.92         1.08 o                         
   7   3   6         24.67         19.07         1.83 o                         
   8   3   6        110.01        103.84         7.04 o                         
   9   3   6        433.54        412.38        15.71 o                         
 -12   4   6          0.21          0.33         2.07 o                         
 -11   4   6         20.70         19.56         1.24 o                         
 -10   4   6          1.23          2.22         0.99 o                         
  -9   4   6         38.31         45.92         2.56 o                         
  -8   4   6        104.48         89.98         2.64 o                         
  -7   4   6        156.65        166.64         3.42 o                         
  -6   4   6         84.83         77.68         2.00 o                         
  -5   4   6        184.83        163.23         4.50 o                         
  -4   4   6        178.92        152.01         5.46 o                         
  -3   4   6         12.27         17.98         1.83 o                         
  -2   4   6        120.02         70.22         3.58 o                         
  -1   4   6        319.11        290.09         8.79 o                         
   0   4   6        251.55        226.83        12.02 o                         
   1   4   6        166.40        177.84         7.37 o                         
   2   4   6         23.27         17.12         1.88 o                         
   3   4   6        349.00        306.19        11.11 o                         
   4   4   6       1505.68       1405.76        32.36 o                         
   5   4   6        170.68        147.67         4.50 o                         
   6   4   6        789.07        823.61        33.94 o                         
   7   4   6        584.01        691.87        25.88 o                         
   8   4   6        109.83        122.81         6.10 o                         
   9   4   6         18.47         20.69         2.15 o                         
 -12   5   6          1.43          0.16         2.04 o                         
 -11   5   6          1.87          1.70         0.75 o                         
 -10   5   6          7.30          8.62         1.23 o                         
  -9   5   6         37.24         40.22         2.01 o                         
  -8   5   6          8.01         10.23         1.23 o                         
  -7   5   6         86.66        108.92         3.31 o                         
  -6   5   6       1443.75       1343.13        19.98 o                         
  -5   5   6         42.08         28.54         1.27 o                         
  -4   5   6         26.58         34.10         1.55 o                         
  -3   5   6       2531.61       2251.14        57.84 o                         
  -2   5   6        468.68        398.85        15.18 o                         
  -1   5   6         20.76         14.31         2.06 o                         
   0   5   6        432.13        419.81        13.51 o                         
   1   5   6       1321.63       1162.28        30.34 o                         
   2   5   6        971.63        832.17        22.25 o                         
   3   5   6        970.40        858.50        21.83 o                         
   4   5   6        128.84        134.16         4.20 o                         
   5   5   6         67.30         69.05         2.90 o                         
   6   5   6        600.53        587.83        19.94 o                         
   7   5   6         48.95         43.23         2.57 o                         
   8   5   6          7.65          8.37         1.43 o                         
 -12   6   6          3.20         -0.20         1.76 o                         
 -11   6   6        158.16        150.23         3.90 o                         
 -10   6   6        128.11        102.84         3.07 o                         
  -9   6   6        249.73        222.88         8.11 o                         
  -8   6   6        731.63        694.68        17.04 o                         
  -7   6   6          2.86          1.53         0.73 o                         
  -6   6   6         17.47         20.91         1.22 o                         
  -5   6   6        701.18        651.97        13.92 o                         
  -4   6   6        609.14        610.34        12.24 o                         
  -3   6   6        130.04        104.08         2.75 o                         
  -2   6   6         74.92         69.47         2.19 o                         
  -1   6   6        167.15        173.54         3.72 o                         
   0   6   6       1479.65       1415.05        38.94 o                         
   1   6   6       1114.59        993.80        22.01 o                         
   2   6   6       3438.36       3033.57        63.29 o                         
   3   6   6        930.34        843.92        17.69 o                         
   4   6   6       2907.50       2896.77        61.00 o                         
   5   6   6        182.39        189.82         5.78 o                         
   6   6   6         98.61        113.10         3.60 o                         
   7   6   6        119.61        136.31         7.90 o                         
 -11   7   6         57.55         60.01         2.82 o                         
 -10   7   6         43.36         35.09         1.69 o                         
  -9   7   6         15.21         19.58         1.62 o                         
  -8   7   6        153.84        123.30         3.41 o                         
  -7   7   6          1.83          1.47         0.88 o                         
  -6   7   6         97.59         90.62         2.35 o                         
  -5   7   6        474.35        452.96         9.71 o                         
  -4   7   6        592.38        544.07         9.90 o                         
  -3   7   6        776.98        652.75        11.50 o                         
  -2   7   6       1213.17       1018.91        18.79 o                         
  -1   7   6       1879.27       1525.99        26.19 o                         
   0   7   6       2269.15       1975.93        46.63 o                         
   1   7   6        259.94        227.60         4.72 o                         
   2   7   6         58.17         50.00         2.83 o                         
   3   7   6        119.93        109.01         3.28 o                         
   4   7   6         71.20         63.05         2.46 o                         
   5   7   6        142.18        150.04         4.59 o                         
   6   7   6        650.82        742.94        25.33 o                         
   7   7   6         89.29         82.80         5.10 o                         
 -11   8   6         68.42         52.88         2.79 o                         
 -10   8   6         60.10         51.32         2.29 o                         
  -9   8   6        269.34        234.88         6.74 o                         
  -8   8   6          1.46          0.81         0.97 o                         
  -7   8   6        253.40        238.32         7.22 o                         
  -6   8   6         44.91         44.75         1.61 o                         
  -5   8   6       1343.77       1194.71        15.97 o                         
  -4   8   6        390.68        366.18         5.12 o                         
  -3   8   6        268.36        273.21         6.53 o                         
  -2   8   6        112.17         93.87         2.69 o                         
  -1   8   6       2210.94       1955.27        31.33 o                         
   0   8   6          0.91          1.11         0.91 o                         
   1   8   6        583.19        548.17        14.17 o                         
   2   8   6        888.05        915.40        20.25 o                         
   3   8   6        157.05        146.12         4.12 o                         
   4   8   6        222.64        228.83         6.77 o                         
   5   8   6         47.38         44.89         2.18 o                         
   6   8   6        303.12        319.80        16.90 o                         
 -11   9   6          4.59          1.47         0.70 o                         
 -10   9   6          4.69          2.90         1.79 o                         
  -9   9   6          5.44          6.47         1.29 o                         
  -8   9   6        280.43        268.19         6.16 o                         
  -7   9   6         76.58         64.18         2.21 o                         
  -6   9   6       2489.75       2315.32        33.92 o                         
  -5   9   6       1798.87       1592.23        21.44 o                         
  -4   9   6        112.84         94.84         2.00 o                         
  -3   9   6       2272.18       2002.59        27.69 o                         
  -2   9   6        607.68        558.76         8.43 o                         
  -1   9   6        180.17        136.92         3.01 o                         
   0   9   6          0.29          0.71         0.90 o                         
   1   9   6        104.97         92.62         2.98 o                         
   2   9   6         45.73         54.08         3.02 o                         
   3   9   6         70.98         70.19         2.61 o                         
   4   9   6          4.89          9.16         0.92 o                         
   5   9   6          8.14          2.23         0.81 o                         
 -10  10   6        129.83        120.71         8.40 o                         
  -9  10   6         15.03         14.34         1.44 o                         
  -8  10   6        322.80        289.92         6.69 o                         
  -7  10   6         47.09         46.96         1.91 o                         
  -6  10   6         58.67         55.02         1.73 o                         
  -5  10   6          4.77          4.56         0.91 o                         
  -4  10   6         83.48         65.68         2.01 o                         
  -3  10   6         10.41          6.60         0.83 o                         
  -2  10   6        234.19        197.92         3.54 o                         
  -1  10   6        166.13        137.09         3.21 o                         
   0  10   6        219.05        194.23         5.42 o                         
   1  10   6          0.35         -0.33         1.29 o                         
   2  10   6        688.42        700.50        16.44 o                         
   3  10   6        104.81        121.11         3.48 o                         
   4  10   6        597.60        606.67        57.84 o                         
  -9  11   6        567.87        437.26        13.74 o                         
  -8  11   6         14.14          9.73         1.45 o                         
  -7  11   6          4.20          3.42         1.03 o                         
  -6  11   6        823.88        798.60        15.01 o                         
  -5  11   6         68.29         64.15         2.04 o                         
  -4  11   6        206.60        187.48         4.86 o                         
  -3  11   6         82.97         69.75         2.21 o                         
  -2  11   6         85.38         82.79         2.27 o                         
  -1  11   6        275.79        329.30         7.02 o                         
   0  11   6        293.61        283.58         6.94 o                         
   1  11   6         47.05         54.62         2.86 o                         
   2  11   6         70.36        105.95         3.05 o                         
  -8  12   6         71.32         58.76         4.84 o                         
  -7  12   6         68.98         59.67         2.53 o                         
  -6  12   6          0.59          0.15         0.90 o                         
  -5  12   6         44.70         36.60         2.05 o                         
  -4  12   6         20.70         16.60         1.48 o                         
  -3  12   6         90.79         80.68         2.80 o                         
  -2  12   6         46.67         47.27         2.40 o                         
  -1  12   6        471.39        522.68        12.30 o                         
   0  12   6         54.84         59.92         2.69 o                         
   1  12   6        714.95        758.36        52.93 o                         
  -7  13   6         39.97         31.47         3.03 o                         
  -6  13   6        143.70        109.49         7.21 o                         
  -5  13   6        163.08        143.25         8.09 o                         
  -4  13   6        383.33        417.17        12.79 o                         
  -3  13   6       1015.09       1046.21        37.26 o                         
  -2  13   6         22.25         22.92         2.42 o                         
  -1  13   6        435.16        359.00        18.64 o                         
   1 -14   7          4.83          1.25         2.24 o                         
   2 -14   7        178.28        239.00        14.17 o                         
   3 -14   7        121.87        167.97        11.69 o                         
   4 -14   7        122.28        152.57         8.38 o                         
   5 -14   7          0.58         -0.81         1.12 o                         
   6 -14   7        155.81        159.12         9.59 o                         
  -2 -13   7          2.31          3.23         1.04 o                         
  -1 -13   7        400.34        481.64        14.90 o                         
   0 -13   7         22.45         28.21         2.09 o                         
   1 -13   7        217.03        240.72        18.13 o                         
   2 -13   7        463.05        507.94        17.40 o                         
   3 -13   7         27.43         37.67         3.34 o                         
   4 -13   7        852.59       1048.14        60.06 o                         
   5 -13   7          2.75          8.25         1.91 o                         
   6 -13   7          0.46         -0.12         0.95 o                         
   7 -13   7         46.04         35.20         2.23 o                         
  -4 -12   7         34.88         51.78         3.72 o                         
  -3 -12   7        132.17        157.70         6.12 o                         
  -2 -12   7         60.19         62.52         2.40 o                         
  -1 -12   7        282.43        344.35        11.67 o                         
   0 -12   7         32.74         32.92         2.38 o                         
   1 -12   7        218.48        252.86         6.45 o                         
   2 -12   7          0.86         -0.10         1.32 o                         
   3 -12   7        321.39        328.42        15.51 o                         
   4 -12   7         13.74         15.49         1.36 o                         
   5 -12   7         51.09         54.42         3.06 o                         
   6 -12   7          6.13          5.31         1.13 o                         
   7 -12   7         26.21         31.25         2.21 o                         
   8 -12   7        413.86        483.02        16.55 o                         
   9 -12   7        532.12        388.15        20.33 o                         
  -5 -11   7         15.82         12.15         1.38 o                         
  -4 -11   7        297.03        323.24         7.51 o                         
  -3 -11   7        115.54        122.59         3.51 o                         
  -2 -11   7        284.48        261.36         5.33 o                         
  -1 -11   7        493.90        471.90        10.27 o                         
   0 -11   7        172.34        155.99         3.71 o                         
   1 -11   7        547.47        546.53        15.11 o                         
   2 -11   7        115.51        112.78         2.98 o                         
   3 -11   7         39.71         44.46         1.98 o                         
   4 -11   7        220.95        226.40         6.78 o                         
   5 -11   7        707.26        806.54        23.55 o                         
   6 -11   7        226.68        255.91         9.41 o                         
   7 -11   7        740.83        917.31        43.96 o                         
   8 -11   7          0.34          1.29         1.09 o                         
   9 -11   7        112.81         98.98         6.22 o                         
  -6 -10   7        246.65        260.88         7.99 o                         
  -5 -10   7         13.63         12.72         1.08 o                         
  -4 -10   7         95.11        107.17         2.91 o                         
  -3 -10   7        165.05        156.07         3.18 o                         
  -2 -10   7         50.92         50.20         1.65 o                         
  -1 -10   7        260.12        245.48         7.06 o                         
   0 -10   7        774.97        703.86        18.15 o                         
   1 -10   7        512.64        493.23        11.44 o                         
   2 -10   7        202.40        208.96         5.33 o                         
   3 -10   7         66.29         66.35         1.98 o                         
   4 -10   7        185.24        205.09         6.88 o                         
   5 -10   7        429.51        482.26        18.48 o                         
   6 -10   7       1923.89       2331.72        97.22 o                         
   7 -10   7        199.01        217.52         8.03 o                         
   8 -10   7        560.10        547.37        15.31 o                         
   9 -10   7        901.61        989.71        50.98 o                         
  10 -10   7          8.55          6.68         1.71 o                         
  -7  -9   7        204.18        188.23         5.75 o                         
  -6  -9   7         51.44         66.25         1.84 o                         
  -5  -9   7        149.18        162.96         3.63 o                         
  -4  -9   7        545.90        482.65         9.33 o                         
  -3  -9   7         72.77         72.64         1.99 o                         
  -2  -9   7         10.89         11.33         0.96 o                         
  -1  -9   7          0.58          0.97         0.77 o                         
   0  -9   7         16.98         10.84         0.95 o                         
   1  -9   7       1757.07       1720.89        46.35 o                         
   2  -9   7       3257.21       3371.89        73.65 o                         
   3  -9   7       1759.92       1857.21        41.02 o                         
   4  -9   7       1759.97       1955.10        51.83 o                         
   5  -9   7        200.95        193.30         7.22 o                         
   6  -9   7          2.33          3.15         1.55 o                         
   7  -9   7        130.45        118.11         3.58 o                         
   8  -9   7        249.47        219.65        13.89 o                         
   9  -9   7         44.87         39.24         2.76 o                         
  10  -9   7         26.15         24.22         3.26 o                         
  -7  -8   7         19.60         23.98         1.04 o                         
  -6  -8   7        251.74        255.40         6.00 o                         
  -5  -8   7          0.45          0.34         0.86 o                         
  -4  -8   7          1.77          1.27         0.78 o                         
  -3  -8   7        733.44        643.90        14.87 o                         
  -2  -8   7        764.81        664.29        18.01 o                         
  -1  -8   7       1102.66       1026.60        24.46 o                         
   0  -8   7          4.60          5.28         0.86 o                         
   1  -8   7         37.01         37.17         1.43 o                         
   2  -8   7         60.20         59.38         1.68 o                         
   3  -8   7       1326.88       1403.96        27.45 o                         
   4  -8   7         22.13         19.12         1.47 o                         
   5  -8   7       1833.38       1787.96        52.85 o                         
   6  -8   7        259.25        241.13         6.12 o                         
   7  -8   7          5.38          5.40         1.23 o                         
   8  -8   7         35.43         23.95         2.77 o                         
   9  -8   7        102.57        111.93         6.59 o                         
  10  -8   7          9.86          9.33         1.95 o                         
  -8  -7   7         90.05         98.91         4.51 o                         
  -7  -7   7        185.29        188.72         4.42 o                         
  -6  -7   7        774.94        781.06        18.92 o                         
  -5  -7   7         10.05         13.56         1.28 o                         
  -4  -7   7         11.91         16.18         1.26 o                         
  -3  -7   7         57.15         56.95         1.93 o                         
  -2  -7   7       6124.78       5696.04        81.93 o                         
  -1  -7   7        264.35        212.88         4.57 o                         
   0  -7   7       1915.78       1875.04        29.06 o                         
   1  -7   7       9926.80      10310.70       227.20 o                         
   2  -7   7         24.50         19.75         1.23 o                         
   3  -7   7        327.13        320.72         8.13 o                         
   4  -7   7          1.46          2.31         1.02 o                         
   5  -7   7        303.22        307.59         8.93 o                         
   6  -7   7         12.33         10.59         1.12 o                         
   7  -7   7        234.28        206.93         5.16 o                         
   8  -7   7         30.96         30.60         2.64 o                         
   9  -7   7         65.94         60.02        13.63 o                         
  10  -7   7         46.15         37.49         4.30 o                         
  11  -7   7         22.89         13.01         2.22 o                         
  -9  -6   7          3.28          5.13         0.87 o                         
  -8  -6   7        172.52        177.36         4.37 o                         
  -7  -6   7        184.45        167.06         4.28 o                         
  -6  -6   7       1353.69       1276.36        24.16 o                         
  -5  -6   7          7.12         11.50         1.10 o                         
  -4  -6   7       1418.26       1212.16        19.99 o                         
  -3  -6   7        411.94        339.24         7.62 o                         
  -2  -6   7        504.53        513.54        12.89 o                         
  -1  -6   7        708.51        693.87        13.28 o                         
   0  -6   7       4221.98       4618.21       103.33 o                         
   1  -6   7        134.92        154.83         6.00 o                         
   2  -6   7          0.03          0.64         0.99 o                         
   3  -6   7       1110.88       1170.57        24.55 o                         
   4  -6   7         40.00         45.66         2.09 o                         
   5  -6   7        119.12        104.62         3.16 o                         
   6  -6   7        970.54        828.54        17.30 o                         
   7  -6   7         69.59         86.77         2.92 o                         
   8  -6   7        588.81        532.87        15.20 o                         
   9  -6   7        246.18        244.25         8.11 o                         
  10  -6   7         72.83         75.72         6.68 o                         
  11  -6   7          9.66         11.31         1.50 o                         
  -9  -5   7          6.12          5.32         0.80 o                         
  -8  -5   7         93.87         99.91         2.93 o                         
  -7  -5   7        151.31        153.92         4.47 o                         
  -6  -5   7         58.12         49.83         2.04 o                         
  -5  -5   7        825.74        688.63        13.27 o                         
  -4  -5   7       1649.42       1427.57        25.98 o                         
  -3  -5   7          0.91          2.31         0.81 o                         
  -2  -5   7       4932.91       4447.30       100.01 o                         
  -1  -5   7        111.24         94.93         3.96 o                         
   0  -5   7          0.36          1.05         0.74 o                         
   1  -5   7        539.76        547.51        11.88 o                         
   2  -5   7        976.34       1060.03        21.82 o                         
   3  -5   7        890.02        950.25        20.58 o                         
   4  -5   7       1639.17       1828.10        42.88 o                         
   5  -5   7        185.88        191.12         4.69 o                         
   6  -5   7       1438.39       1332.54        29.69 o                         
   7  -5   7          7.93          9.74         1.07 o                         
   8  -5   7         17.31         16.58         1.75 o                         
   9  -5   7        307.76        290.90         8.36 o                         
  10  -5   7        296.69        286.33         9.77 o                         
  11  -5   7          6.40          9.76         1.51 o                         
 -10  -4   7         98.66         85.40        14.27 o                         
  -9  -4   7        198.62        188.36         5.17 o                         
  -8  -4   7         21.55         14.89         1.29 o                         
  -7  -4   7       1313.30       1183.73        21.56 o                         
  -6  -4   7         86.18         78.00         2.32 o                         
  -5  -4   7          5.11          6.99         0.90 o                         
  -4  -4   7         96.74         65.70         2.09 o                         
  -3  -4   7        534.31        424.62        12.41 o                         
  -2  -4   7       1000.59       1052.66        29.16 o                         
  -1  -4   7         12.26         14.81         1.28 o                         
   0  -4   7        491.56        614.92        19.28 o                         
   1  -4   7       1059.91       1147.82        34.97 o                         
   2  -4   7         48.96         58.38         3.63 o                         
   3  -4   7       5805.22       5793.84       128.51 o                         
   4  -4   7         97.77        122.18         4.49 o                         
   5  -4   7       2091.29       2091.32        43.75 o                         
   6  -4   7       1129.53       1030.01        19.94 o                         
   7  -4   7         76.90         83.00         2.54 o                         
   8  -4   7        357.75        366.17         8.04 o                         
   9  -4   7         27.45         28.13         2.23 o                         
  10  -4   7          5.84          5.31         1.24 o                         
  11  -4   7          0.49          0.07         0.90 o                         
 -10  -3   7         82.23         95.96         4.58 o                         
  -9  -3   7          0.33          1.23         0.81 o                         
  -8  -3   7        448.27        436.06         9.57 o                         
  -7  -3   7        352.16        337.19         8.27 o                         
  -6  -3   7         23.72         18.24         1.16 o                         
  -5  -3   7        323.56        273.09         5.63 o                         
  -4  -3   7        829.28        786.02        18.96 o                         
  -3  -3   7         11.53          7.15         1.12 o                         
  -2  -3   7       1791.12       1543.76       118.64 o                         
  -1  -3   7        863.99        760.51        23.05 o                         
   0  -3   7       7113.92       7889.54       194.18 o                         
   1  -3   7       2217.95       2355.90        81.03 o                         
   2  -3   7        584.99        566.38        16.20 o                         
   3  -3   7       1079.39        921.38        42.73 o                         
   4  -3   7          0.66          0.82         1.72 o                         
   5  -3   7        357.85        329.00         8.96 o                         
   6  -3   7          6.78          3.72         0.91 o                         
   7  -3   7        489.68        491.16         8.35 o                         
   8  -3   7        155.42        163.84         4.82 o                         
   9  -3   7         56.50         51.66         2.60 o                         
  10  -3   7         26.43         27.71         2.80 o                         
  11  -3   7         36.35         29.14         2.06 o                         
 -11  -2   7          3.66          3.10         0.96 o                         
 -10  -2   7        139.36        147.20         3.57 o                         
  -9  -2   7         73.45         78.49         2.85 o                         
  -8  -2   7          1.19          0.64         0.96 o                         
  -7  -2   7          1.90          2.65         0.93 o                         
  -6  -2   7         68.23         53.78         1.98 o                         
  -5  -2   7       1058.46        982.66        19.20 o                         
  -4  -2   7       1056.24       1042.49        25.80 o                         
  -3  -2   7         51.97         22.00         1.63 o                         
  -2  -2   7       7610.41       7700.68       284.23 o                         
  -1  -2   7        612.99        692.76        28.62 o                         
   0  -2   7        594.36        415.33        50.19 o                         
   1  -2   7       1388.78       1337.33       132.02 o                         
   2  -2   7       3113.85       3198.00        71.48 o                         
   3  -2   7       1325.78       1286.93        69.88 o                         
   4  -2   7        221.48        187.27        12.45 o                         
   5  -2   7          1.42          3.16         1.00 o                         
   6  -2   7         21.64         25.53         1.73 o                         
   7  -2   7         79.87         80.71         3.00 o                         
   8  -2   7        135.11        156.42         5.40 o                         
   9  -2   7         23.26         20.43         1.82 o                         
  10  -2   7          0.46          1.17         1.28 o                         
 -11  -1   7          7.90          7.02         1.50 o                         
 -10  -1   7        128.38        129.50         3.52 o                         
  -9  -1   7          8.73          9.27         1.18 o                         
  -8  -1   7          0.61          0.05         0.81 o                         
  -7  -1   7        108.83        127.17         3.68 o                         
  -6  -1   7        230.38        236.88         8.06 o                         
  -5  -1   7       4413.31       4337.57       180.08 o                         
  -4  -1   7        834.41        682.07        23.65 o                         
  -3  -1   7        985.05       1071.27        55.88 o                         
  -2  -1   7      13475.53      12817.85       472.23 o                         
  -1  -1   7         62.49         44.52         3.68 o                         
   0  -1   7       4002.80       3876.79       239.81 o                         
   1  -1   7        627.86        704.73        28.76 o                         
   2  -1   7         25.81         15.97         1.56 o                         
   3  -1   7       1137.46        972.75        54.81 o                         
   4  -1   7          1.72          1.32         0.95 o                         
   5  -1   7         11.44         10.63         0.99 o                         
   6  -1   7         23.49         26.05         1.62 o                         
   7  -1   7         20.67         20.80         1.76 o                         
   8  -1   7         26.69         32.39         2.04 o                         
   9  -1   7          0.28          0.64         1.18 o                         
  10  -1   7         21.56         25.48         1.53 o                         
 -11   0   7         55.58         69.68         4.16 o                         
 -10   0   7          7.44          6.09         1.04 o                         
  -9   0   7        156.38        158.33         4.78 o                         
  -8   0   7         39.97         39.30         1.69 o                         
  -7   0   7        414.38        447.20         9.51 o                         
  -6   0   7         16.84         11.47         1.36 o                         
  -5   0   7        378.16        335.92        15.41 o                         
  -4   0   7        202.42        211.82        10.05 o                         
  -3   0   7       1505.92       1486.13        96.18 o                         
  -2   0   7        492.58        392.37        15.20 o                         
  -1   0   7        395.56        464.04        31.23 o                         
   0   0   7         29.11         31.09         2.68 o                         
   1   0   7       1433.75       1404.81        43.36 o                         
   2   0   7        364.03        312.54        12.50 o                         
   3   0   7        875.94        691.06        33.78 o                         
   4   0   7        127.22        120.71         3.53 o                         
   5   0   7        436.80        408.27        14.04 o                         
   6   0   7        438.58        460.55         9.29 o                         
   7   0   7         36.47         37.87         2.01 o                         
   8   0   7        133.68        129.45         3.89 o                         
   9   0   7         22.29         21.59         1.52 o                         
  10   0   7         34.34         42.32         4.31 o                         
 -11   1   7         15.82         18.84         1.69 o                         
 -10   1   7        100.81         98.44         3.18 o                         
  -9   1   7         94.03        100.19         2.87 o                         
  -8   1   7        236.65        263.70         6.28 o                         
  -7   1   7        250.37        226.03         7.01 o                         
  -6   1   7         82.51         92.31         3.16 o                         
  -5   1   7       2086.83       2281.19       106.92 o                         
  -4   1   7          2.07          1.63         1.01 o                         
  -3   1   7        133.53        141.80         6.25 o                         
  -2   1   7          2.48          7.54         1.37 o                         
  -1   1   7         17.68         19.79         2.62 o                         
   0   1   7       1414.29       1571.23        85.76 o                         
   1   1   7        163.93        208.69        10.19 o                         
   2   1   7        453.85        528.22        28.14 o                         
   3   1   7         60.33         90.36         7.01 o                         
   4   1   7        134.03        140.75         4.70 o                         
   5   1   7          3.31          4.29         0.95 o                         
   6   1   7          5.86          4.72         1.08 o                         
   7   1   7          5.74          6.51         1.17 o                         
   8   1   7        199.00        230.49         6.19 o                         
   9   1   7          2.08          1.64         0.92 o                         
 -12   2   7         57.82         42.61         3.71 o                         
 -11   2   7          6.54          3.63         0.88 o                         
 -10   2   7        304.08        350.87         6.70 o                         
  -9   2   7        247.72        260.26         5.95 o                         
  -8   2   7         76.51         86.05         2.94 o                         
  -7   2   7         15.45         16.93         1.27 o                         
  -6   2   7         67.98         65.94         4.07 o                         
  -5   2   7        331.16        312.49        10.86 o                         
  -4   2   7          5.63          9.12         1.47 o                         
  -3   2   7         24.93         20.10         1.93 o                         
  -2   2   7        917.02        751.77        35.03 o                         
  -1   2   7       1378.34       1349.05        49.28 o                         
   0   2   7       1189.25       1062.89        33.95 o                         
   1   2   7        449.56        390.88        14.82 o                         
   2   2   7        675.92        516.40        22.59 o                         
   3   2   7         96.80         86.39         4.19 o                         
   4   2   7        175.35        172.20         4.40 o                         
   5   2   7        653.82        624.16        16.48 o                         
   6   2   7         48.51         55.85         2.62 o                         
   7   2   7          2.63          1.56         1.01 o                         
   8   2   7         13.85         16.38         1.23 o                         
   9   2   7         21.96         21.58         1.82 o                         
 -12   3   7         54.57         41.66         2.45 o                         
 -11   3   7        362.92        366.08         7.29 o                         
 -10   3   7          2.83          2.57         1.01 o                         
  -9   3   7         34.91         41.75         2.08 o                         
  -8   3   7          0.84          2.32         0.89 o                         
  -7   3   7        142.01        171.46         4.18 o                         
  -6   3   7        273.11        266.46         6.59 o                         
  -5   3   7       2070.51       2072.49        44.64 o                         
  -4   3   7        786.46        709.55        21.11 o                         
  -3   3   7         30.18         19.96         3.82 o                         
  -2   3   7        498.99        332.46        16.85 o                         
  -1   3   7       1483.66       1516.88        55.56 o                         
   0   3   7        832.82        659.02        22.73 o                         
   1   3   7          0.13          2.30         3.61 o                         
   2   3   7        122.42        125.30         5.34 o                         
   3   3   7        197.38        144.84         4.24 o                         
   4   3   7          2.19          1.84         0.80 o                         
   5   3   7         31.04         30.87         1.81 o                         
   6   3   7        314.35        290.62        14.57 o                         
   7   3   7        148.19        140.92         6.40 o                         
   8   3   7         25.85         25.62         2.13 o                         
   9   3   7         15.48         14.30         1.79 o                         
 -12   4   7          0.03         -0.29         1.85 o                         
 -11   4   7         11.99         10.46         0.94 o                         
 -10   4   7         21.82         22.68         1.49 o                         
  -9   4   7         33.07         31.82         1.71 o                         
  -8   4   7        137.82        128.75         3.11 o                         
  -7   4   7          9.34         15.66         1.08 o                         
  -6   4   7        809.27        817.97        11.31 o                         
  -5   4   7        484.29        535.13        10.25 o                         
  -4   4   7        499.33        430.91        20.90 o                         
  -3   4   7       1011.62        900.42        25.48 o                         
  -2   4   7        360.58        390.49        15.22 o                         
  -1   4   7       1080.10        893.57        36.49 o                         
   0   4   7         74.01         64.95         7.60 o                         
   1   4   7         66.50         46.25         3.76 o                         
   2   4   7          1.98          3.34         0.81 o                         
   3   4   7        324.38        271.18         6.38 o                         
   4   4   7         51.35         42.44         2.42 o                         
   5   4   7         43.96         48.14         2.40 o                         
   6   4   7        125.07        133.09         5.52 o                         
   7   4   7          7.52          8.26         1.32 o                         
   8   4   7          4.48          3.86         1.08 o                         
 -12   5   7         42.02         27.28         2.99 o                         
 -11   5   7          0.35          0.60         1.06 o                         
 -10   5   7        161.67        159.14         7.11 o                         
  -9   5   7        179.28        187.41         4.28 o                         
  -8   5   7        924.79        846.48        13.30 o                         
  -7   5   7         28.47         28.10         1.39 o                         
  -6   5   7       1531.05       1403.59        23.69 o                         
  -5   5   7        284.63        218.39         4.41 o                         
  -4   5   7        706.30        700.94        13.99 o                         
  -3   5   7       1145.38       1068.73        19.46 o                         
  -2   5   7         80.80         79.70         2.64 o                         
  -1   5   7        338.59        334.52         7.76 o                         
   0   5   7        109.13         87.67         2.81 o                         
   1   5   7          1.45          1.19         0.83 o                         
   2   5   7        177.49        176.77         6.97 o                         
   3   5   7          0.10          1.04         0.95 o                         
   4   5   7        626.95        640.14        21.17 o                         
   5   5   7         79.67         80.77         3.02 o                         
   6   5   7          2.93          5.73         1.69 o                         
   7   5   7         15.96         15.50         1.66 o                         
 -11   6   7          0.13          0.60         1.12 o                         
 -10   6   7        192.99        179.80         4.61 o                         
  -9   6   7        324.36        323.71        10.45 o                         
  -8   6   7         30.86         22.76         1.63 o                         
  -7   6   7        133.31         94.61         2.88 o                         
  -6   6   7       1449.69       1291.13        27.16 o                         
  -5   6   7        366.67        306.32         5.55 o                         
  -4   6   7        353.87        314.51         7.96 o                         
  -3   6   7        141.84        131.23         3.74 o                         
  -2   6   7       1873.42       1684.82        26.59 o                         
  -1   6   7       1103.05        970.46        16.47 o                         
   0   6   7       1020.29        913.65        17.35 o                         
   1   6   7        341.16        317.24        10.29 o                         
   2   6   7        772.76        761.46        22.87 o                         
   3   6   7          0.59          0.46         1.06 o                         
   4   6   7        135.95        139.31         4.43 o                         
   5   6   7         59.54         55.57         2.14 o                         
   6   6   7        243.73        257.17         6.59 o                         
   7   6   7         10.52          9.53         1.23 o                         
 -11   7   7        235.88        234.59         8.27 o                         
 -10   7   7         26.75         25.40         1.47 o                         
  -9   7   7        229.68        206.95         5.92 o                         
  -8   7   7        437.27        376.45         7.98 o                         
  -7   7   7        409.97        380.00         9.32 o                         
  -6   7   7          1.98          2.86         0.76 o                         
  -5   7   7         83.39         69.62         2.65 o                         
  -4   7   7        118.50        107.45         2.65 o                         
  -3   7   7          5.36          5.70         0.86 o                         
  -2   7   7          2.80          4.73         0.80 o                         
  -1   7   7        187.09        176.53         4.07 o                         
   0   7   7         66.75         54.12         1.82 o                         
   1   7   7       2270.37       2107.18        38.41 o                         
   2   7   7          3.00          8.07         1.30 o                         
   3   7   7         15.38         10.52         1.36 o                         
   4   7   7        154.46        173.29         4.50 o                         
   5   7   7        387.39        384.55         8.90 o                         
   6   7   7          4.79          5.04         1.03 o                         
 -11   8   7         50.13         39.98         2.20 o                         
 -10   8   7         62.32         49.66         2.65 o                         
  -9   8   7        257.34        236.01         7.31 o                         
  -8   8   7         19.24         15.22         1.41 o                         
  -7   8   7         15.79         13.35         1.14 o                         
  -6   8   7         57.76         61.07         1.96 o                         
  -5   8   7        160.40        133.62         4.78 o                         
  -4   8   7       2761.08       2561.53        51.42 o                         
  -3   8   7       2107.68       1895.23        43.45 o                         
  -2   8   7        249.79        250.98         5.44 o                         
  -1   8   7       1741.94       1654.28        32.95 o                         
   0   8   7          1.31          1.42         0.82 o                         
   1   8   7          2.15          2.15         0.87 o                         
   2   8   7        344.40        347.08         9.17 o                         
   3   8   7         59.03         58.93         2.50 o                         
   4   8   7         19.96         22.13         1.31 o                         
   5   8   7          2.43          2.04         0.61 o                         
 -10   9   7        555.48        467.37        11.71 o                         
  -9   9   7        134.61        125.70         4.75 o                         
  -8   9   7        543.30        492.96        12.54 o                         
  -7   9   7        814.77        749.45        17.72 o                         
  -6   9   7        699.95        642.34        13.56 o                         
  -5   9   7          3.11          3.48         1.07 o                         
  -4   9   7         53.75         64.77         1.93 o                         
  -3   9   7         40.58         42.78         1.43 o                         
  -2   9   7        238.48        219.48         4.59 o                         
  -1   9   7        181.18        175.09         3.60 o                         
   0   9   7         95.15         89.15         2.53 o                         
   1   9   7        115.39        123.80         3.26 o                         
   2   9   7         38.01         30.32         1.69 o                         
   3   9   7         12.75         12.19         1.06 o                         
   4   9   7         26.84         26.65         1.20 o                         
 -10  10   7          7.05          3.81         0.92 o                         
  -9  10   7         25.51         20.91         1.64 o                         
  -8  10   7        157.16        140.74         4.52 o                         
  -7  10   7       1053.17        939.10        18.66 o                         
  -6  10   7        333.80        319.22         8.07 o                         
  -5  10   7         13.14         14.60         1.27 o                         
  -4  10   7       1666.21       1634.13        26.41 o                         
  -3  10   7        221.06        189.20         3.86 o                         
  -2  10   7          2.65          1.95         0.73 o                         
  -1  10   7          1.12          2.16         0.94 o                         
   0  10   7        228.59        230.63         6.04 o                         
   1  10   7          0.53         -0.81         0.81 o                         
   2  10   7        193.26        197.53         5.24 o                         
   3  10   7        173.46        194.88         5.32 o                         
  -9  11   7        830.34        606.34        30.87 o                         
  -8  11   7        223.13        195.91         8.56 o                         
  -7  11   7          8.28          7.55         1.63 o                         
  -6  11   7        422.16        400.53         9.21 o                         
  -5  11   7        126.97        110.36         2.91 o                         
  -4  11   7          9.08         14.43         1.15 o                         
  -3  11   7         68.25         73.50         2.54 o                         
  -2  11   7        480.26        475.12         9.98 o                         
  -1  11   7         35.67         26.28         1.59 o                         
   0  11   7         14.39         24.31         1.70 o                         
   1  11   7          9.08         16.89         1.24 o                         
   2  11   7          4.22          5.12         0.74 o                         
  -8  12   7          8.67          5.42         1.22 o                         
  -7  12   7        132.99        108.65         4.25 o                         
  -6  12   7         13.52         13.87         1.30 o                         
  -5  12   7        133.61        128.09         4.89 o                         
  -4  12   7         33.66         30.90         1.49 o                         
  -3  12   7        244.57        240.81         6.24 o                         
  -2  12   7         77.97         89.81         2.80 o                         
  -1  12   7        288.06        289.15         7.08 o                         
   0  12   7        278.48        287.10        13.07 o                         
  -6  13   7         11.55          8.56         1.44 o                         
  -5  13   7        214.77        150.44         8.60 o                         
  -4  13   7        154.05        147.46         7.01 o                         
  -3  13   7         15.17         15.78         1.44 o                         
   1 -14   8          1.73          4.12         2.21 o                         
   2 -14   8        565.12        583.17       104.57 o                         
   3 -14   8         89.46        104.77         4.82 o                         
   4 -14   8        261.72        284.01        16.05 o                         
   5 -14   8         60.84         53.50         6.42 o                         
  -2 -13   8        136.00        143.35         8.27 o                         
  -1 -13   8        198.33        236.68         9.73 o                         
   0 -13   8         16.20         18.21         1.80 o                         
   1 -13   8        145.77        166.77        10.88 o                         
   2 -13   8         73.91         57.77         3.57 o                         
   3 -13   8          2.42         -0.79         1.42 o                         
   4 -13   8         97.07        102.04         5.76 o                         
   5 -13   8          3.45          2.99         1.55 o                         
   6 -13   8          0.85         -0.09         1.15 o                         
   7 -13   8         92.06         65.93         5.64 o                         
  -3 -12   8         21.15         17.32         1.87 o                         
  -2 -12   8        174.79        216.96         6.61 o                         
  -1 -12   8         21.23         26.65         1.51 o                         
   0 -12   8        104.87         97.01         3.90 o                         
   1 -12   8        244.38        264.04         9.43 o                         
   2 -12   8          0.33          1.74         1.30 o                         
   3 -12   8          1.81          3.23         1.50 o                         
   4 -12   8         30.75         39.40         2.03 o                         
   5 -12   8        149.08        150.05         6.30 o                         
   6 -12   8         61.24         57.02         2.32 o                         
   7 -12   8         10.51         10.18         1.43 o                         
   8 -12   8         62.80         54.49         2.22 o                         
  -5 -11   8          0.44          0.59         0.61 o                         
  -4 -11   8        731.50        812.37        23.09 o                         
  -3 -11   8        150.40        160.32         4.47 o                         
  -2 -11   8         22.76         25.63         1.29 o                         
  -1 -11   8       1101.57       1055.41        34.75 o                         
   0 -11   8          4.38          4.27         0.98 o                         
   1 -11   8        700.63        719.29        21.58 o                         
   2 -11   8          1.49          2.21         1.15 o                         
   3 -11   8        230.02        230.42         7.00 o                         
   4 -11   8         85.06         74.99         2.68 o                         
   5 -11   8         10.91         10.62         1.41 o                         
   6 -11   8        205.06        233.85         8.47 o                         
   7 -11   8        341.20        393.13        12.72 o                         
   8 -11   8          2.78          3.84         1.06 o                         
   9 -11   8          0.24          1.85         1.39 o                         
  -6 -10   8        171.16        185.44         7.36 o                         
  -5 -10   8         41.27         47.42         2.61 o                         
  -4 -10   8         31.89         32.59         1.63 o                         
  -3 -10   8         37.71         33.63         1.54 o                         
  -2 -10   8        428.63        367.05         8.93 o                         
  -1 -10   8         21.75         18.67         1.24 o                         
   0 -10   8         12.19          9.11         1.16 o                         
   1 -10   8        302.99        306.17         6.45 o                         
   2 -10   8        488.66        445.51        13.97 o                         
   3 -10   8        193.78        198.71         5.31 o                         
   4 -10   8        410.52        452.80        10.66 o                         
   5 -10   8        112.08        116.42         4.27 o                         
   6 -10   8       1202.58       1370.25        30.52 o                         
   7 -10   8          6.41          8.23         1.30 o                         
   8 -10   8         39.00         44.48         2.39 o                         
   9 -10   8        287.29        213.66        14.13 o                         
  -7  -9   8        109.90         94.72        21.65 o                         
  -6  -9   8        271.54        290.88         8.52 o                         
  -5  -9   8         18.63         18.51         1.15 o                         
  -4  -9   8        257.17        240.88         5.68 o                         
  -3  -9   8         52.46         42.01         1.59 o                         
  -2  -9   8         66.90         48.65         2.11 o                         
  -1  -9   8         43.61         43.65         2.01 o                         
   0  -9   8          7.08          5.21         0.88 o                         
   1  -9   8        140.94        139.91         3.58 o                         
   2  -9   8        753.57        817.76        23.41 o                         
   3  -9   8       1228.19       1299.73        17.70 o                         
   4  -9   8        343.37        368.01         6.28 o                         
   5  -9   8        287.06        279.26         8.64 o                         
   6  -9   8        172.55        129.71         3.78 o                         
   7  -9   8        399.52        369.12        10.74 o                         
   8  -9   8          8.54          8.76         2.52 o                         
   9  -9   8         81.70         58.02         7.68 o                         
  10  -9   8         22.34         17.93         2.33 o                         
  -7  -8   8         89.31         95.60         4.20 o                         
  -6  -8   8          1.24          2.27         0.75 o                         
  -5  -8   8          4.91          4.24         0.94 o                         
  -4  -8   8         28.65         26.28         1.33 o                         
  -3  -8   8         12.07         12.05         1.08 o                         
  -2  -8   8        124.18        108.90         3.50 o                         
  -1  -8   8        617.06        535.78        10.97 o                         
   0  -8   8       3429.81       3241.90        64.84 o                         
   1  -8   8         72.03         67.40         2.72 o                         
   2  -8   8        133.75        150.81         3.20 o                         
   3  -8   8       2712.45       2768.50        43.73 o                         
   4  -8   8         12.31          9.79         1.22 o                         
   5  -8   8        144.89        127.82         6.09 o                         
   6  -8   8        563.39        517.67        12.77 o                         
   7  -8   8        265.67        249.77         7.59 o                         
   8  -8   8        366.30        312.75        11.62 o                         
   9  -8   8         11.22         12.24         1.76 o                         
  10  -8   8         24.11         17.78         1.67 o                         
  -8  -7   8         10.20         11.19         2.94 o                         
  -7  -7   8        112.14        117.44         2.79 o                         
  -6  -7   8         83.37         90.39         3.09 o                         
  -5  -7   8       1432.86       1414.67        25.90 o                         
  -4  -7   8       2786.92       2589.20        45.07 o                         
  -3  -7   8          1.67          2.60         0.97 o                         
  -2  -7   8       2439.87       2281.05        39.54 o                         
  -1  -7   8       3307.62       3315.82        64.17 o                         
   0  -7   8        380.27        342.66         8.20 o                         
   1  -7   8       2265.63       2336.41        55.51 o                         
   2  -7   8        307.31        326.24         5.65 o                         
   3  -7   8          2.71         10.44         1.14 o                         
   4  -7   8        727.13        685.99        14.23 o                         
   5  -7   8        219.41        195.99         4.86 o                         
   6  -7   8        540.31        449.53         8.77 o                         
   7  -7   8         26.00         12.10         1.64 o                         
   8  -7   8         19.07         13.25         2.10 o                         
   9  -7   8          4.20          5.69         2.79 o                         
  10  -7   8         19.26         18.90         2.00 o                         
  -9  -6   8        344.55        208.48        30.47 o                         
  -8  -6   8         21.27         20.71         1.29 o                         
  -7  -6   8          1.96          4.87         1.01 o                         
  -6  -6   8        896.52        919.78        20.24 o                         
  -5  -6   8       1150.66       1055.10        23.70 o                         
  -4  -6   8        218.04        189.50         4.65 o                         
  -3  -6   8        459.92        354.07         7.86 o                         
  -2  -6   8       2180.02       2022.44        43.06 o                         
  -1  -6   8        133.72        139.13         4.28 o                         
   0  -6   8       1937.53       1849.12        52.66 o                         
   1  -6   8          1.07          2.17         1.03 o                         
   2  -6   8          2.31          3.25         0.89 o                         
   3  -6   8        597.58        550.86        12.80 o                         
   4  -6   8          8.18          3.25         0.79 o                         
   5  -6   8         22.29         22.21         1.38 o                         
   6  -6   8         85.52         76.49         2.95 o                         
   7  -6   8         12.70         19.15         2.16 o                         
   8  -6   8          1.53          1.52         1.49 o                         
   9  -6   8         16.34         14.47         1.81 o                         
  10  -6   8          2.70          2.82         1.34 o                         
  -9  -5   8         80.16         88.23         4.74 o                         
  -8  -5   8        391.46        394.33        12.62 o                         
  -7  -5   8       1067.37       1036.71        21.82 o                         
  -6  -5   8         38.38         37.82         1.63 o                         
  -5  -5   8       2041.87       1832.41        28.31 o                         
  -4  -5   8       1388.59       1224.18        18.49 o                         
  -3  -5   8         81.54         87.24         2.36 o                         
  -2  -5   8        143.49        114.92         3.68 o                         
  -1  -5   8        542.87        523.58        14.36 o                         
   0  -5   8         15.53         24.91         3.74 o                         
   1  -5   8         56.05         40.83         3.19 o                         
   2  -5   8         19.46         15.31         1.55 o                         
   3  -5   8         55.62         48.32         2.75 o                         
   4  -5   8         19.43         25.52         1.79 o                         
   5  -5   8         12.97          6.67         1.03 o                         
   6  -5   8        183.80        179.57         5.05 o                         
   7  -5   8         80.34         84.91         3.28 o                         
   8  -5   8        165.42        149.41         5.27 o                         
   9  -5   8         61.58         69.46         3.10 o                         
  10  -5   8         33.24         33.55         2.78 o                         
 -10  -4   8         96.17         65.30        17.27 o                         
  -9  -4   8        738.54        756.60        21.10 o                         
  -8  -4   8          7.23          6.62         1.08 o                         
  -7  -4   8         88.47         89.29         2.54 o                         
  -6  -4   8         40.36         42.37         1.69 o                         
  -5  -4   8       1081.00        984.89        18.17 o                         
  -4  -4   8        225.82        173.32         3.94 o                         
  -3  -4   8        433.32        366.35         9.24 o                         
  -2  -4   8          1.23          2.85         0.84 o                         
  -1  -4   8        264.30        226.99        11.45 o                         
   0  -4   8        485.79        621.94        19.66 o                         
   1  -4   8         69.14         74.99         4.85 o                         
   2  -4   8       1131.84       1274.25        31.25 o                         
   3  -4   8       3200.59       3069.29        80.22 o                         
   4  -4   8        791.00        705.47        16.54 o                         
   5  -4   8         28.96         20.71         1.38 o                         
   6  -4   8        248.28        237.10         5.20 o                         
   7  -4   8        454.16        395.64         8.44 o                         
   8  -4   8          3.48          3.01         1.20 o                         
   9  -4   8         10.95         12.15         1.64 o                         
  10  -4   8          5.39          4.08         1.05 o                         
 -10  -3   8        577.84        506.80        46.81 o                         
  -9  -3   8        118.85        127.66         2.95 o                         
  -8  -3   8        116.38        113.21         3.46 o                         
  -7  -3   8        897.26        837.91        23.53 o                         
  -6  -3   8         19.32         14.67         1.14 o                         
  -5  -3   8         36.12         29.45         1.32 o                         
  -4  -3   8         10.24          7.66         0.84 o                         
  -3  -3   8         61.57         59.63         2.83 o                         
  -2  -3   8       1190.51       1277.73        52.56 o                         
  -1  -3   8        388.58        398.14        13.45 o                         
   0  -3   8        180.10        171.47         8.77 o                         
   1  -3   8         14.35         17.78         2.22 o                         
   2  -3   8        145.57        176.74         9.00 o                         
   3  -3   8       1846.28       1737.96        54.01 o                         
   4  -3   8        112.18        124.29         3.80 o                         
   5  -3   8         84.83         74.78         2.76 o                         
   6  -3   8         24.68         27.62         1.54 o                         
   7  -3   8         54.95         52.34         2.44 o                         
   8  -3   8        196.95        207.49         6.50 o                         
   9  -3   8         18.08         20.55         2.16 o                         
  10  -3   8         20.39         22.71         2.33 o                         
 -11  -2   8          0.07          1.49         1.65 o                         
 -10  -2   8          7.05          8.27         0.95 o                         
  -9  -2   8         19.27         19.21         1.44 o                         
  -8  -2   8        118.70        113.03         3.38 o                         
  -7  -2   8         37.72         42.50         1.95 o                         
  -6  -2   8          9.86          8.45         1.02 o                         
  -5  -2   8        500.85        436.52         9.41 o                         
  -4  -2   8         14.05         13.19         1.23 o                         
  -3  -2   8       2077.74       1930.72        69.08 o                         
  -2  -2   8        137.29        173.36         8.12 o                         
  -1  -2   8        803.10        680.65        38.27 o                         
   0  -2   8      15693.15      16081.94       852.52 o                         
   1  -2   8         38.17         36.58         3.31 o                         
   2  -2   8       1356.36       1495.45        70.39 o                         
   3  -2   8       1713.21       1734.93        66.74 o                         
   4  -2   8         61.98         56.57         2.20 o                         
   5  -2   8        454.85        435.98         8.18 o                         
   6  -2   8         24.91         26.97         1.46 o                         
   7  -2   8        227.76        224.04         5.08 o                         
   8  -2   8         23.76         19.79         1.80 o                         
   9  -2   8        160.27        176.37         6.25 o                         
  10  -2   8         18.46         20.52         2.52 o                         
 -11  -1   8          1.60          1.01         0.86 o                         
 -10  -1   8        186.66        187.74         4.53 o                         
  -9  -1   8          1.65          1.50         0.93 o                         
  -8  -1   8        186.74        177.26         4.19 o                         
  -7  -1   8        337.37        328.32         6.38 o                         
  -6  -1   8        161.40        161.66         5.54 o                         
  -5  -1   8       3780.76       3790.51       162.28 o                         
  -4  -1   8       1437.43       1222.97        32.59 o                         
  -3  -1   8         92.42         74.70         5.44 o                         
  -2  -1   8       3781.24       3021.58       115.66 o                         
  -1  -1   8        115.92         83.78         6.27 o                         
   0  -1   8        266.88        390.00        44.33 o                         
   1  -1   8        877.93        771.77        25.57 o                         
   2  -1   8        262.27        261.51        11.14 o                         
   3  -1   8        166.88        174.65         9.53 o                         
   4  -1   8        457.81        469.94         9.38 o                         
   5  -1   8        168.03        167.78         4.44 o                         
   6  -1   8         12.96         13.93         1.28 o                         
   7  -1   8          0.53          0.44         0.92 o                         
   8  -1   8          0.48          1.86         1.07 o                         
   9  -1   8         25.77         29.93         1.94 o                         
  10  -1   8         40.08         35.42         2.00 o                         
 -11   0   8         73.36         78.16         3.49 o                         
 -10   0   8         69.33         64.67         2.28 o                         
  -9   0   8         20.67         20.88         1.50 o                         
  -8   0   8         83.59         71.03         2.22 o                         
  -7   0   8         17.55         14.02         1.36 o                         
  -6   0   8        376.46        394.96        10.29 o                         
  -5   0   8         61.08         58.34         3.87 o                         
  -4   0   8        642.85        555.59        47.14 o                         
  -3   0   8       5091.69       4602.17       135.76 o                         
  -2   0   8        286.36        300.98        16.60 o                         
  -1   0   8       2672.77       2898.07       152.35 o                         
   0   0   8       2094.36       2201.61        78.87 o                         
   1   0   8         59.44         54.25         4.34 o                         
   2   0   8         52.20         46.81         4.58 o                         
   3   0   8        284.78        282.88        14.11 o                         
   4   0   8         31.10         26.48         1.44 o                         
   5   0   8         37.64         29.45         1.69 o                         
   6   0   8        808.53        805.76        18.02 o                         
   7   0   8         81.24         89.33         3.38 o                         
   8   0   8        558.74        624.80        13.03 o                         
   9   0   8         14.36         13.38         1.34 o                         
  10   0   8          6.98          7.52         1.61 o                         
 -11   1   8        149.60        168.37         8.87 o                         
 -10   1   8        181.07        184.91         4.71 o                         
  -9   1   8         44.14         42.52         1.73 o                         
  -8   1   8       2296.93       2397.87        52.37 o                         
  -7   1   8       1571.98       1559.77        27.94 o                         
  -6   1   8          4.39          4.95         1.01 o                         
  -5   1   8       2995.17       2897.89        59.71 o                         
  -4   1   8          0.09          2.06         1.05 o                         
  -3   1   8        332.23        289.14        11.82 o                         
  -2   1   8       1558.24       1455.66        72.75 o                         
  -1   1   8         97.51        104.69        17.51 o                         
   0   1   8         74.79         98.13        12.40 o                         
   1   1   8        156.67        139.04         7.88 o                         
   2   1   8         65.54         66.79         5.60 o                         
   3   1   8        913.44        825.95        34.11 o                         
   4   1   8         71.99         81.54         2.99 o                         
   5   1   8          0.75          1.98         0.92 o                         
   6   1   8        223.05        232.76         9.04 o                         
   7   1   8        167.25        167.05         4.62 o                         
   8   1   8          7.09         12.15         1.16 o                         
   9   1   8          0.21          0.42         0.91 o                         
 -11   2   8          0.16          0.52         1.29 o                         
 -10   2   8        507.11        504.40        11.49 o                         
  -9   2   8        552.77        590.71        10.24 o                         
  -8   2   8         93.21        106.88         3.10 o                         
  -7   2   8        232.18        236.81         5.78 o                         
  -6   2   8        548.83        546.71        11.29 o                         
  -5   2   8         45.54         36.03         2.33 o                         
  -4   2   8         10.52         15.81         1.76 o                         
  -3   2   8        122.21         93.12        29.29 o                         
  -2   2   8        160.62        160.27         8.43 o                         
  -1   2   8        148.19        140.87         7.72 o                         
   0   2   8        859.41        748.58        25.54 o                         
   1   2   8        337.34        314.44        13.01 o                         
   2   2   8       1522.42       1415.19        55.18 o                         
   3   2   8        708.07        641.45        16.42 o                         
   4   2   8         34.05         36.85         1.66 o                         
   5   2   8       1406.08       1366.20        35.34 o                         
   6   2   8          7.81          3.88         1.10 o                         
   7   2   8         43.88         40.64         1.85 o                         
   8   2   8          2.49          1.05         0.76 o                         
   9   2   8          0.22          0.45         0.95 o                         
 -11   3   8        387.85        410.21        12.99 o                         
 -10   3   8        122.23        127.20         3.78 o                         
  -9   3   8        651.62        637.23        10.31 o                         
  -8   3   8       1062.98       1053.20        14.97 o                         
  -7   3   8         93.93         78.08         2.26 o                         
  -6   3   8         11.88          8.72         1.13 o                         
  -5   3   8          4.52          3.36         0.97 o                         
  -4   3   8         24.77         33.15         2.14 o                         
  -3   3   8         26.94         21.11         2.82 o                         
  -2   3   8        796.67        752.63        30.36 o                         
  -1   3   8        123.07        105.31        12.34 o                         
   0   3   8       2161.24       1862.10        58.09 o                         
   1   3   8        164.77        145.56         7.91 o                         
   2   3   8          3.30          2.39         0.78 o                         
   3   3   8        229.87        190.26         5.24 o                         
   4   3   8         75.03         67.73         2.54 o                         
   5   3   8        109.84        112.85         4.08 o                         
   6   3   8         68.40         59.61         2.42 o                         
   7   3   8          1.00          0.76         0.88 o                         
   8   3   8         23.83         21.77         1.45 o                         
 -11   4   8         88.41         78.79         6.26 o                         
 -10   4   8        731.39        739.18        15.35 o                         
  -9   4   8         67.12         66.75         2.16 o                         
  -8   4   8          1.33          0.74         0.88 o                         
  -7   4   8        316.34        333.48         6.80 o                         
  -6   4   8         15.57          9.41         0.97 o                         
  -5   4   8        109.42         99.96         3.21 o                         
  -4   4   8         53.06         35.49         2.23 o                         
  -3   4   8        423.06        371.17         9.05 o                         
  -2   4   8        522.42        505.63        15.07 o                         
  -1   4   8       2428.09       2212.97        46.91 o                         
   0   4   8         96.25         68.35         2.33 o                         
   1   4   8        144.54        153.27         4.28 o                         
   2   4   8        864.10        792.34        19.46 o                         
   3   4   8         37.88         36.02         1.78 o                         
   4   4   8          4.22          4.27         1.27 o                         
   5   4   8         62.76         63.29         3.05 o                         
   6   4   8        154.01        154.50         5.92 o                         
   7   4   8         75.94         88.72         3.98 o                         
   8   4   8        111.84        123.91         5.44 o                         
 -11   5   8         43.45         35.93         2.36 o                         
 -10   5   8        153.84        130.02         4.51 o                         
  -9   5   8        170.86        154.25         3.83 o                         
  -8   5   8         28.43         22.10         1.31 o                         
  -7   5   8         90.21         98.39         2.50 o                         
  -6   5   8        194.93        190.25         4.60 o                         
  -5   5   8        966.66        850.44        21.19 o                         
  -4   5   8        358.07        351.30         9.70 o                         
  -3   5   8       2381.02       2159.24        42.35 o                         
  -2   5   8          9.28          9.79         0.96 o                         
  -1   5   8        504.71        483.20         8.93 o                         
   0   5   8       1239.10       1132.09        20.05 o                         
   1   5   8        305.17        267.47         7.62 o                         
   2   5   8          2.58          2.96         0.98 o                         
   3   5   8         10.06         11.49         1.38 o                         
   4   5   8         95.41         90.45         2.81 o                         
   5   5   8          5.24          2.92         1.00 o                         
   6   5   8         11.99         13.90         1.74 o                         
   7   5   8         73.44         60.39         3.15 o                         
 -11   6   8         28.88         27.40         1.63 o                         
 -10   6   8          6.53          5.76         1.59 o                         
  -9   6   8        114.56        115.51         3.58 o                         
  -8   6   8         86.42         77.02         2.59 o                         
  -7   6   8         15.04         11.43         1.16 o                         
  -6   6   8        164.76        132.86         3.68 o                         
  -5   6   8         68.75         67.76         3.53 o                         
  -4   6   8         19.24         15.23         1.08 o                         
  -3   6   8         50.49         36.58         1.62 o                         
  -2   6   8        884.07        853.99        16.88 o                         
  -1   6   8         79.58         61.24         1.99 o                         
   0   6   8          4.95          3.65         0.87 o                         
   1   6   8        302.44        254.96         7.97 o                         
   2   6   8        237.79        224.06         5.49 o                         
   3   6   8         26.58         27.31         1.61 o                         
   4   6   8        243.93        242.37         5.47 o                         
   5   6   8        246.38        254.60         6.90 o                         
   6   6   8          1.68          4.41         1.35 o                         
   7   6   8        131.06        128.06         7.45 o                         
 -11   7   8         46.79         42.92         2.06 o                         
 -10   7   8         41.82         37.19         2.42 o                         
  -9   7   8        217.49        189.00         7.17 o                         
  -8   7   8         69.22         68.58         2.77 o                         
  -7   7   8        116.78        110.20         3.11 o                         
  -6   7   8        226.60        194.31         5.99 o                         
  -5   7   8         40.18         36.60         1.56 o                         
  -4   7   8         69.84         61.03         1.96 o                         
  -3   7   8          1.39          1.62         0.93 o                         
  -2   7   8         26.39         22.14         1.13 o                         
  -1   7   8        125.70        114.39         3.19 o                         
   0   7   8         40.63         30.35         1.47 o                         
   1   7   8          0.28          0.49         0.84 o                         
   2   7   8        221.37        215.15         5.50 o                         
   3   7   8        546.67        574.15        11.18 o                         
   4   7   8         46.71         47.69         1.82 o                         
   5   7   8         24.64         31.02         2.05 o                         
   6   7   8         15.52         17.52         1.45 o                         
 -11   8   8          9.34          4.85         0.73 o                         
 -10   8   8          0.96          1.01         1.09 o                         
  -9   8   8        263.63        220.76         6.47 o                         
  -8   8   8        567.85        511.65        15.77 o                         
  -7   8   8         80.09         64.30         2.47 o                         
  -6   8   8          0.38          0.70         1.06 o                         
  -5   8   8        690.85        616.05        13.39 o                         
  -4   8   8         94.92         83.02         3.00 o                         
  -3   8   8        275.92        243.82         6.19 o                         
  -2   8   8          1.19          1.46         0.84 o                         
  -1   8   8        175.93        174.02         5.72 o                         
   0   8   8        222.45        196.88         4.05 o                         
   1   8   8        121.83        109.11         3.21 o                         
   2   8   8        379.93        381.45         8.42 o                         
   3   8   8          1.10         -0.43         0.82 o                         
   4   8   8          8.55          8.04         0.77 o                         
   5   8   8         32.01         29.54         2.70 o                         
 -10   9   8        147.66        113.75         7.02 o                         
  -9   9   8         45.24         41.71         2.10 o                         
  -8   9   8         15.50         13.96         1.48 o                         
  -7   9   8        193.36        159.48         5.46 o                         
  -6   9   8        224.07        194.55         4.60 o                         
  -5   9   8         64.95         64.85         3.12 o                         
  -4   9   8          3.35          1.18         0.76 o                         
  -3   9   8        286.88        241.09         4.36 o                         
  -2   9   8        146.59        147.79         4.39 o                         
  -1   9   8         47.05         34.87         1.48 o                         
   0   9   8        239.84        229.36         4.80 o                         
   1   9   8          1.39          1.57         0.85 o                         
   2   9   8         87.26         88.79         2.85 o                         
   3   9   8          1.20          1.82         0.64 o                         
   4   9   8         41.65         44.46         2.35 o                         
 -10  10   8        101.65         58.81         8.92 o                         
  -9  10   8         11.68          8.16         2.35 o                         
  -8  10   8         35.46         27.65         2.18 o                         
  -7  10   8         12.18         12.97         1.29 o                         
  -6  10   8          3.71          2.92         1.20 o                         
  -5  10   8         99.88         96.62         2.95 o                         
  -4  10   8        114.34        104.26         3.18 o                         
  -3  10   8          4.68          3.88         0.85 o                         
  -2  10   8         82.35         92.32         2.47 o                         
  -1  10   8        330.93        338.17         7.19 o                         
   0  10   8        197.76        216.17         4.51 o                         
   1  10   8          0.18         -0.25         0.71 o                         
   2  10   8         15.45          9.52         0.86 o                         
   3  10   8        253.55        249.96        28.70 o                         
  -9  11   8          1.08          1.44         1.30 o                         
  -8  11   8         43.64         40.02         2.30 o                         
  -7  11   8        108.09        111.30         3.18 o                         
  -6  11   8        166.82        148.09         5.29 o                         
  -5  11   8          5.66          6.53         0.94 o                         
  -4  11   8        136.35        153.55         4.74 o                         
  -3  11   8        384.01        372.41         8.59 o                         
  -2  11   8         83.17         67.06         2.67 o                         
  -1  11   8         11.94         16.01         1.27 o                         
   0  11   8         56.42         60.56         2.48 o                         
   1  11   8          0.02          0.58         0.60 o                         
  -7  12   8          6.34          5.16         1.16 o                         
  -6  12   8          0.89          0.80         0.93 o                         
  -5  12   8        117.18        102.27         6.53 o                         
  -4  12   8          0.37         -0.28         0.85 o                         
  -3  12   8        205.56        187.50         9.51 o                         
  -2  12   8         39.10         38.72         1.97 o                         
  -1  12   8        171.91        135.53         5.72 o                         
   1 -14   9         52.65         44.78         3.93 o                         
   2 -14   9        119.84        124.41        12.71 o                         
   3 -14   9         25.47         24.15         2.25 o                         
   4 -14   9          3.26          6.10         1.88 o                         
   5 -14   9         68.22         42.23         2.90 o                         
  -2 -13   9         59.90         69.44         4.68 o                         
  -1 -13   9          5.89          8.21         1.51 o                         
   0 -13   9        439.88        476.66        22.22 o                         
   1 -13   9         10.79         16.47         1.53 o                         
   2 -13   9        621.66        735.03        24.06 o                         
   3 -13   9        266.10        311.69        10.16 o                         
   4 -13   9        141.37        153.26        10.48 o                         
   5 -13   9         13.49         16.32         1.62 o                         
   6 -13   9        224.76        225.78        15.53 o                         
   7 -13   9         73.34         49.75         4.03 o                         
  -3 -12   9         14.84         15.23         1.32 o                         
  -2 -12   9         15.16         10.33         1.13 o                         
  -1 -12   9         77.47         80.50         2.66 o                         
   0 -12   9        137.21        128.82         3.84 o                         
   1 -12   9       1501.21       1434.22        54.19 o                         
   2 -12   9        621.71        636.79        21.58 o                         
   3 -12   9        585.93        636.09        16.28 o                         
   4 -12   9        580.30        585.67        19.14 o                         
   5 -12   9         18.14         19.74         1.66 o                         
   6 -12   9         36.37         31.93         2.62 o                         
   7 -12   9          8.99          9.81         1.56 o                         
   8 -12   9         35.77         33.35         2.26 o                         
  -4 -11   9         78.30         64.59         3.03 o                         
  -3 -11   9         19.09         20.38         1.57 o                         
  -2 -11   9         34.83         39.83         1.87 o                         
  -1 -11   9        992.94        959.40        37.98 o                         
   0 -11   9          2.16          2.66         1.11 o                         
   1 -11   9         72.88         72.76         3.04 o                         
   2 -11   9        118.47        118.39         3.88 o                         
   3 -11   9        308.01        313.25         8.14 o                         
   4 -11   9         84.69         83.45         3.97 o                         
   5 -11   9        308.89        326.69        12.11 o                         
   6 -11   9        121.69        124.68         3.92 o                         
   7 -11   9         37.86         38.10         2.02 o                         
   8 -11   9         10.50          8.60         1.91 o                         
   9 -11   9        243.42        169.52         9.75 o                         
  -5 -10   9          6.85          5.60         0.97 o                         
  -4 -10   9         18.42         20.48         1.44 o                         
  -3 -10   9          0.53         -0.65         0.84 o                         
  -2 -10   9        762.31        705.03        14.05 o                         
  -1 -10   9          0.19          0.92         1.03 o                         
   0 -10   9         65.35         57.25         2.28 o                         
   1 -10   9       1408.93       1377.13        26.75 o                         
   2 -10   9          0.48         -0.09         1.31 o                         
   3 -10   9         10.04          8.64         1.20 o                         
   4 -10   9         75.79         73.37         2.48 o                         
   5 -10   9         68.77         84.71         3.23 o                         
   6 -10   9        344.30        355.25         8.55 o                         
   7 -10   9         91.60         82.42         3.05 o                         
   8 -10   9         11.95         15.79         1.67 o                         
   9 -10   9         70.00         65.35         4.26 o                         
  -6  -9   9         19.43         17.77         1.69 o                         
  -5  -9   9         44.38         47.20         2.27 o                         
  -4  -9   9        696.73        698.07        12.75 o                         
  -3  -9   9        195.80        188.71         6.83 o                         
  -2  -9   9        284.88        265.43         7.87 o                         
  -1  -9   9        177.91        160.06         4.49 o                         
   0  -9   9         50.09         49.00         2.27 o                         
   1  -9   9          4.21          1.80         1.04 o                         
   2  -9   9        145.21        151.87         3.62 o                         
   3  -9   9         31.62         24.96         1.91 o                         
   4  -9   9        143.02        149.26         5.63 o                         
   5  -9   9         13.36         14.61         2.01 o                         
   6  -9   9        518.39        520.37        13.72 o                         
   7  -9   9         10.67         13.46         1.91 o                         
   8  -9   9        291.81        278.03        16.69 o                         
   9  -9   9        287.92        213.59        10.37 o                         
  10  -9   9         15.31          9.32         1.87 o                         
  -7  -8   9         45.75         43.37         2.74 o                         
  -6  -8   9         18.87         23.19         1.38 o                         
  -5  -8   9         21.96         19.82         1.26 o                         
  -4  -8   9         81.22         77.58         2.20 o                         
  -3  -8   9          9.99         10.59         1.02 o                         
  -2  -8   9         39.12         34.18         2.27 o                         
  -1  -8   9        184.83        159.08         5.84 o                         
   0  -8   9        915.50        895.91        21.96 o                         
   1  -8   9         62.70         58.81         3.06 o                         
   2  -8   9       1150.52       1188.32        21.21 o                         
   3  -8   9       3531.99       3492.16        50.98 o                         
   4  -8   9         64.29         48.61         3.01 o                         
   5  -8   9         96.22         88.52         4.80 o                         
   6  -8   9        771.56        777.47        19.31 o                         
   7  -8   9         41.80         39.66         3.74 o                         
   8  -8   9        260.64        243.40        11.07 o                         
   9  -8   9         10.47          7.96         1.39 o                         
  10  -8   9        104.12         78.36         5.89 o                         
  -8  -7   9         10.30          6.45         1.35 o                         
  -7  -7   9        143.07        150.56         4.41 o                         
  -6  -7   9          2.88          1.99         0.95 o                         
  -5  -7   9         20.46         22.09         1.34 o                         
  -4  -7   9        971.28        941.23        14.64 o                         
  -3  -7   9       1069.52       1018.86        25.04 o                         
  -2  -7   9          7.39          6.73         1.06 o                         
  -1  -7   9       1614.39       1573.46        41.71 o                         
   0  -7   9        484.45        521.42        27.47 o                         
   1  -7   9         62.18         53.49         2.61 o                         
   2  -7   9         47.96         46.31         2.14 o                         
   3  -7   9         54.74         38.68         1.79 o                         
   4  -7   9        363.18        306.92         7.32 o                         
   5  -7   9        321.92        287.52        14.31 o                         
   6  -7   9        126.49        119.85         4.06 o                         
   7  -7   9         36.29         31.87         2.63 o                         
   8  -7   9        154.30        137.82         6.66 o                         
   9  -7   9          6.95          4.55         1.42 o                         
  10  -7   9         37.59         31.32         2.39 o                         
  -9  -6   9         74.64         54.15        20.00 o                         
  -8  -6   9        127.42        152.89        11.61 o                         
  -7  -6   9        782.45        835.70        23.64 o                         
  -6  -6   9        207.10        206.09         4.97 o                         
  -5  -6   9          0.72          0.13         0.80 o                         
  -4  -6   9        448.27        445.84        10.46 o                         
  -3  -6   9        155.66        140.25         3.44 o                         
  -2  -6   9        633.72        603.36        10.36 o                         
  -1  -6   9         72.56         56.85         2.25 o                         
   0  -6   9        390.24        324.07        11.77 o                         
   1  -6   9       1463.23       1337.99        28.05 o                         
   2  -6   9         39.63         31.67         1.54 o                         
   3  -6   9        924.95        888.66        17.47 o                         
   4  -6   9          6.97          7.01         1.03 o                         
   5  -6   9         40.29         38.22         1.92 o                         
   6  -6   9         48.39         37.69         2.17 o                         
   7  -6   9        134.79        131.32         5.49 o                         
   8  -6   9         46.49         42.49         2.89 o                         
   9  -6   9         43.10         41.01         2.03 o                         
  10  -6   9         19.65         14.49         2.00 o                         
  -9  -5   9         52.46         56.66         3.18 o                         
  -8  -5   9        199.79        218.40         7.79 o                         
  -7  -5   9         72.75         69.22         2.23 o                         
  -6  -5   9         51.42         44.52         2.52 o                         
  -5  -5   9         76.50         76.72         2.38 o                         
  -4  -5   9       2468.43       2234.56        43.66 o                         
  -3  -5   9        407.54        421.95         8.56 o                         
  -2  -5   9        826.09        791.84        14.94 o                         
  -1  -5   9        138.98        145.29         5.26 o                         
   0  -5   9         15.47         25.27         1.97 o                         
   1  -5   9        598.05        556.49        12.75 o                         
   2  -5   9        467.14        436.21         8.40 o                         
   3  -5   9         71.99         90.62         2.53 o                         
   4  -5   9         43.56         39.17         1.90 o                         
   5  -5   9          6.30          5.63         1.10 o                         
   6  -5   9         93.70         77.48         3.09 o                         
   7  -5   9         55.00         45.12         2.61 o                         
   8  -5   9        155.65        157.07         6.77 o                         
   9  -5   9          1.55          0.61         1.39 o                         
  10  -5   9          1.33          1.47         0.97 o                         
 -10  -4   9        128.79         55.08         4.06 o                         
  -9  -4   9          3.84          3.03         0.82 o                         
  -8  -4   9        182.05        197.96         5.73 o                         
  -7  -4   9        163.08        185.06         5.22 o                         
  -6  -4   9        135.38        129.89         4.19 o                         
  -5  -4   9        232.22        198.01         4.38 o                         
  -4  -4   9          5.84          5.54         0.74 o                         
  -3  -4   9        179.55        155.87         3.58 o                         
  -2  -4   9       1399.81       1292.56        28.65 o                         
  -1  -4   9         48.48         37.76         3.61 o                         
   0  -4   9        230.67        235.68        10.69 o                         
   1  -4   9          0.86          0.03         1.13 o                         
   2  -4   9        348.57        338.31        12.38 o                         
   3  -4   9        554.03        545.73        11.16 o                         
   4  -4   9          2.91          3.58         1.00 o                         
   5  -4   9        121.14        112.24         3.51 o                         
   6  -4   9        252.00        240.38         5.97 o                         
   7  -4   9          7.60          8.59         1.43 o                         
   8  -4   9        179.12        164.90         6.51 o                         
   9  -4   9         33.62         32.83         2.10 o                         
  10  -4   9         21.19         17.62         1.45 o                         
 -10  -3   9        309.63        266.75        26.39 o                         
  -9  -3   9          3.93          2.76         0.73 o                         
  -8  -3   9         21.92         22.12         1.38 o                         
  -7  -3   9        512.04        473.42        15.47 o                         
  -6  -3   9         92.09         88.97         3.72 o                         
  -5  -3   9         16.08         15.91         1.22 o                         
  -4  -3   9        421.58        374.54         7.89 o                         
  -3  -3   9        175.12        175.05         6.64 o                         
  -2  -3   9        115.14         99.64         6.92 o                         
  -1  -3   9        156.56        168.77        11.72 o                         
   0  -3   9        145.20        138.35         6.87 o                         
   1  -3   9          7.29          7.92         1.65 o                         
   2  -3   9        117.00        105.31         5.84 o                         
   3  -3   9       1426.45       1442.86        28.55 o                         
   4  -3   9        123.15        107.01         2.91 o                         
   5  -3   9       1752.06       1765.37        39.96 o                         
   6  -3   9       1009.98        975.67        19.09 o                         
   7  -3   9          0.69          0.94         1.13 o                         
   8  -3   9          0.65          0.79         1.48 o                         
   9  -3   9         15.09         13.12         2.28 o                         
  10  -3   9         67.40         61.59         3.93 o                         
 -10  -2   9         50.86         65.13         3.09 o                         
  -9  -2   9         96.38         90.80         3.02 o                         
  -8  -2   9        349.32        342.29         7.01 o                         
  -7  -2   9        185.38        167.02         3.66 o                         
  -6  -2   9        161.97        149.84         5.36 o                         
  -5  -2   9         15.35         10.28         1.11 o                         
  -4  -2   9          1.30          2.18         0.95 o                         
  -3  -2   9       1360.49       1110.94        36.47 o                         
  -2  -2   9        120.62         66.73         6.45 o                         
  -1  -2   9         39.48         33.79         3.11 o                         
   0  -2   9       5688.74       5621.25       394.17 o                         
   1  -2   9       1162.27       1144.03        32.09 o                         
   2  -2   9         29.18         17.79         2.84 o                         
   3  -2   9       2628.17       2517.43        54.11 o                         
   4  -2   9         33.72         36.87         1.85 o                         
   5  -2   9       1035.51       1059.88        19.83 o                         
   6  -2   9        809.91        786.21        12.81 o                         
   7  -2   9        204.75        210.28         5.00 o                         
   8  -2   9         39.02         37.78         2.47 o                         
   9  -2   9         76.58         79.54         3.59 o                         
  10  -2   9         18.20         16.05         1.64 o                         
 -11  -1   9          0.49          0.80         0.67 o                         
 -10  -1   9        111.03        135.15         6.17 o                         
  -9  -1   9          1.61          1.19         0.88 o                         
  -8  -1   9          1.07          1.28         0.82 o                         
  -7  -1   9        252.57        245.86         5.58 o                         
  -6  -1   9          3.20          2.80         0.92 o                         
  -5  -1   9          2.04          1.69         1.06 o                         
  -4  -1   9        301.35        264.68         9.95 o                         
  -2  -1   9        777.31        766.84        42.11 o                         
  -1  -1   9       1546.00       1536.55        55.31 o                         
   0  -1   9         81.79         65.95         4.86 o                         
   1  -1   9       1591.57       1540.85        48.25 o                         
   2  -1   9       1140.73       1119.58        37.01 o                         
   3  -1   9        215.01        193.24         8.67 o                         
   4  -1   9         19.97         17.30         1.54 o                         
   5  -1   9         33.13         27.26         1.56 o                         
   6  -1   9        144.48        147.73         3.69 o                         
   7  -1   9         17.23         18.17         1.56 o                         
   8  -1   9         21.42         20.98         1.56 o                         
   9  -1   9          3.17          3.09         1.04 o                         
  10  -1   9        106.39         85.27         5.40 o                         
 -11   0   9         48.67         52.43         3.01 o                         
 -10   0   9         13.81         17.10         1.26 o                         
  -9   0   9         13.34         15.57         1.25 o                         
  -8   0   9          2.84          3.19         0.89 o                         
  -7   0   9         24.97         16.32         1.13 o                         
  -6   0   9        386.32        362.85         7.07 o                         
  -5   0   9        473.19        414.41        12.86 o                         
  -4   0   9        264.25        258.52         7.47 o                         
  -3   0   9       3837.52       3451.19       169.95 o                         
  -2   0   9        319.47        394.14        16.40 o                         
  -1   0   9          1.45          2.18         3.82 o                         
   0   0   9       1911.66       1764.61       103.87 o                         
   1   0   9          1.81          2.40         1.25 o                         
   2   0   9         68.30         60.11         4.68 o                         
   3   0   9         73.86         72.15         2.36 o                         
   4   0   9         15.60         18.49         1.32 o                         
   5   0   9        167.14        156.60         5.25 o                         
   6   0   9         50.51         54.03         3.10 o                         
   7   0   9        134.54        150.62         4.31 o                         
   8   0   9         25.94         31.24         1.56 o                         
   9   0   9          8.78          9.49         1.14 o                         
 -11   1   9         60.49         68.09         4.32 o                         
 -10   1   9        332.47        344.57        12.51 o                         
  -9   1   9         34.26         31.10         1.60 o                         
  -8   1   9        657.68        675.87        12.11 o                         
  -7   1   9        439.47        408.27        10.35 o                         
  -6   1   9          1.63          2.68         1.29 o                         
  -5   1   9       1107.84       1090.08        34.00 o                         
  -4   1   9        152.76        131.63         4.69 o                         
  -3   1   9        281.19        312.32        17.53 o                         
  -2   1   9       1190.56       1150.76        95.62 o                         
  -1   1   9         71.17         70.93         5.01 o                         
   0   1   9          0.18          1.09         3.44 o                         
   1   1   9         11.60          5.08         1.72 o                         
   2   1   9          3.65          3.06         0.92 o                         
   3   1   9        143.32        127.11         3.49 o                         
   4   1   9         80.67         67.55         2.77 o                         
   5   1   9         92.78         90.34         2.91 o                         
   6   1   9         28.52         26.47         1.63 o                         
   7   1   9        366.80        379.44         9.28 o                         
   8   1   9         15.19         10.05         1.09 o                         
   9   1   9         10.64         10.97         1.38 o                         
 -11   2   9          1.22          1.99         1.35 o                         
 -10   2   9         35.83         33.92         1.99 o                         
  -9   2   9        212.11        232.70         4.87 o                         
  -8   2   9        354.21        336.66         6.47 o                         
  -7   2   9        491.06        496.83         9.81 o                         
  -6   2   9        899.87        889.91        28.63 o                         
  -5   2   9         28.44         26.14         2.10 o                         
  -4   2   9        246.31        242.04         8.59 o                         
  -3   2   9        223.41        219.46        13.14 o                         
  -2   2   9        767.45        737.42        30.13 o                         
  -1   2   9         75.47         79.31         5.46 o                         
   0   2   9       1417.32       1305.09        54.85 o                         
   1   2   9        187.44        153.63         9.29 o                         
   2   2   9        770.70        746.28        18.34 o                         
   3   2   9       1394.17       1398.61        28.31 o                         
   4   2   9        182.27        179.19         4.75 o                         
   5   2   9        477.26        453.08         9.21 o                         
   6   2   9          0.02          0.37         1.08 o                         
   7   2   9         13.52         20.15         1.36 o                         
   8   2   9         77.81         74.33         4.51 o                         
 -11   3   9         63.19         75.43         3.59 o                         
 -10   3   9         57.83         55.37         2.98 o                         
  -9   3   9        118.00        115.32         3.49 o                         
  -8   3   9        628.67        671.14        11.10 o                         
  -7   3   9         32.33         23.57         1.84 o                         
  -6   3   9        156.96        146.30         5.00 o                         
  -5   3   9        818.09        832.47        17.99 o                         
  -4   3   9        121.31        123.03         3.73 o                         
  -3   3   9         44.14         33.55         1.76 o                         
  -2   3   9        141.61        150.38         5.84 o                         
  -1   3   9        163.70        168.18         8.54 o                         
   0   3   9        163.85        128.45         3.95 o                         
   1   3   9          1.50          3.68         0.78 o                         
   2   3   9         78.02         77.38         2.58 o                         
   3   3   9         76.29         63.71         2.01 o                         
   4   3   9        233.75        213.45         5.07 o                         
   5   3   9         27.64         30.07         1.66 o                         
   6   3   9          9.68          9.66         1.14 o                         
   7   3   9        158.27        155.89         7.62 o                         
   8   3   9          0.32         -0.80         1.27 o                         
 -11   4   9         43.90         40.47         2.59 o                         
 -10   4   9          0.51          1.34         1.40 o                         
  -9   4   9         72.01         64.92         2.54 o                         
  -8   4   9        442.57        430.56         9.40 o                         
  -7   4   9        247.30        259.25         7.27 o                         
  -6   4   9         37.14         24.90         1.80 o                         
  -5   4   9        151.32        164.10         4.88 o                         
  -4   4   9        737.69        729.73        19.96 o                         
  -3   4   9        703.36        657.35        12.11 o                         
  -2   4   9        293.14        289.97         6.06 o                         
  -1   4   9       1093.94       1004.06        20.19 o                         
   0   4   9       1607.78       1540.23        29.05 o                         
   1   4   9          0.19          1.23         0.77 o                         
   2   4   9       1277.90       1240.98        23.30 o                         
   3   4   9          4.78          3.63         0.84 o                         
   4   4   9          3.86          4.06         1.26 o                         
   5   4   9          0.49          0.30         1.28 o                         
   6   4   9         44.97         45.56         2.24 o                         
   7   4   9          1.64          0.98         0.74 o                         
 -11   5   9          5.96          2.59         1.07 o                         
 -10   5   9          3.33          4.04         1.59 o                         
  -9   5   9          0.74          0.25         1.29 o                         
  -8   5   9        357.54        318.75         7.09 o                         
  -7   5   9         12.72         16.15         1.16 o                         
  -6   5   9        341.93        306.97         6.15 o                         
  -5   5   9       1160.37       1047.23        35.56 o                         
  -4   5   9         25.27         24.25         1.46 o                         
  -3   5   9        262.79        238.81         5.89 o                         
  -2   5   9        282.79        265.66         6.25 o                         
  -1   5   9          2.87          3.52         0.72 o                         
   0   5   9        627.33        570.94        10.37 o                         
   1   5   9         22.18         22.06         1.33 o                         
   2   5   9         54.27         52.21         2.04 o                         
   3   5   9        712.10        734.62        22.80 o                         
   4   5   9          0.51          0.58         0.90 o                         
   5   5   9         12.06         11.60         1.28 o                         
   6   5   9         72.95         71.46         4.06 o                         
   7   5   9         83.46         87.96        20.10 o                         
 -11   6   9         12.30          9.93         1.19 o                         
 -10   6   9         13.74          8.29         1.45 o                         
  -9   6   9         31.14         23.76         1.88 o                         
  -8   6   9         22.28         22.77         1.73 o                         
  -7   6   9         20.55         18.76         1.52 o                         
  -6   6   9        886.25        783.47        21.64 o                         
  -5   6   9         40.58         29.71         1.76 o                         
  -4   6   9         51.69         43.55         1.77 o                         
  -3   6   9        687.69        623.93        16.08 o                         
  -2   6   9          1.66          2.84         0.84 o                         
  -1   6   9        209.16        204.74         5.38 o                         
   0   6   9         14.39          7.95         0.92 o                         
   1   6   9         97.08         84.24         3.69 o                         
   2   6   9          0.70          1.30         0.82 o                         
   3   6   9         14.09         16.89         1.18 o                         
   4   6   9        102.39        111.23         2.98 o                         
   5   6   9        286.05        335.22         8.40 o                         
   6   6   9          9.01          6.80         1.34 o                         
 -11   7   9        107.43         71.72         2.29 o                         
 -10   7   9         62.06         51.28         2.93 o                         
  -9   7   9          3.22          1.71         1.20 o                         
  -8   7   9        891.08        802.32        14.67 o                         
  -7   7   9         70.30         60.33         2.19 o                         
  -6   7   9        286.48        235.45         5.40 o                         
  -5   7   9        149.62        128.77         3.13 o                         
  -4   7   9        196.36        176.25         4.57 o                         
  -3   7   9        417.70        358.95        10.30 o                         
  -2   7   9        144.75        124.50         4.45 o                         
  -1   7   9        143.38        124.50         3.94 o                         
   0   7   9         48.82         46.02         1.67 o                         
   1   7   9          0.83         -0.42         0.85 o                         
   2   7   9         21.58         20.02         1.29 o                         
   3   7   9         11.06         10.60         1.02 o                         
   4   7   9        335.85        350.07         8.01 o                         
   5   7   9         53.39         53.25         3.06 o                         
 -10   8   9        213.87        180.94         6.34 o                         
  -9   8   9        102.05         86.58         5.00 o                         
  -8   8   9        168.56        170.07         4.33 o                         
  -7   8   9        132.05        110.40         3.23 o                         
  -6   8   9        167.05        132.91         3.61 o                         
  -5   8   9       1232.01       1062.34        19.77 o                         
  -4   8   9          0.35          1.53         0.97 o                         
  -3   8   9         21.18         21.76         1.27 o                         
  -2   8   9        591.49        561.70        13.86 o                         
  -1   8   9        436.18        450.37        10.31 o                         
   0   8   9        490.31        513.30        10.37 o                         
   1   8   9        153.01        171.77         5.66 o                         
   2   8   9        565.88        630.68        12.90 o                         
   3   8   9          7.99          8.19         0.80 o                         
   4   8   9         25.97         27.13         2.37 o                         
 -10   9   9         16.36          8.11         1.97 o                         
  -9   9   9         62.61         45.21         2.13 o                         
  -8   9   9        330.53        289.10         8.63 o                         
  -7   9   9        100.43         98.49         4.57 o                         
  -6   9   9        118.11        107.61         3.24 o                         
  -5   9   9          3.53          3.56         1.00 o                         
  -4   9   9        145.38        130.34         3.31 o                         
  -3   9   9        124.66        136.58         3.02 o                         
  -2   9   9          0.35          0.84         0.82 o                         
  -1   9   9          8.84         13.89         1.09 o                         
   0   9   9        339.22        366.06         6.84 o                         
   1   9   9        258.58        272.15         5.72 o                         
   2   9   9          9.31          8.78         0.86 o                         
   3   9   9          2.62          1.76         0.54 o                         
  -9  10   9          6.40          4.24         1.22 o                         
  -8  10   9          6.17          3.15         1.65 o                         
  -7  10   9          2.03          2.69         0.98 o                         
  -6  10   9        150.63        149.94         4.29 o                         
  -5  10   9         68.44         55.58         2.33 o                         
  -4  10   9        623.65        622.05        11.70 o                         
  -3  10   9        233.30        234.02         4.98 o                         
  -2  10   9         15.48         10.42         0.92 o                         
  -1  10   9       1055.74       1144.53        31.14 o                         
   0  10   9         84.17         88.05         2.63 o                         
   1  10   9         20.30         27.96         1.57 o                         
   2  10   9        131.21        136.96         5.51 o                         
  -8  11   9          5.43          5.42         1.22 o                         
  -7  11   9          0.53         -0.01         1.00 o                         
  -6  11   9        287.28        262.22         8.53 o                         
  -5  11   9          8.82         15.82         1.22 o                         
  -4  11   9         32.41         42.63         1.71 o                         
  -3  11   9        231.32        239.71         7.16 o                         
  -2  11   9         56.39         44.92         1.92 o                         
  -1  11   9          2.36          1.18         0.84 o                         
   0  11   9         14.69         13.99         0.99 o                         
   1  11   9         78.02         69.93        11.41 o                         
  -6  12   9          0.88         -0.23         0.96 o                         
  -5  12   9         16.43         15.71         2.12 o                         
  -4  12   9         45.92         39.72         2.04 o                         
  -3  12   9        267.79        223.83         8.71 o                         
  -2  12   9        136.49        136.18         7.81 o                         
   2 -14  10          3.85          6.17         1.21 o                         
   3 -14  10         59.00         50.27         4.03 o                         
  -1 -13  10          6.93          8.78         1.89 o                         
   0 -13  10          9.79          8.58         0.94 o                         
   1 -13  10        192.42        195.88         8.81 o                         
   2 -13  10        733.60        847.67        27.70 o                         
   3 -13  10         60.84         59.03         3.25 o                         
   4 -13  10         29.00         24.00         3.41 o                         
   5 -13  10        117.45        114.81         4.40 o                         
   6 -13  10          4.85          4.92         1.80 o                         
  -3 -12  10         12.01          8.71         0.97 o                         
  -2 -12  10          3.55          7.22         0.87 o                         
  -1 -12  10         25.10         23.76         1.66 o                         
   0 -12  10          3.72          4.02         1.40 o                         
   1 -12  10         98.23         82.03         3.71 o                         
   2 -12  10        177.60        180.08         6.83 o                         
   3 -12  10         37.39         38.28         2.98 o                         
   4 -12  10       1079.22       1140.81        48.33 o                         
   5 -12  10         17.65         16.23         1.47 o                         
   6 -12  10         41.41         33.98         1.72 o                         
   7 -12  10         69.07         63.44         3.64 o                         
  -4 -11  10         59.57         69.64         3.63 o                         
  -3 -11  10         29.25         24.56         1.62 o                         
  -2 -11  10         18.89         16.88         1.18 o                         
  -1 -11  10        472.67        439.64        10.28 o                         
   0 -11  10         20.19         19.18         1.48 o                         
   1 -11  10         27.28         27.69         2.15 o                         
   2 -11  10        434.77        413.78        12.45 o                         
   3 -11  10         57.78         58.86         2.48 o                         
   4 -11  10         79.38         69.31         2.53 o                         
   5 -11  10        141.57        133.85         4.26 o                         
   6 -11  10         25.59         22.68         1.55 o                         
   7 -11  10          0.02         -0.93         0.93 o                         
   8 -11  10         58.07         45.72         2.78 o                         
  -5 -10  10         16.16         16.31         1.24 o                         
  -4 -10  10         21.64         19.10         1.43 o                         
  -3 -10  10         72.90         69.65         2.42 o                         
  -2 -10  10        400.15        337.85         8.30 o                         
  -1 -10  10         16.08         13.95         1.86 o                         
   0 -10  10        123.69        106.17         3.78 o                         
   1 -10  10        150.76        132.98         6.05 o                         
   2 -10  10        315.03        315.20         9.98 o                         
   3 -10  10        739.15        784.84        19.48 o                         
   4 -10  10          0.09         -0.54         1.27 o                         
   5 -10  10        157.40        161.18         4.63 o                         
   6 -10  10          3.60          4.47         1.48 o                         
   7 -10  10        184.79        174.16         5.74 o                         
   8 -10  10         13.44         16.47         1.92 o                         
   9 -10  10         14.79          9.00         1.21 o                         
  -6  -9  10         92.41         95.47         4.25 o                         
  -5  -9  10          6.74          6.75         1.04 o                         
  -4  -9  10        326.18        321.63        10.18 o                         
  -3  -9  10        257.67        240.74         7.20 o                         
  -2  -9  10          1.81          1.19         1.01 o                         
  -1  -9  10        275.31        239.87         9.99 o                         
   0  -9  10          2.41          2.63         0.91 o                         
   1  -9  10         20.00         15.25         1.43 o                         
   2  -9  10        574.40        540.88        10.32 o                         
   3  -9  10         43.99         41.56         2.25 o                         
   4  -9  10        889.23        890.42        25.43 o                         
   5  -9  10        364.27        344.64         8.58 o                         
   6  -9  10         13.68         10.39         1.65 o                         
   7  -9  10        268.98        229.88        12.61 o                         
   8  -9  10        428.65        270.78        52.22 o                         
   9  -9  10          7.62          7.57         1.21 o                         
  -7  -8  10        211.52        231.29         7.48 o                         
  -6  -8  10        283.13        291.23         7.41 o                         
  -5  -8  10        645.66        648.14        20.55 o                         
  -4  -8  10         82.80         71.95         3.28 o                         
  -3  -8  10        414.02        384.65        12.42 o                         
  -2  -8  10          3.52          3.16         1.03 o                         
  -1  -8  10        274.93        272.87        14.35 o                         
   0  -8  10         67.66         60.64         2.86 o                         
   1  -8  10       1844.71       1742.49        44.28 o                         
   2  -8  10       1251.03       1274.36        30.42 o                         
   3  -8  10       2088.26       2067.70        35.63 o                         
   4  -8  10       1521.03       1465.21        46.50 o                         
   5  -8  10        291.21        289.78        10.92 o                         
   6  -8  10       1206.07       1184.03        31.81 o                         
   7  -8  10        307.41        293.64        13.10 o                         
   8  -8  10          1.91          1.78         2.19 o                         
   9  -8  10        132.92        110.99         4.66 o                         
  -8  -7  10         22.94         17.35         3.36 o                         
  -7  -7  10        105.30         99.60         4.91 o                         
  -6  -7  10         37.80         29.24         1.75 o                         
  -5  -7  10          0.01         -0.36         1.06 o                         
  -4  -7  10         70.52         61.35         2.28 o                         
  -3  -7  10         30.12         22.19         1.40 o                         
  -2  -7  10        348.76        331.92         6.81 o                         
  -1  -7  10        779.08        792.94        37.32 o                         
   0  -7  10        112.33        120.79         5.10 o                         
   1  -7  10         66.24         59.95         3.35 o                         
   2  -7  10        473.61        512.43        14.09 o                         
   3  -7  10        503.31        530.90         9.92 o                         
   4  -7  10       1471.63       1374.47        33.85 o                         
   5  -7  10        763.21        671.22        20.71 o                         
   6  -7  10        204.63        183.51         7.86 o                         
   7  -7  10        236.09        215.95         8.04 o                         
   8  -7  10         35.47         30.69         2.61 o                         
   9  -7  10         14.93         14.04         1.47 o                         
  10  -7  10          0.63          0.61         1.67 o                         
  -8  -6  10         35.79         37.22         2.79 o                         
  -7  -6  10         52.29         52.57         2.81 o                         
  -6  -6  10        942.63       1031.17        21.86 o                         
  -5  -6  10        398.75        402.54         8.14 o                         
  -4  -6  10        146.55        149.75         4.28 o                         
  -3  -6  10        347.98        307.78         6.20 o                         
  -2  -6  10        670.06        586.69        13.75 o                         
  -1  -6  10        788.96        846.37        23.86 o
[truncated: 211,168 more chars]
